# Supplementary material for: Revealing the potential transmission route of Cnaphalocrocis medinalis granulovirus capable of persistently causing granulosis epidemics
Source: Virus Evol. 2025 Jul 25;11(1):veaf055. doi: 10.1093/ve/veaf055 (PMC12371407; doi:10.1093/ve/veaf055)
Supplement: Supplementary_Data_1_veaf055 [file supplementary_data_1_veaf055.xlsx]

## Sheet: A
Sequencing information of natural isolates of CnmeGV
Sample ID	Isolate name	Collection date (y-m-d)	Raw reads	Clean reads	Q20%	Q30%	GC%	Reads mapping %	Mean Genome Coverage
1	DH2017071301	2017-07-13	9895525	9611867	95.61	89.3	37.18	94.12	13872.1
2	DH2017090702	2017-09-07	2061412	2061412	94.74	86.65	35.91	98.92	14523
3	DH2017090705	2017-09-07	1854207	1854207	95.37	88.02	36.06	97.73	15274
4	DH2017090706	2017-09-07	2527440	2527440	96.68	90.71	36.36	94.5	16703.3
5	DH2017090708	2017-09-07	1023542	1023542	93.42	84.72	37.04	88.49	12347.3
6	DH2017090709	2017-09-07	3427366	3427366	97.1	92.02	36.19	96.51	16547.2
7	DH2018051203	2018-05-12	4987768	4987768	97.12	92.51	39.93	37.3	12060.3
8	DH2018051204	2018-05-12	4890916	4890916	97.36	92.69	39.46	74.09	17461.4
9	DH2018051206	2018-05-12	5141478	5141478	97.24	92.37	37.61	88.79	1311.43
10	DH2018051207	2018-05-12	5366710	5366710	97.36	92.69	37.69	80.39	1198.5
11	DH2018051208	2018-05-12	4615071	4615071	97.52	92.91	35.61	80.39	812.04
12	DH2018051209	2018-05-12	3711645	3711645	97.24	92.62	41.03	65.64	1798.56
13	DH2018051210	2018-05-12	4708670	4708670	97.41	93.42	37.03	78.75	633.96
14	DH2018051211	2018-05-12	4741899	4741899	97.03	91.95	36.18	93.92	2335.21
15	DH2018051212	2018-05-12	4841932	4841932	97.22	92.58	38.55	81.21	1841.27
16	DH2018060101	2018-06-01	4781692	4781692	97.6	93.13	37.56	81.75	4907.96
17	DH2018060102	2018-06-01	5071149	5071149	96.47	91.1	52.23	16.62	4893.38
18	DH2018060104	2018-06-01	4491178	4491178	96.58	91.19	41.75	45.45	3796.02
19	DH2018060105	2018-06-01	4237452	4237452	97.74	93.4	37.47	82.13	4626.01
20	DH2018060106	2018-06-01	4613664	4613664	97.44	92.73	36.24	93.54	4398.32
21	DH2018060107	2018-06-01	5240197	5240197	97.24	92.25	35.72	92.99	4423.04
22	DH2018060108	2018-06-01	4237853	4237853	94.7	87.2	36.88	86.57	4546.02
23	DH2018060109	2018-06-01	5210648	5210648	97.43	92.72	43.32	49.1	4102.77
24	DH2018060110	2018-06-01	5374331	5374331	97.52	92.87	35.88	96.04	2261.19
25	DH2018060111	2018-06-01	4453009	4453009	97.67	93.35	37.92	82.91	9336.44
26	DH2018060112	2018-06-01	6129393	6129393	97.04	92.13	38.07	84.03	7790.1
27	DH2018061301	2018-06-01	4344184	4344184	97.06	92.15	47.38	46.22	9287.46
28	DH2018061302	2018-06-13	4838223	4838223	97.2	92.25	35.88	97.43	6123.92
29	DH2018061303	2018-06-13	5432571	5432571	97.81	93.65	39.59	77.82	9652.47
30	DH2018061304	2018-06-13	4569346	4569346	97.26	92.49	39.67	55.11	9021.25
31	DH2018061305	2018-06-13	6344186	6344186	97.38	92.8	38.7	79.43	9686.72
32	DH2018061306	2018-06-13	5927913	5927913	97.68	93.39	37.85	81.28	11876.9
33	DH2018061307	2018-06-13	6325605	6325605	97.72	93.48	37.36	88.79	11159.8
34	DH2018061308	2018-06-13	4607044	4607044	97.53	93.11	39.39	79.45	6602.24
35	DH2018061309	2018-06-13	5649064	5649064	97.76	93.67	45.72	52.87	10624.1
36	DH2018061310	2018-06-13	4233461	4233461	97.59	93.07	36.59	87.95	12122.3
37	DH2018070610	2018-07-06	4870445	4870445	97.47	92.86	35.97	98.31	13669.8
38	DH2018070615	2018-07-06	6030029	6030029	96.7	90.97	39.96	80.35	10770.6
39	DH2018070625	2018-07-06	3581956	3581956	98.03	93.8	38.33	74.19	12446.5
40	DH2018070628	2018-07-06	5765729	5765729	96.77	91.01	36.62	94.75	10732.2
41	DH2018070642	2018-07-06	5025667	5025667	97.19	92.48	36.07	91.78	11698
42	DH2018070643	2018-07-06	4858885	4858885	97.47	92.8	35.37	97.76	11341.8
43	DH2018070649	2018-07-06	4863168	4863168	97.73	93.37	38.22	88.2	10347.3
44	DH2018070652	2018-07-06	4077914	4077914	97.66	93.24	36.27	94.22	10896.2
45	DH2018070653	2018-07-06	4960055	4960055	97.44	92.8	35.76	97.4	9694.29
46	DH2018070654	2018-07-06	4565792	4565792	97.28	92.32	35.6	97.2	11418.7
47	DH2018091301	2018-09-13	3270387	1921599	95.61	90.19	38.07	89.07	13157.8
48	DH2018091302	2018-09-13	3949805	2339383	94.59	88.28	40.75	77.01	9374.47
49	DH2018091303	2018-09-13	4235228	2537256	95.12	89.17	42.27	73	6340.2
50	DH2018091304	2018-09-13	3700291	2135496	95.28	89.65	41.4	81.76	8366.99
51	DH2018091305	2018-09-13	4387333	2516425	95.07	89.42	41.38	73.36	7634.83
52	DH2018091306	2018-09-13	3876404	2115707	94.8	88.98	43.13	72.24	6514.99
53	DH2018091307	2018-09-13	4081831	2336492	95.27	89.61	40.04	76.54	7414.26
54	DH2018091308	2018-09-13	3493968	1981421	95.32	89.77	43.17	72.22	10580.6
55	DH2018100907	2018-10-09	6662050	4513158	98.35	95.9	38.37	92.12	17277
56	DH2018100908	2018-10-09	7323469	5299115	97.03	93.2	36.84	95.17	15876.8
57	DH2018100909	2018-10-09	13373031	9608741	97.46	94.01	37.9	94.26	16573.3
58	DH2018100953	2018-10-09	3520899	591984	98.12	94.91	39.04	83.19	15757.3
59	DH2018100955	2018-10-09	3399581	509834	98.31	95.34	40.58	88.8	6354.72
60	DH2018100956	2018-10-09	4280693	561221	98.56	96.67	41.51	60.39	17180.5
61	DH2018100963	2018-10-09	4011602	958867	97.76	93.99	37.54	77.93	16522.9
62	DH2018100972	2018-10-09	3999235	402379	98.67	96.91	41.29	65.64	16386.8
63	DH2018100974	2018-10-09	3717253	986350	98.05	95.55	37.05	98.07	16517.3
64	DH2018100975	2018-10-09	3637142	776478	98.07	95.64	38.33	97.62	15811.1
65	DH2018110211	2018-11-02	8110967	2061190	97.63	94.1	37.15	98.88	16503.5
66	DH2018110212	2018-11-02	7602939	2047361	97.53	93.77	36.71	99.38	17327.2
67	DH2018110213	2018-11-02	6014441	1597391	97.54	93.91	36.97	98.8	14750
68	DH2018110214	2018-11-02	9636157	2253902	97.72	94.35	40.4	85.01	14379.2
69	DH2018110215	2018-11-02	7586573	1890642	98.17	95.24	37.92	96.41	15542.8
70	DH2018110216	2018-11-02	7780310	1896374	98	94.92	38.13	96.47	14616.5
71	DH2018110217	2018-11-02	9179663	2058200	98.3	95.51	39.42	91.56	16489.4
72	DH2018110218	2018-11-02	6452005	1753796	97.67	94.14	37.21	97.35	17260.8
73	DH2018110219	2018-11-02	4786640	962090	98.38	95.72	38.59	97.48	14975.4
74	DH2019050602	2019-05-06	3967080	3964771	97.23	92.19	35.29	98.73	16789.6
75	DH2019050604	2019-05-06	3760859	3759099	97.83	95.13	37.83	97.82	5441.81
76	DH2019050605	2019-05-06	5014820	5011108	97.54	94.69	39.56	90.14	4836.66
77	DH2019050606	2019-05-06	3662891	3661191	97.49	94.73	40.43	85.03	6374.72
78	DH2019050607	2019-05-06	4771738	4768759	97.59	94.68	37.79	94.18	2413.38
79	DH2019050608	2019-05-06	4277590	4275138	97.71	94.7	37.87	94.29	8829.99
80	DH2019050615	2019-05-06	4077700	4074371	97.18	92.03	35.14	99.55	4702.66
81	DH2019050616	2019-05-06	5483373	5480376	97.61	94.55	37.21	98.14	9401.27
82	DH2019050619	2019-05-06	4736814	4735012	97.33	92.31	35.27	98.98	11813.2
83	DH2019050620	2019-05-06	4249681	4246989	97.43	94.47	42.29	75.42	11101.7
84	DH2019060207	2019-06-02	4948345	4888879	97.24	92.24	35.42	99.51	12082.3
85	DH2019060208	2019-06-02	5688901	5617626	97.03	91.87	35.39	99.3	6320.91
86	DH2019060209	2019-06-02	6616568	6532019	96.61	90.83	35.46	99.21	9431.6
87	DH2019060216	2019-06-02	5065859	4979307	96.91	91.79	35.64	99.53	11692.7
88	DH2019060222	2019-06-02	5955939	5850518	96.53	90.84	35.44	99.39	9912.39
89	DH2019060223	2019-06-02	5093636	4986991	96.19	90.42	35.61	99.37	10296.1
90	DH2019060225	2019-06-02	5599340	5513452	96.23	90.46	35.52	99.39	2209.46
91	DH2019060226	2019-06-02	5407978	5256508	96.87	91.57	35.67	99.57	5380.09
92	DH2019060228	2019-06-02	4902997	4828102	96.31	90.65	35.44	99.34	9173.91
93	DH2019060233	2019-06-02	5166812	5082088	95.61	88.97	35.56	99.07	11406.5
94	DH2019070101	2019-07-01	5646455	5574101	96.13	90.18	35.51	99.39	12011.9
95	DH2019070102	2019-07-01	4300129	4300129	97.59	93.01	36.85	86.72	9920.9
96	DH2019070103	2019-07-01	5263486	5205788	95.65	89.36	35.55	98.92	11243.6
97	DH2019070104	2019-07-01	5320537	5320537	96.43	90.57	36.08	94.16	13274.6
98	DH2019070105	2019-07-01	3299614	3299614	96.52	90.78	36.75	92.37	8106.11
99	DH2019070106	2019-07-01	5004375	5004375	96.65	91.05	36.56	93.44	12437.8
100	DH2019070107	2019-07-01	4661968	4608499	95.18	88.75	35.76	98.93	9955.89
101	DH2019082801	2019-08-29	4576443	4495792	96.48	90.69	35.67	99.1	12868
102	DH2019082802	2019-08-29	5426276	5334976	96.62	91.1	35.58	99.3	9684.96
103	DH2019082803	2019-08-29	6339263	6254299	96.55	90.96	35.49	99.38	6670.12
104	DH2019082830	2019-08-29	5386927	4794335	97	92.81	39.03	90.2	13669.1
105	DH2019082831	2019-08-29	3678016	3263254	97.66	94.58	39.35	90.28	9704.95
106	DH2019082833	2019-08-29	5724355	4858268	96.89	93.26	40.65	79.2	12402.2
107	DH2019082834	2019-08-29	4924720	4391378	97.7	94.71	40.73	80.04	5142.54
108	DH2019082835	2019-08-29	4060083	3479020	97.69	94.93	38.93	88.18	12482.2
109	DH2019082836	2019-08-29	4149439	3506446	97.23	93.81	37.32	95.93	11151.1
110	DH2019093006	2019-09-30	11844597	7694506	95.5	90.88	43.53	70.8	7194.23
111	DH2019093009	2019-09-30	14049919	11515578	97.25	92.48	40.01	87.67	13291.6
112	DH2019093014	2019-09-30	11408822	9877626	97.2	92.39	40.75	80.55	12760
113	DH2019093016	2019-09-30	11795753	9966393	97.47	92.89	39.97	90.82	14954.7
114	DH2019093017	2019-09-30	10312629	8382771	97.31	92.78	39.83	96.99	9725.85
115	DH2019093019	2019-09-30	8689379	7593543	97.88	93.86	47.9	40.39	7906.72
116	DH2019093020	2019-09-30	12729940	10885433	97.25	92.55	39.54	88.2	9804.56
117	DH2019093022	2019-09-30	12306087	10197915	96.36	91.75	40.46	89.84	12688.7
118	DH2019093023	2019-09-30	10687473	9274471	97.12	92.44	39.57	94.94	12857.6
119	DH2019101603	2019-10-16	10728084	9431720	97.08	92.43	39.44	97.92	7013.18
120	DH2019101605	2019-10-16	9385471	8368579	97	92.21	39.11	98.07	14473.7
121	DH2019101606	2019-10-16	11060626	9950575	97.23	92.54	39.52	90.51	11575.8
122	DH2019101607	2019-10-16	13373551	12026564	97.17	92.46	39.2	96.31	12536.3
123	DH2019101608	2019-10-16	9746883	8199275	96.53	91.62	40.86	90.37	11374
124	DH2019101609	2019-10-16	9250349	8003033	97.06	92.49	40.92	88.54	10196.7
125	DH2019101610	2019-10-16	9477020	8254526	96.97	92.44	39.72	98.01	12649.9
126	DH2019101612	2019-10-16	9418322	7789741	96.4	91.91	40.91	96.21	11797.8
127	DH2019101613	2019-10-16	10985290	9422048	96.87	92.09	39.97	94.23	4101.06
128	DH2019101614	2019-10-16	12268207	10484848	96.39	91.22	39.85	95.35	4293.88
129	DH2021101402	2021-10-14	8469060	8221436	97.58	93.01	37.9	94.4	4430.5
130	DH2021101403	2021-10-14	7544485	7320055	97.44	92.84	38.03	89.41	4166.61
131	DH2021101404	2021-10-14	7071060	6921313	97.29	92.38	36.75	97.23	4284.91
132	DH2021101405	2021-10-14	7891689	7516618	97.82	93.62	37.74	95.73	3478.56
133	DH2021101406	2021-10-14	10094662	9954918	96.12	90.35	36.66	98.52	4259.48
134	DH2021101407	2021-10-14	6364854	6009288	97.48	93.27	37.68	96.22	3371.62
135	DH2021101408	2021-10-14	9240578	9070859	97.41	92.64	36.95	95.4	10024.5
136	DH2021101409	2021-10-14	5892927	5529321	97.86	93.74	38.23	93.53	11010.2
137	DH2021101410	2021-10-14	6896305	6640104	97.85	93.67	37.51	94.2	13549.9
138	DH2021101412	2021-10-14	9959696	9731138	97.57	92.92	36.44	98.88	17106.6
y = year, m = month, d = day.
