# Supplementary material for: Revealing the potential transmission route of Cnaphalocrocis medinalis granulovirus capable of persistently causing granulosis epidemics
Source: Virus Evol. 2025 Jul 25;11(1):veaf055. doi: 10.1093/ve/veaf055 (PMC12371407; doi:10.1093/ve/veaf055)
Supplement: Supplementary_Data_2_veaf055 [file supplementary_data_2_veaf055.xlsx]

## Sheet: A
General features of the CnmeGV genomes
Isolate name	Genome length(bp)	GC%	Number of ORFs	Number of hrs	Cnme10	Cnme11	Cnme10-11	Cnme58	Cnme79	Cnme3a	Cnme26a	Cnme27a	Cnme57a	Cnme84a	Cnme85a	Cnme91a	Cnme97a	Identity with EPDH3 (%)
DH2017071301	111575	35.1	120	12	-	-	+	-	+	-	+	-	-	+	-	-	-	97.8
DH2017090702	111900	35.1	119	12	-	-	+	-	+	-	-	-	-	+	+	-	-	97.8
DH2017090705	112077	35.1	120	11	-	-	+	-	+	-	-	-	-	+	-	-	+	98.7
DH2017090706	111985	35.2	119	11	-	-	+	-	+	-	-	-	-	-	-	-	+	98.8
DH2017090708	111736	35.1	118	11	-	-	+	-	+	-	-	-	-	-	-	-	-	97.9
DH2017090709	111915	35.2	120	11	-	-	+	-	+	-	-	-	-	+	+	-	-	98.5
DH2018051203	112281	35.1	120	12	-	-	+	-	-	-	-	-	-	+	-	+	+	98.7
DH2018051204	111991	35.1	120	12	-	-	+	-	-	-	-	-	-	+	-	+	+	98.3
DH2018051206	111360	35.1	118	11	-	-	+	-	-	-	-	-	-	+	-	-	-	97.9
DH2018051207	112388	35.1	120	11	-	-	+	-	+	-	-	-	-	+	-	-	+	98.9
DH2018051208	112255	35.1	121	11	-	-	+	-	+	-	-	-	-	+	+	-	+	98.2
DH2018051209	112398	35.1	120	11	-	-	+	-	+	-	-	-	-	+	-	+	-	98.8
DH2018051210	112202	35.1	119	12	-	-	+	-	+	-	-	-	-	-	-	+	+	98.9
DH2018051211	111829	35.1	120	12	-	-	+	-	+	-	-	-	-	+	+	-	+	98.1
DH2018051212	111875	35.1	120	11	-	-	+	-	+	-	-	-	-	+	+	-	-	97.8
DH2018060101	112028	35.1	119	12	-	-	+	-	+	-	-	-	-	+	-	-	-	98.1
DH2018060102	112080	35.1	120	12	-	-	+	-	+	+	-	-	-	+	-	-	-	98.2
DH2018060104	112047	35.1	119	12	-	-	+	-	+	-	-	-	-	+	-	-	-	98.7
DH2018060105	112095	35.1	121	11	-	-	+	+	+	-	-	-	-	+	-	-	+	98.8
DH2018060106	111991	35.1	120	12	-	-	+	-	+	-	-	-	-	+	-	-	+	98.6
DH2018060107	112189	35.1	120	11	-	-	+	-	+	-	-	-	-	-	+	-	+	98.2
DH2018060108	111450	35.1	121	11	-	-	+	-	+	-	-	-	-	+	+	-	+	97.7
DH2018060109	111767	35.1	120	11	-	-	+	-	+	+	-	-	-	-	-	-	-	98.1
DH2018060110	111825	35.2	119	12	-	-	+	-	+	+	-	-	-	-	-	-	-	98.6
DH2018060111	112017	35.2	122	11	-	-	+	-	+	-	+	-	-	+	-	-	+	98.6
DH2018060112	112158	35.1	120	11	-	-	+	-	+	-	-	-	-	+	+	-	-	98.8
DH2018061301	111897	35.1	119	11	-	-	+	-	+	-	+	-	-	-	-	+	-	97.7
DH2018061302	112106	35.1	119	11	-	-	+	-	+	+	-	-	-	-	-	-	-	97.6
DH2018061303	112050	35.1	119	11	-	-	+	-	+	-	-	-	-	+	-	-	-	98.4
DH2018061304	111989	35.1	120	11	-	-	+	-	+	-	-	-	-	+	-	+	-	98.8
DH2018061305	112001	35.1	122	11	-	-	+	-	+	+	-	-	-	+	-	+	+	98.4
DH2018061306	112199	35.1	121	11	-	-	+	-	+	-	-	-	-	+	-	+	+	98.6
DH2018061307	112157	35.1	122	11	-	-	+	-	+	-	-	-	-	+	+	+	+	98.5
DH2018061308	111946	35.1	121	11	-	-	+	-	+	-	+	-	-	+	-	-	+	98.2
DH2018061309	112224	35.1	120	12	-	-	+	-	+	+	-	-	-	+	-	-	-	98.4
DH2018061310	112414	35.1	121	11	-	-	+	+	+	-	-	-	-	+	-	+	-	97.9
DH2018070610	112636	35.1	119	11	-	-	+	-	+	-	-	-	+	-	-	-	-	97.8
DH2018070615	112085	35.2	121	11	-	-	+	-	+	-	-	-	-	+	+	+	-	98.6
DH2018070625	112194	35.1	119	12	-	-	+	-	+	-	-	-	-	+	-	-	-	98.3
DH2018070628	111850	35	120	11	+	+	-	-	+	-	+	-	-	-	-	-	-	97.8
DH2018070642	111959	35.1	119	12	-	-	+	-	+	-	-	-	-	-	+	-	-	98.3
DH2018070643	112533	35.1	120	12	-	-	+	-	+	-	-	-	-	+	-	+	-	98.2
DH2018070649	111771	35.1	120	12	-	-	+	-	+	-	-	-	-	+	-	+	+	98.5
DH2018070652	111998	35.1	120	11	-	-	+	-	+	-	-	-	-	+	-	-	+	98.5
DH2018070653	112131	35.1	118	12	-	-	+	-	+	-	-	-	-	-	-	+	-	98.5
DH2018070654	111956	35.2	121	11	-	-	+	-	+	-	-	-	-	+	+	-	+	98.7
DH2018091301	111532	35.1	121	12	-	-	+	-	+	+	-	+	-	+	-	-	-	98.1
DH2018091302	111960	35.1	121	11	-	-	+	-	+	-	+	-	-	+	-	-	+	98.2
DH2018091303	111658	35.1	120	12	-	-	+	-	+	-	-	-	-	+	-	-	+	98.2
DH2018091304	111234	35.1	121	12	-	-	+	-	-	+	-	-	-	+	+	-	+	98.3
DH2018091305	112026	35.2	122	12	-	-	+	-	+	+	-	-	-	+	-	-	+	97.9
DH2018091306	111580	35.1	120	11	-	-	+	-	+	-	-	-	-	-	-	+	+	98.4
DH2018091307	111493	35.1	121	11	-	-	+	-	+	+	+	-	-	-	+	-	-	97.6
DH2018091308	111583	35.1	118	11	-	-	+	-	+	-	-	-	-	-	-	-	-	97.9
DH2018100907	112011	35.2	123	11	-	-	+	-	+	+	-	-	-	+	+	+	+	98.7
DH2018100908	111879	35.1	120	11	-	-	+	-	+	-	-	-	-	+	-	+	-	98.4
DH2018100909	112120	35.1	121	11	-	-	+	-	+	-	-	-	-	+	+	+	-	98.4
DH2018100953	111762	35.1	120	11	-	-	+	-	+	+	-	-	-	+	-	-	-	98.6
DH2018100955	111350	35.1	121	12	-	-	+	-	+	+	-	-	-	+	-	-	+	98.1
DH2018100956	111742	35.1	120	12	-	-	+	-	+	-	-	-	-	+	+	-	-	98.6
DH2018100963	111660	35.1	120	12	-	-	+	+	+	-	-	-	-	+	-	-	-	98.2
DH2018100972	112161	35.1	120	12	-	-	+	-	+	-	-	-	-	+	-	-	+	98.7
DH2018100974	112120	35.1	119	11	-	-	+	-	+	-	-	-	-	-	-	+	-	98.4
DH2018100975	111182	35.1	120	11	-	-	+	-	-	+	+	-	-	-	-	-	+	97.8
DH2018110211	111177	35.1	121	11	-	-	+	-	+	-	-	-	-	+	-	+	+	97.9
DH2018110212	111776	35.2	121	11	-	-	+	-	+	-	-	-	+	+	+	+	-	98.1
DH2018110213	111735	35.2	120	11	-	-	+	-	+	-	-	-	-		+	-	+	98
DH2018110214	112119	35.1	121	11	-	-	+	-	+	-	+	-	-	+	+	-	-	98.6
DH2018110215	111532	35.1	121	12	-	-	+	-	+	-	-	-	-	+	+	+	+	98.3
DH2018110216	111999	35.1	121	11	-	-	+	-	+	+	-	-	-	+	+	-	-	98.3
DH2018110217	111964	35.2	119	12	-	-	+	-	+	-	-	-	-	-	-	-	-	98.4
DH2018110218	111953	35.2	121	12	-	-	+	-	+	-	-	-	-	+	+	+	-	97.9
DH2018110219	112017	35.1	122	11	-	-	+	-	+	-	-	-	-	+	+	+	+	98.9
DH2019050602	111500	35.1	120	12	-	-	+	-	+	-	-	-	-	+	-	-	+	98.2
DH2019050604	112101	35.1	118	11	-	-	+	-	-	-	-	-	-	-	+	-	-	99.3
DH2019050605	111609	35.1	120	12	-	-	+	-	+	-	-	-	-	+	-	-	-	98
DH2019050606	112286	35.1	120	11	-	-	+	-	-	-	-	-	-	-	+	+	+	99.5
DH2019050607	112103	35.1	119	11	-	-	+	-	+	-	-	-	-	+	-	-	-	99
DH2019050608	111831	35.2	123	11	-	-	+	-	+	-	+	-	-	+	+	+	+	98.4
DH2019050615	112083	35.1	121	12	-	-	+	-	+	-	-	-	-	+	-	-	+	98.7
DH2019050616	112325	35.1	122	11	-	-	+	-	+	-	-	-	-	+	+	+	+	98.8
DH2019050619	111905	35.1	120	12	-	-	+	-	+	-	-	-	-	+	-	+	-	98.2
DH2019050620	112257	35.1	119	12	-	-	+	-	+	-	-	-	-	+	-	+	-	98.7
DH2019060207	112340	35.1	122	11	-	-	+	-	-	+	-	-	-	+	+	+	+	98.8
DH2019060208	112088	35.1	120	11	-	-	+	-	+	-	+	-	-	+	-	-	-	98.5
DH2019060209	112082	35.1	120	11	-	-	+	-	+	-	-	-	-	-	+	-	+	99.4
DH2019060216	112011	35.1	121	12	-	-	+	-	+	+	-	-	-	+	+	-	-	98.5
DH2019060222	111754	35.1	121	12	-	-	+	-	+	-	-	-	-	+	-	+	+	98.3
DH2019060223	111877	35.1	119	11	-	-	+	-	+	-	-	-	-	-	-	-	+	98.4
DH2019060225	112006	35.1	120	11	-	-	+	-	+	-	-	-	-	+	-	+	-	98.3
DH2019060226	111887	35.1	119	12	-	-	+	-	+	-	-	-	-	+	-	-	-	98.3
DH2019060228	111841	35.2	120	12	-	-	+	-	+	-	-	-	-	+	-	+	-	98.1
DH2019060233	111613	35.1	119	12	-	-	+	-	+	-	-	-	-	+	-	-	-	98.2
DH2019070101	112324	35.1	119	11	-	-	+	-	+	-	-	-	-	-	-	-	-	98.9
DH2019070102	112338	35.2	120	11	-	-	+	-	+	-	-	-	+	+	-	-	-	97.9
DH2019070103	112037	35.1	120	11	-	-	+	-	+	-	-	-	-	-	-	-	+	98.2
DH2019070104	112648	35.1	122	12	-	-	+	-	+	-	-	-	+	+	-	+	+	98.4
DH2019070105	112125	35.1	119	12	-	-	+	-	+	-	-	-	-	+	-	-	-	98.4
DH2019070106	111786	35.1	120	11	-	-	+	-	+	-	-	-	-	+	-	+	-	97.9
DH2019070107	112267	35.1	120	11	-	-	+	-	+	-	-	-	-	+	-	-	+	98.1
DH2019082801	112306	35.4	119	12	-	-	+	-	+	-	-	-	-	+	-	-	-	98.5
DH2019082802	112185	35.1	120	11	-	-	+	-	+	-	-	-	-	+	-	-	+	98.7
DH2019082803	112077	35.1	120	11	-	-	+	-	+	-	-	-	-	+	-	+	-	98.4
DH2019082830	111854	35.1	121	12	-	-	+	-	+	-	-	-	-	+	+	-	+	98.3
DH2019082831	111893	35.1	121	12	-	-	+	-	+	-	-	-	-	+	-	+	+	98.8
DH2019082833	111992	35.2	119	12	-	-	+	-	+	-	-	-	-	+	-	-	-	98.3
DH2019082834	111703	35.2	121	11	-	-	+	-	+	+	-	-	-	-	+	-	+	98.1
DH2019082835	112218	35	122	12	-	-	+	-	+	-	+	-	-	+	-	-	+	98.5
DH2019082836	112085	35.1	121	12	-	-	+	-	+	-	-	+	-	+	-	-	+	98.1
DH2019093006	111351	35.1	120	12	-	-	+	-	+	-	-	-	-	+	-	-	+	98
DH2019093009	112384	35.1	120	11	-	-	+	-	+	-	-	-	-	+	-	-	-	98.1
DH2019093014	111869	35.1	121	11	-	-	+	-	+	-	-	+	-	-	-	+	+	98.8
DH2019093016	112171	35.1	120	11	-	-	+	-	+	-	-	-	-	-	+	-	-	99.6
DH2019093017	111687	35.2	120	12	-	-	+	-	+	-	-	-	-	+	-	+	+	98.6
DH2019093019	112123	35.1	119	12	+	+	-	-	+	-	-	-	-	-	-	-	-	98.8
DH2019093020	111999	35.1	120	12	-	-	+	-	+	-	-	-	-	+	-	-	+	98.4
DH2019093022	111684	35.1	120	12	-	-	+	-	+	-	-	-	-	+	+	-	-	98.3
DH2019093023	111932	35.2	120	12	-	-	+	-	+	+	-	-	-	-	-	-	+	98.1
DH2019101603	112139	35.1	120	11	-	-	+	-	+	-	-	-	-	+	-	-	+	98.3
DH2019101605	112119	35.1	120	12	-	-	+	-	+	-	-	-	-	+	+	-	-	98.9
DH2019101606	111968	35.1	120	12	-	-	+	-	+	-	-	-	-	+	-	+	-	98.7
DH2019101607	112192	35.2	120	11	-	-	+	-	+	+	-	-	-	-	-	-	+	98.6
DH2019101608	112412	35.2	121	11	-	-	+	-	+	-	-	-	-	+	-	-	+	98.3
DH2019101609	111363	35.1	120	10	-	-	+	-	+	+	-	-	-	-	+	-	-	98.1
DH2019101610	111283	35.1	119	10	-	-	+	-	+	-	-	-	-	+	-	-	-	98.1
DH2019101612	111816	35.1	119	12	-	-	+	-	+	+	-	-	-	-	-	-	-	98.1
DH2019101613	112008	35.1	121	11	-	-	+	+	+	-	-	-	-	+	+	-	-	98.8
DH2019101614	111742	35.1	121	11	-	-	+	-	+	-	-	-	-	+	+	+	-	98.3
DH2021101402	111953	35.1	120	12	-	-	+	+	+	-	-	-	-	+	-	-	-	98.6
DH2021101403	112003	35.1	121	11	-	-	+	-	+	+	-	-	-	+	-	+	-	98.5
DH2021101404	111284	35.1	120	12	-	-	+	-	+	-	-	-	-	+	-	+	-	98
DH2021101405	112046	35.1	119	11	-	-	+	-	+	-	-	-	-	-	+	-	-	98.9
DH2021101406	112112	35.1	120	11	-	-	+	-	+	-	-	-	+	+	-	-	-	98.1
DH2021101407	112168	35.1	121	12	-	-	+	-	+	-	-	-	-	+	+	+	-	98.6
DH2021101408	112196	35.1	119	11	-	-	+	-	+	-	-	-	-	-	+	-	-	98.5
DH2021101409	112264	35.1	119	11	-	-	+	-	+	-	-	-	-	+	-	-	-	98.5
DH2021101410	111014	35.1	119	12	-	-	+	-	+	-	-	-	-	-	-	+	-	97.9
DH2021101412	111118	35.1	120	12	-	-	+	-	+	-	-	-	-	+	-	+	-	97.9
Ratio(%)					1.45	1.45	98.55	3.62	94.2	13.67	8.7	2.17	3.62	73.91	30.43	33.33	42.75
Note.—+ indicates that the specified ORF exists in the isolates, - indicates that the specified ORF does not exist in the isolates.

## Sheet: B
Genetic diversity of 116 ORFs common to all isolates
ORFs	Size (bp)	Function	With no length change	Number of synonymous	Number of nonsynonymous	θ (× 10-3)	Changes AA polarity
granulin	750	Virion assembly and package	+	17	1	4.36	1
p78/83	483	Virion assembly and package		4	14	13.17	14
pk-1	810	Transcription	+	10	3	3.14	3
Cnme4	630	Unkown	+	4	6	2.91	4
Cnme5	276	Unkown	+	0	2	1.32	1
ie-1	1395	Replication		13	7	2.59	6
Cnme7	585	Unkown	+	6	4	3.1	2
Ac145	324	Per os infection	+	1	1	1.12	1
Cnme9	2016	Unkown		35	24	5.76	17
odv-e18	282	Virion assembly and package	+	3	0	1.93	0
p49	1389	Virion assembly and package	+	12	4	2.09	1
pif-5	1098	Per os infection	+	20	6	4.63	6
Cnme15	222	Unkown		2	1	2.81	1
pep-1	639	Virion assembly and package		9	7	4.85	6
Ac150	507	Per os infection		4	6	7.29	3
pep/p10	951	Virion assembly and package	+	8	6	2.67	4
pep-2	465	Virion assembly and package	+	0	0	0	0
Cnme20	264	Unkown		2	11	8.72	10
Cnme21	1371	Unkown		6	14	2.79	8
lef-2	555	Replication		6	9	4.91	4
Cnme23	243	Unkown	+	0	3	2.24	2
Cnme24	423	Unkown		8	2	5.59	1
acetylTranscriptionnsferase-like_protein	600	Unkown	+	8	4	3.63	1
p22.2	636	Unkown	+	12	3	4.57	0
p74	1974	Per os infection		34	18	4.87	13
sod	501	Auxiliary	+	7	2	3.62	0
lef-11	324	Transcription	+	3	0	1.68	0
39k	1164	Transcription		16	8	1.5	6
Cnme31	174	Unkown		3	7	11.68	6
odv-ec43	1074	Virion assembly and package		28	9	6.76	8
ubiquitin	285	Auxiliary	+	2	0	1.27	0
Ac110	147	Per os infection	+	3	0	3.71	0
Ac106	690	Virion assembly and package		9	4	3.47	2
Cnme36	2514	Unkown		29	20	3.59	13
Cnme37	201	Unkown		3	5	8.13	2
Cnme38	471	Unkown	+	4	4	3.08	1
mp-nase	1326	Auxiliary		10	16	3.71	14
Cnme40	402	Unkown	+	3	0	1.81	0
odv-e66	2268	Virion assembly and package		40	20	4.84	11
pif-3	690	Per os infection		8	10	4.66	5
Cnme43	654	Unkown		7	23	5.38	16
Cnme44	942	Unkown		12	12	5.37	9
F-protein	1785	Virion assembly and package	+	41	11	5.29	8
Cnme46	1077	Unkown		18	26	8.95	13
Cnme47	1116	Unkown		33	62	12.74	45
pif-2	1143	Per os infection	+	26	16	6.67	9
Cnme49	708	Unkown		6	17	6.76	12
p47	1224	Transcription		18	9	4.1	7
BV-e31	723	Virion assembly and package		7	5	3.84	4
p24	453	Virion assembly and package	+	10	4	5.61	2
38.7k	312	Unkown	+	6	2	4.66	2
lef-1	789	Replication		23	10	7.5	6
pif-1	1665	Per os infection		42	21	7.02	12
fgf-1	837	Auxiliary		20	20	9.04	8
bro-A	1440	Auxiliary		64	94	26.19	68
Cnme59	324	Unkown		4	0	1.55	0
Cnme60	444	Unkown	+	5	12	7.04	8
lef-6	318	Transcription		3	15	15.48	12
dbp	933	Replication	+	21	3	4.67	2
Cnme63	270	Unkown	+	2	0	1.34	0
Cnme64	654	Unkown		11	11	5.83	8
p45/p48	1185	Virion assembly and package	+	20	7	4.14	4
P12	375	Unkown	+	6	3	5.81	2
BV/ODV-C42	1158	Virion assembly and package	+	19	10	4.55	6
p6.9	174	Virion assembly and package	+	1	1	2.09	1
lef-5	774	Transcription		16	10	6.38	8
38k	987	Virion assembly and package		11	6	2.14	3
pif-4	489	Replication	+	7	11	7.05	5
helicase	3489	Replication		51	28	4.17	18
odv-e25	648	Virion assembly and package	+	3	0	1.93	0
p18	480	Virion assembly and package	+	8	2	3.78	2
p33	792	Virion assembly and package	+	10	4	3.21	3
lef-4	1449	Transcription		24	11	4.64	7
vp39	894	Virion assembly and package	+	40	15	11.17	9
odv-e27	906	Virion assembly and package		31	9	5.68	5
Cnme80	1110	Unkown		17	17	5.74	10
Cnme81	279	Unkown	+	3	0	1.95	0
vp91	1788	Per os infection		35	46	8.33	29
tlp20	504	Virion assembly and package		5	7	4.35	6
Cnme84	393	Unkown	+	6	6	5.54	6
bro-B	1452	Auxiliary		77	181	37.62	125
Cnme86	483	Unkown		10	8	7.71	5
Ac81	618	Virion assembly and package	+	15	5	5.58	5
gp41	873	Virion assembly and package	+	14	7	4.37	5
Ac78	315	Virion assembly and package		2	9	6.98	8
vlf-1	1125	Virion assembly and package	+	25	6	5	5
Cnme91	255	Unkown	+	4	0	2.85	0
Cnme92	1065	Unkown		19	17	5.74	10
rr1	573	Replication		5	10	5.39	10
alk-exo	1323	Auxiliary		26	13	5.36	9
Cnme95	297	Unkown	+	0	3	1.83	3
fgf-2	1353	Auxiliary	+	20	8	3.76	5
Cnme97	219	Unkown		3	1	2.56	1
Cnme98	366	Unkown		4	10	5.07	8
DNA_ligase	1749	Replication		22	5	2.92	3
fp_25k	456	Virion assembly and package	+	5	6	4.38	6
lef-9	1482	Transcription		21	5	3.55	4
iap-5	852	Auxiliary		12	10	3.41	8
Cnme103	507	Unkown	+	8	8	5.73	4
pif-6	387	Per os infection	+	6	5	5.16	1
Cnme105	1080	Unkown		15	21	9.15	13
Cnme106	300	Unkown	+	3	3	3.63	2
desmoplakin	1890	Virion assembly and package		20	27	5.53	22
DNApol	3258	Replication		72	25	5.97	12
Ac75	468	Virion assembly and package	+	7	1	3.1	1
lef-8	2628	Transcription	+	42	24	4.7	19
Cnme111	381	Unkown		4	9	6.67	6
Cnme112	207	Unkown	+	1	2	2.63	2
Ac53	402	Virion assembly and package	+	10	0	4.52	0
Cnme114	990	Unkown		7	3	2.04	2
Cnme115	195	Unkown	+	2	0	1.86	0
lef-10	234	Transcription	+	0	0	0	0
vp1054	1008	Virion assembly and package	+	11	3	2.52	3
Cnme118	225	Unkown	+	1	2	2.42	0
fgf-3	1158	Auxiliary		11	12	3.78	10
me-53	954	Replication		10	9	3.62	7
Note.—"+" indicates an ORF with no length change. Genes highlighted in bold correspond to core genes.

## Sheet: C
Variations resulting in the emergence of new ORFs
ORFs	Isolate Name	Start(EPDH3)	Differences to EPDH3	End(EPDH3)	Size(bp)	Type	ORF Length(bp)	Remark
Cnme3a	DH2018060102	2073	-/GC		2	insertion	165
	DH2018060109	2073	-/GC		2	insertion	165
	DH2018060110	2073	-/GC		2	insertion	165
	DH2018061302	2073	-/GC		2	insertion	165
	DH2018061305	2073	-/GC		2	insertion	165
	DH2018061309	2073	-/GC		2	insertion	165
	DH2018091301	2073	-/GC		2	insertion	165
	DH2018091304	2073	-/GC		2	insertion	165
	DH2018091305	2073	-/GC		2	insertion	165
	DH2018091307	2073	-/GC		2	insertion	165
	DH2018100907	2073	-/GC		2	insertion	165
	DH2018100953	2073	-/GC		2	insertion	165
	DH2018100955	2073	-/GC		2	insertion	165
	DH2018100975	2073	-/GC		2	insertion	165
	DH2018110216	2073	-/GC		2	insertion	165
	DH2019060207	2073	-/GC		2	insertion	165
	DH2019060216	2073	-/GC		2	insertion	165
	DH2019082834	2073	-/GC		2	insertion	165
	DH2019093023	2073	-/GC		2	insertion	165
	DH2019101607	2073	-/GC		2	insertion	165
	DH2019101609	2073	-/GC		2	insertion	165
	DH2019101612	2073	-/GC		2	insertion	165
	DH2021101403	2073	-/GC		2	insertion	165
Cnme26a	DH2018061308	21951	-/A		1	insertion	198
	DH2019082835	21712	GT/-		2	deletion	210
		21791	-/A		1	insertion
	DH2018061301	21815	A/-		1	deletion	213
		21931	AT/-	21932	2	deletion
	DH2018070628	21815	A/-		1	deletion	213
		21931	AT/-	21932	2	deletion
	DH2018100975	21815	A/-		1	deletion	213
		21931	AT/-	21932	2	deletion
	DH2019050608	21815	A/-		1	deletion	216
		21951	-/A		1	insertion
	DH2018091307	21816	TT/-	21817	2	deletion	222
		21931	AT/-	21932	2	deletion
	DH2017071301	21711	GGTA/-	21714	4	deletion	222
		21791	-/A		1	insertion
		21815	A/-		1	deletion
	DH2018060111	21711	GGTA/-	21714	4	deletion	222
		21791	-/A		1	insertion
		21815	A/-		1	deletion
	DH2018091302	21711	GGTA/-	21714	4	deletion	222
		21791	-/A		1	insertion
		21815	A/-		1	deletion
	DH2018110214	21711	GGTA/-	21714	4	deletion	222
		21791	-/A		1	insertion
		21815	A/-		1	deletion
	DH2019060208	21711	GGTA/-	21714	4	deletion	222
		21791	-/A		1	insertion
		21815	A/-		1	deletion
Cnme27a	DH2018091301	24975	A/-		1	deletion	162
	DH2019082836	24975	A/-		1	deletion	162
	DH2019093014	24975	A/-		1	deletion	162
Cnme57a	DH2019070104	53733	CT/TA	53734	2	substitution	423	Form stop codon
		53800	GCATGATAAGAGCGTACACGC/-	53820	21	deletion
		53934	-/AATAAATGATTATCGTCTGATGACGTCACAAGGGGTGAACGAATCGTTCCCCCCTTTATTTCAATCCAAGTT		72	insertion
	DH2021101406	54378	-/TA		2	insertion	204
		54393	-/TG		2	insertion
	DH2018070610	53954	GTGTCGTTTTAACGCATTCCACGGTTTTGAGTACCCCAAAAACTCAGCAACGCCATGTCCTCCGTACATAAACTTGTCCTTTTCTACTTCTACAATCCAAATTTCGCAAATCGCTCCACCAATGTTGCACGATTTTTTTATTAAAGACATTTTGATTGATTGTTGTCTGAGATTCACTGAGATTAACTGAGATTCACTGAGATTAACTGAGATTCACTGAGATTCAACCTACTGATTTTTTGAGATCAGCTCTTATATATACAGTCTATACGTGTGTGAATATTTGTTG/-	54242	289	deletion	156
		54323	CTC/TAA	54325	3	substitution		Form stop codon
	DH2019070102	53954	GTGTCGTTTTAACGCATTCCACGGTTTTGAGTACCCCAAAAACTCAGCAACGCCATGTCCTCCGTACATAAACTTGTCCTTTTCTACTTCTACAATCCAAATTTCGCAAATCGCTCCACCAATGTTGCACGATTTTTTTATTAAAGACATTTTGATTGATTGTTGTCTGAGATTCACTGAGATTAACTGAGATTCACTGAGATTAACTGAGATTCACTGAGATTCAACCTACTGATTTTTTGAGATCAGCTCTTATATATACAGTCTATACGTGTGTGAATATTTGTTG/-	54242	289	deletion	156
		54323	CTC/TAA	54325	3	substitution		Form stop codon
Cnme84a	DH2018060104	76976	G/A		1	substitution	150	Form start codon
		76978	T/G		1	substitution		Form start codon
		77002	-/T		1	insertion
	DH2018100955	76976	G/A		1	substitution	150	Form start codon
		76978	T/G		1	substitution		Form start codon
		77002	-/T		1	insertion
	DH2017090702	77035	C/G		1	substitution	165	Form start codon
	DH2017090705	77035	C/G		1	substitution	165	Form start codon
	DH2017090709	77035	C/G		1	substitution	165	Form start codon
	DH2018051203	77035	C/G		1	substitution	165	Form start codon
	DH2018051204	77035	C/G		1	substitution	165	Form start codon
	DH2018051206	77035	C/G		1	substitution	165	Form start codon
	DH2018051207	77035	C/G		1	substitution	165	Form start codon
	DH2018051208	77035	C/G		1	substitution	165	Form start codon
	DH2018051209	77035	C/G		1	substitution	165	Form start codon
	DH2018051212	77035	C/G		1	substitution	165	Form start codon
	DH2018060105	77035	C/G		1	substitution	165	Form start codon
	DH2018060106	77035	C/G		1	substitution	165	Form start codon
	DH2018060108	77035	C/G		1	substitution	165	Form start codon
	DH2018060112	77035	C/G		1	substitution	165	Form start codon
	DH2018061308	77035	C/G		1	substitution	165	Form start codon
	DH2018061309	77035	C/G		1	substitution	165	Form start codon
	DH2018070625	77035	C/G		1	substitution	165	Form start codon
	DH2018070643	77035	C/G		1	substitution	165	Form start codon
	DH2018070649	77035	C/G		1	substitution	165	Form start codon
	DH2018070654	77035	C/G		1	substitution	165	Form start codon
	DH2018091301	77035	C/G		1	substitution	165	Form start codon
	DH2018091302	77035	C/G		1	substitution	165	Form start codon
	DH2018091303	77035	C/G		1	substitution	165	Form start codon
	DH2018091304	77035	C/G		1	substitution	165	Form start codon
	DH2018100908	77035	C/G		1	substitution	165	Form start codon
	DH2018100953	77035	C/G		1	substitution	165	Form start codon
	DH2018100956	77035	C/G		1	substitution	165	Form start codon
	DH2018100972	77035	C/G		1	substitution	165	Form start codon
	DH2018110212	77035	C/G		1	substitution	165	Form start codon
	DH2018110215	77035	C/G		1	substitution	165	Form start codon
	DH2018110216	77035	C/G		1	substitution	165	Form start codon
	DH2018110218	77035	C/G		1	substitution	165	Form start codon
	DH2018110219	77035	C/G		1	substitution	165	Form start codon
	DH2019050602	77035	C/G		1	substitution	165	Form start codon
	DH2019050605	77035	C/G		1	substitution	165	Form start codon
	DH2019050607	77035	C/G		1	substitution	165	Form start codon
	DH2019050608	77035	C/G		1	substitution	165	Form start codon
	DH2019050615	77035	C/G		1	substitution	165	Form start codon
	DH2019050616	77035	C/G		1	substitution	165	Form start codon
	DH2019060207	77035	C/G		1	substitution	165	Form start codon
	DH2019060208	77035	C/G		1	substitution	165	Form start codon
	DH2019060216	77035	C/G		1	substitution	165	Form start codon
	DH2019060222	77035	C/G		1	substitution	165	Form start codon
	DH2019060225	77035	C/G		1	substitution	165	Form start codon
	DH2019060228	77035	C/G		1	substitution	165	Form start codon
	DH2019060233	77035	C/G		1	substitution	165	Form start codon
	DH2019070104	77035	C/G		1	substitution	165	Form start codon
	DH2019070105	77035	C/G		1	substitution	165	Form start codon
	DH2019070106	77035	C/G		1	substitution	165	Form start codon
	DH2019082801	77035	C/G		1	substitution	165	Form start codon
	DH2019082802	77035	C/G		1	substitution	165	Form start codon
	DH2019082803	77035	C/G		1	substitution	165	Form start codon
	DH2019082830	77035	C/G		1	substitution	165	Form start codon
	DH2019082831	77035	C/G		1	substitution	165	Form start codon
	DH2019082833	77035	C/G		1	substitution	165	Form start codon
	DH2019082835	77035	C/G		1	substitution	165	Form start codon
	DH2019082836	77035	C/G		1	substitution	165	Form start codon
	DH2019093017	77035	C/G		1	substitution	165	Form start codon
	DH2019093020	77035	C/G		1	substitution	165	Form start codon
	DH2019093022	77035	C/G		1	substitution	165	Form start codon
	DH2019101603	77035	C/G		1	substitution	165	Form start codon
	DH2019101605	77035	C/G		1	substitution	165	Form start codon
	DH2019101606	77035	C/G		1	substitution	165	Form start codon
	DH2019101610	77035	C/G		1	substitution	165	Form start codon
	DH2019101613	77035	C/G		1	substitution	165	Form start codon
	DH2019101614	77035	C/G		1	substitution	165	Form start codon
	DH2021101402	77035	C/G		1	substitution	165	Form start codon
	DH2021101403	77035	C/G		1	substitution	165	Form start codon
	DH2021101404	77035	C/G		1	substitution	165	Form start codon
	DH2021101406	77035	C/G		1	substitution	165	Form start codon
	DH2021101407	77035	C/G		1	substitution	165	Form start codon
	DH2021101409	77035	C/G		1	substitution	165	Form start codon
	DH2021101412	77035	C/G		1	substitution	165	Form start codon
	DH2018110211	77035	C/G		1	substitution	168	Form start codon
		77131	-/TTT		3	insertion
	DH2018060101	77812	CG/TA	77813	1	substitution	177	Form stop codon
	DH2018091305	77812	CG/TA	77813	1	substitution	177	Form stop codon
	DH2019093009	77812	CG/TA	77813	1	substitution	177	Form stop codon
