# Supplementary material for: Revealing the potential transmission route of Cnaphalocrocis medinalis granulovirus capable of persistently causing granulosis epidemics
Source: Virus Evol. 2025 Jul 25;11(1):veaf055. doi: 10.1093/ve/veaf055 (PMC12371407; doi:10.1093/ve/veaf055)
Supplement: Supplementary_Data_3_veaf055 [file supplementary_data_3_veaf055.xlsx]

## Sheet: A
ORFs of SNVs, small indels, and microsatellite variants
Isolates	ORFs	Length(bp)	Start(EPDH3)	Differences to EPDH3	End(EPDH3)	Size(bp)	Type
DH2018060112	vp91	1791	75168	-/GTT		3	insertion
DH2018061305	vp91	1791	75168	-/GTT		3	insertion
DH2018110215	vp91	1791	75168	-/GTT		3	insertion
DH2019101612	vp91	1791	75168	-/GTT		3	insertion
DH2021101409	vp91	1791	75168	-/GTT		3	insertion
DH2017090708	vp91	1794	75168	-/GTTGTT		6	insertion(III)
DH2018060101	vp91	1794	75168	-/GTTGTT		6	insertion(III)
DH2018060102	vp91	1794	75168	-/GTTGTT		6	insertion(III)
DH2018060111	vp91	1794	75168	-/GTTGTT		6	insertion(III)
DH2018061301	vp91	1794	75168	-/GTTGTT		6	insertion(III)
DH2018070628	vp91	1794	75168	-/GTTGTT		6	insertion(III)
DH2018070652	vp91	1794	75168	-/GTTGTT		6	insertion(III)
DH2018091304	vp91	1794	75168	-/GTTGTT		6	insertion(III)
DH2018110212	vp91	1794	75168	-/GTTGTT		6	insertion(III)
DH2018110216	vp91	1794	75168	-/GTTGTT		6	insertion(III)
DH2019070105	vp91	1794	75168	-/GTTGTT		6	insertion(III)
DH2019082802	vp91	1794	75168	-/GTTGTT		6	insertion(III)
DH2019082803	vp91	1794	75168	-/GTTGTT		6	insertion(III)
DH2019093014	vp91	1794	75168	-/GTTGTT		6	insertion(III)
DH2019101607	vp91	1794	75168	-/GTTGTT		6	insertion(III)
DH2021101402	vp91	1794	75438	-/TGACGA		6	insertion(III)
DH2021101404	vp91	1794	75168	-/GTTGTT		6	insertion(III)
DH2021101410	vp91	1794	75168	-/GTTGTT		6	insertion(III)
DH2021101412	vp91	1794	75168	-/GTTGTT		6	insertion
DH2018051212	vp91	1797	75168	-/GTT		3	insertion
			75438	-/CGACAA		6	insertion
DH2018070610	vp91	1797	75168	-/GTT		3	insertion
			75438	-/TGACGA		6	insertion
DH2018100953	vp91	1797	75168	-/GTT		3	insertion
			75438	-/TGACGA		6	insertion
DH2019050605	vp91	1797	75168	-/GTT		3	insertion
			75438	-/TGACGA		6	insertion
DH2019082830	vp91	1797	75168	-/GTT		3	insertion
			75438	-/TGACGA		6	insertion
DH2019093023	vp91	1797	75168	-/GTT		3	insertion
			75438	-/CGACAA		6	insertion
DH2018060105	vp91	1800	75168	-/GTTGTT		6	insertion(III)
			75438	-/TGACGA		6	insertion
DH2018060106	vp91	1800	75231	-/CAATAATGATGG		12	insertion
DH2018061303	vp91	1800	75168	-/GTTGTT		6	insertion(III)
			75438	-/TGACGA		6	insertion
DH2018091301	vp91	1800	75168	-/GTTGTT		6	insertion(III)
			75438	-/TGACGA		6	insertion
DH2018091308	vp91	1800	75168	-/GTTGTT		6	insertion(III)
			75438	-/TGACGA		6	insertion
DH2019101605	vp91	1800	75168	-/GTTGTT		6	insertion(III)
			75438	-/TGACGA		6	insertion
DH2019101606	vp91	1800	75168	-/GTTGTT		6	insertion(III)
			75438	-/TGACGA		6	insertion
DH2017071301	vp91	1803	75168	-/GTT		3	insertion
			75231	-/CAATAATGATGG		12	insertion
DH2018100963	vp91	1803	75168	-/GTT		3	insertion
			75231	-/CAATAATGATGG		12	insertion
DH2017090706	vp91	1806	75168	-/GTTGTT		6	insertion(III)
			75231	-/CAATAATGATGG		12	insertion
DH2017090709	vp91	1806	75231	-/CAATAATGATGG		12	insertion
			75438	-/TGACGA		6	insertion
DH2018051203	vp91	1806	75231	-/CAATAATGATGG		12	insertion
			75438	-/TGACGA		6	insertion
DH2018051204	vp91	1806	75231	-/CAATAATGATGG		12	insertion
			75438	-/TGACGA		6	insertion
DH2018051207	vp91	1806	75231	-/CAATAATGATGG		12	insertion
			75438	-/TGACGA		6	insertion
DH2018051209	vp91	1806	75231	-/CAATAATGATGG		12	insertion
			75438	-/TGACGA		6	insertion
DH2018060108	vp91	1806	75231	-/CAATAATGATGG		12	insertion
			75438	-/TGACGA		6	insertion
DH2018061304	vp91	1806	75231	-/CAATAATGATGG		12	insertion
			75438	-/TGACGA		6	insertion
DH2018091306	vp91	1806	75168	-/GTTGTT		6	insertion(III)
			75231	-/CAATAATGATGG		12	insertion
DH2018061310	vp91	1806	75231	-/CAATAATGATGG		12	insertion
			75438	-/TGACGA		6	insertion
DH2018070615	vp91	1806	75231	-/CAATAATGATGG		12	insertion
			75438	-/TGACGA		6	insertion
DH2018070643	vp91	1806	75231	-/CAATAATGATGG		12	insertion
			75438	-/TGACGA		6	insertion
DH2018100907	vp91	1806	75231	-/CAATAATGATGG		12	insertion
			75438	-/TGACGA		6	insertion
DH2018100956	vp91	1806	75231	-/CAATAATGATGG		12	insertion
			75438	-/TGACGA		6	insertion
DH2018100975	vp91	1806	75168	-/GTTGTT		6	insertion(III)
			75231	-/CAATAATGATGG		12	insertion
DH2018110214	vp91	1806	75231	-/CAATAATGATGG		12	insertion
			75438	-/TGACGA		6	insertion
DH2018110217	vp91	1806	75231	-/CAATAATGATGG		12	insertion
			75438	-/TGACGA		6	insertion
DH2018110219	vp91	1806	75231	-/CAATAATGATGG		12	insertion
			75438	-/TGACGA		6	insertion
DH2019050604	vp91	1806	75231	-/CAATAATGACAG		12	insertion
			75438	-/TGACGA		6	insertion
DH2019050620	vp91	1806	75231	-/CAATAATGATGG		12	insertion
			75438	-/TGACGA		6	insertion
DH2019060208	vp91	1806	75231	-/CAATAATGATGG		12	insertion
			75438	-/TGACGA		6	insertion
DH2019060222	vp91	1806	75231	-/CAATAATGATGG		12	insertion
			75438	-/TGACGA		6	insertion
DH2019060225	vp91	1806	75231	-/CAATAATGATGG		12	insertion
			75438	-/TGACGA		6	insertion
DH2019070106	vp91	1806	75231	-/CAATAATGATGG		12	insertion
			75438	-/TGACGA		6	insertion
DH2019082831	vp91	1806	75231	-/CAATAATGATGG		12	insertion
			75438	-/TGACGA		6	insertion
DH2019082834	vp91	1806	75231	-/CAATAATGATGG		12	insertion
			75438	-/TGACGA		6	insertion
DH2019093020	vp91	1806	75231	-/CAATAATGATGG		12	insertion
			75438	-/TGACGA		6	insertion
DH2019093022	vp91	1806	75231	-/CAATAATGATGG		12	insertion
			75438	-/TGACGA		6	insertion
DH2019101609	vp91	1806	75168	-/GTTGTT		6	insertion(III)
			75231	-/CAATAATGATGG		12	insertion
DH2019101613	vp91	1806	75231	-/CAATAATGATGG		12	insertion
			75438	-/TGACGA		6	insertion
DH2019101614	vp91	1806	75231	-/CAATAATGATGG		12	insertion
			75438	-/TGACGA		6	insertion
DH2021101403	vp91	1806	75231	-/CAATAATGATGG		12	insertion
			75438	-/TGACGA		6	insertion
DH2021101406	vp91	1806	75231	-/CAATAATGATGG		12	insertion
			75438	-/TGACGA		6	insertion
DH2021101407	vp91	1806	75231	-/CAATAATGATGG		12	insertion
			75438	-/TGACGA		6	insertion
DH2017090702	vp91	1809	75168	-/GTT		3	insertion
			75231	-/CAATAATGATGG		12	insertion
			75438	-/TGACGA		6	insertion
DH2018060104	vp91	1809	75168	-/GTT		3	insertion
			75231	-/CAATAATGATGG		12	insertion
			75438	-/TGACGA		6	insertion
DH2018060109	vp91	1809	75168	-/GTT		3	insertion
			75231	-/CAATAATGATGG		12	insertion
			75438	-/TGACGA		6	insertion
DH2018060110	vp91	1809	75168	-/GTT		3	insertion
			75231	-/CAATAATGATGG		12	insertion
			75438	-/TGACGA		6	insertion
DH2018100955	vp91	1809	75168	-/GTT		3	insertion
			75231	-/CAATAATGATGG		12	insertion
			75438	-/TGACGA		6	insertion
DH2018100972	vp91	1809	75168	-/GTT		3	insertion
			75231	-/CAATAATGATGG		12	insertion
			75438	-/TGACGA		6	insertion
DH2018100974	vp91	1809	75168	-/GTT		3	insertion
			75231	-/CAATAATGATGG		12	insertion
			75438	-/TGACGA		6	insertion
DH2019050607	vp91	1809	75168	-/GTT		3	insertion
			75231	-/CAATAATGATGG		12	insertion
			75438	-/TGACGA		6	insertion
DH2019070101	vp91	1809	75168	-/GTT		3	insertion
			75231	-/CAATAATGATGG		12	insertion
			75438	-/TGACGA		6	insertion
DH2019070103	vp91	1809	75168	-/GTT		3	insertion
			75231	-/CAATAATGATGG		12	insertion
			75438	-/TGACGA		6	insertion
DH2019070104	vp91	1809	75168	-/GTT		3	insertion
			75231	-/CAATAATGATGG		12	insertion
			75438	-/TGACGA		6	insertion
DH2019101603	vp91	1809	75168	-/GTT		3	insertion
			75231	-/CAATAATGATGG		12	insertion
			75438	-/TGACGA		6	insertion
DH2017090705	vp91	1812	74301	-/GTT		3	insertion
			75168	-/GTTGTT		6	insertion(III)
			75231	-/CAATAATGATGG		12	insertion
DH2018051210	vp91	1812	74301	-/GTT		3	insertion
			75168	-/GTTGTT		6	insertion(III)
			75231	-/CAATAATGATGG		12	insertion
DH2018061302	vp91	1812	74301	-/GTT		3	insertion
			75168	-/GTTGTT		6	insertion(III)
			75231	-/CAATAATGATGG		12	insertion
DH2018061308	vp91	1812	74301	-/GTT		3	insertion
			75168	-/GTTGTT		6	insertion(III)
			75231	-/CAATAATGATGG		12	insertion
DH2018061309	vp91	1812	74301	-/GTT		3	insertion
			75168	-/GTTGTT		6	insertion(III)
			75231	-/CAATAATGATGG		12	insertion
DH2018070625	vp91	1812	74301	-/GTT		3	insertion
			75168	-/GTTGTT		6	insertion(III)
			75231	-/CAATAATGATGG		12	insertion
DH2018070642	vp91	1812	74301	-/GTT		3	insertion
			75168	-/GTTGTT		6	insertion(III)
			75231	-/CAATAATGATGG		12	insertion
DH2018070649	vp91	1812	74301	-/GTT		3	insertion
			75168	-/GTTGTT		6	insertion(III)
			75231	-/CAATAATGATGG		12	insertion
DH2018070653	vp91	1812	74301	-/GTT		3	insertion
			75168	-/GTTGTT		6	insertion(III)
			75231	-/CAATAATGATGG		12	insertion
DH2018070654	vp91	1812	74301	-/GTT		3	insertion
			75168	-/GTTGTT		6	insertion(III)
			75231	-/CAATAATGATGG		12	insertion
DH2018091302	vp91	1812	74301	-/GTT		3	insertion
			75168	-/GTTGTT		6	insertion(III)
			75231	-/CAATAATGATGG		12	insertion
DH2018091305	vp91	1812	74301	-/GTT		3	insertion
			75168	-/GTTGTT		6	insertion(III)
			75231	-/CAATAATGATGG		12	insertion
DH2018091307	vp91	1812	74301	-/GTT		3	insertion
			75168	-/GTTGTT		6	insertion(III)
			75231	-/CAATAATGATGG		12	insertion
DH2018100908	vp91	1812	74301	-/GTT		3	insertion
			75168	-/GTTGTT		6	insertion(III)
			75231	-/CAATAATGATGG		12	insertion
DH2018100909	vp91	1812	74301	-/GTT		3	insertion
			75168	-/GTTGTT		6	insertion(III)
			75231	-/CAATAATGATGG		12	insertion
DH2018110213	vp91	1812	74301	-/GTT		3	insertion
			75168	-/GTTGTT		6	insertion(III)
			75231	-/CAATAATGATGG		12	insertion
DH2018110218	vp91	1812	74301	-/GTT		3	insertion
			75168	-/GTTGTT		6	insertion(III)
			75231	-/CAATAATGATGG		12	insertion
DH2019050602	vp91	1812	74301	-/GTT		3	insertion
			75168	-/GTTGTT		6	insertion(III)
			75231	-/CAATAATGATGG		12	insertion
DH2019050615	vp91	1812	74301	-/GTT		3	insertion
			75168	-/GTTGTT		6	insertion(III)
			75231	-/CAATAATGATGG		12	insertion
DH2019050619	vp91	1812	74301	-/GTT		3	insertion
			75168	-/GTTGTT		6	insertion(III)
			75231	-/CAATAATGATGG		12	insertion
DH2019060207	vp91	1812	74301	-/GTT		3	insertion
			75168	-/GTTGTT		6	insertion(III)
			75231	-/CAATAATGATGG		12	insertion
DH2019060216	vp91	1812	74301	-/GTT		3	insertion
			75168	-/GTTGTT		6	insertion(III)
			75231	-/CAATAATGATGG		12	insertion
DH2019060223	vp91	1812	74301	-/GTT		3	insertion
			75168	-/GTTGTT		6	insertion(III)
			75231	-/CAATAATGATGG		12	insertion
DH2019060226	vp91	1812	74301	-/GTT		3	insertion
			75168	-/GTTGTT		6	insertion(III)
			75231	-/CAATAATGATGG		12	insertion
DH2019060228	vp91	1812	74301	-/GTT		3	insertion
			75168	-/GTTGTT		6	insertion(III)
			75231	-/CAATAATGATGG		12	insertion
DH2019060233	vp91	1812	74301	-/GTT		3	insertion
			75168	-/GTTGTT		6	insertion(III)
			75231	-/CAATAATGATGG		12	insertion
DH2019070102	vp91	1812	74301	-/GTT		3	insertion
			75168	-/GTTGTT		6	insertion(III)
			75231	-/CAATAATGATGG		12	insertion
DH2019082801	vp91	1812	74301	-/GTT		3	insertion
			75168	-/GTTGTT		6	insertion(III)
			75231	-/CAATAATGATGG		12	insertion
DH2019082833	vp91	1812	74301	-/GTT		3	insertion
			75168	-/GTTGTT		6	insertion(III)
			75231	-/CAATAATGATGG		12	insertion
DH2019082835	vp91	1812	74301	-/GTT		3	insertion
			75168	-/GTTGTT		6	insertion(III)
			75231	-/CAATAATGATGG		12	insertion
DH2019082836	vp91	1812	74301	-/GTT		3	insertion
			75168	-/GTTGTT		6	insertion(III)
			75231	-/CAATAATGATGG		12	insertion
DH2019093009	vp91	1812	74301	-/GTT		3	insertion
			75168	-/GTTGTT		6	insertion(III)
			75231	-/CAATAATGATGG		12	insertion
DH2019093016	vp91	1812	74301	-/GTT		3	insertion
			75168	-/GTTGTT		6	insertion(III)
			75231	-/CAATAATGATGG		12	insertion
DH2019093017	vp91	1812	74301	-/GTT		3	insertion
			75168	-/GTTGTT		6	insertion(III)
			75231	-/CAATAATGATGG		12	insertion
DH2019093019	vp91	1812	74301	-/GTT		3	insertion
			75168	-/GTTGTT		6	insertion(III)
			75231	-/CAATAATGATGG		12	insertion
DH2019101608	vp91	1812	74301	-/GTT		3	insertion
			75168	-/GTTGTT		6	insertion(III)
			75231	-/CAATAATGATGG		12	insertion
DH2019101610	vp91	1812	74301	-/GTT		3	insertion
			75168	-/GTTGTT		6	insertion(III)
			75231	-/CAATAATGATGG		12	insertion
DH2021101408	vp91	1812	74301	-/GTT		3	insertion
			75168	-/GTTGTT		6	insertion(III)
			75231	-/CAATAATGATGG		12	insertion
DH2018051206	vp91	1815	75168	-/GTTGTTGTT		9	insertion(III)
			75231	-/CAATAATGATGG		12	insertion
			75438	-/TGACGA		6	insertion
DH2018060107	vp91	1815	75168	-/GTTGTTGTT		9	insertion(III)
			75231	-/CAATAATGATGG		12	insertion
			75438	-/TGACGA		6	insertion
DH2019050608	vp91	1815	75168	-/GTTGTTGTT		9	insertion(III)
			75231	-/CAATAATGATGG		12	insertion
			75438	-/TGACGA		6	insertion
DH2019050616	vp91	1815	75168	-/GTTGTTGTT		9	insertion(III)
			75231	-/CAATAATGATGG		12	insertion
			75438	-/TGACGA		6	insertion
DH2018051208	vp91	1818	75168	-/GTTGTTGTTGTT		12	insertion(III)
			75231	-/CAATAATGATGG		12	insertion
			75438	-/TGACGA		6	insertion
DH2018051211	vp91	1818	75168	-/GTTGTTGTTGTT		12	insertion(III)
			75231	-/CAATAATGATGG		12	insertion
			75438	-/TGACGA		6	insertion
DH2018061306	vp91	1818	75168	-/GTTGTTGTTGTT		12	insertion(III)
			75231	-/CAATAATGATGG		12	insertion
			75438	-/TGACGA		6	insertion
DH2018061307	vp91	1818	75168	-/GTTGTTGTTGTT		12	insertion(III)
			75231	-/CAATAATGATGG		12	insertion
			75438	-/TGACGA		6	insertion
DH2018091303	vp91	1818	75168	-/GTTGTTGTTGTT		12	insertion(III)
			75231	-/CAATAATGATGG		12	insertion
			75438	-/TGACGA		6	insertion
DH2018110211	vp91	1818	75168	-/GTTGTTGTTGTT		12	insertion(III)
			75231	-/CAATAATGATGG		12	insertion
			75438	-/TGACGA		6	insertion
DH2019070107	vp91	1818	75168	-/GTTGTTGTTGTT		12	insertion(III)
			75231	-/CAATAATGATGG		12	insertion
			75438	-/TGACGA		6	insertion
DH2019093006	vp91	1818	75168	-/GTTGTTGTTGTT		12	insertion(III)
			75231	-/CAATAATGATGG		12	insertion
			75438	-/TGACGA		6	insertion
DH2021101405	Cnme9	2019	7835	-/GTT		3	insertion
DH2017090702	Cnme9	2025	6926	-/TGAAACAACACT		12	insertion
			7832	GTT/-	7834	3	deletion
DH2017090706	Cnme9	2025	6926	-/TGAAACAACACT		12	insertion
			7832	GTT/-	7834	3	deletion
DH2018070628	Cnme9	2025	6926	-/TGAAACAACACT		12	insertion
			7832	GTT/-	7834	3	deletion
DH2018091304	Cnme9	2025	6926	-/TGAAACAACACT		12	insertion
			7832	GTT/-	7834	3	deletion
DH2018091308	Cnme9	2025	6926	-/TGAAACAACACT		12	insertion
			7832	GTT/-	7834	3	deletion
DH2019070101	Cnme9	2025	6926	-/TGAAACAACACT		12	insertion
			7832	GTT/-	7834	3	deletion
DH2019070105	Cnme9	2025	6926	-/TGAAACAACACT		12	insertion
			7832	GTT/-	7834	3	deletion
DH2019093020	Cnme9	2025	6926	-/TGAAACAACACT		12	insertion
			7832	GTT/-	7834	3	deletion
DH2017071301	Cnme9	2028	6926	-/TAAAACAACACT		12	insertion
			6986	ATT/-	6988	3	deletion
			7835	-/GTT		3	insertion
DH2018051206	Cnme9	2028	6926	-/TAAAACAACACT		12	insertion
DH2018060108	Cnme9	2028	6436	-/CAT		3	insertion
			6926	-/TGAAACAACACT		12	insertion
			7832	GTT/-	7834	3	deletion
DH2018061304	Cnme9	2028	6436	-/CAT		3	insertion
			6926	-/TGAAACAACACT		12	insertion
			7832	GTT/-	7834	3	deletion
DH2018061310	Cnme9	2028	6436	-/CAT		3	insertion
			6926	-/TGAAACAACACT		12	insertion
			7832	GTT/-	7834	3	deletion
DH2018100974	Cnme9	2028	6436	-/CAT		3	insertion
			6926	-/TGAAACAACACT		12	insertion
			7832	GTT/-	7834	3	deletion
DH2018110211	Cnme9	2028	6436	-/CAT		3	insertion
			6926	-/TGAAACAACACT		12	insertion
			7832	GTT/-	7834	3	deletion
DH2019060222	Cnme9	2028	6436	-/CAT		3	insertion
			6926	-/TGAAACAACACT		12	insertion
			7832	GTT/-	7834	3	deletion
DH2019093017	Cnme9	2028	6436	-/CAT		3	insertion
			6926	-/TGAAACAACACT		12	insertion
			7832	GTT/-	7834	3	deletion
DH2019101613	Cnme9	2028	6436	-/CAT		3	insertion
			6926	-/TGAAACAACACT		12	insertion
			7832	GTT/-	7834	3	deletion
DH2019101614	Cnme9	2028	6436	-/CAT		3	insertion
			6926	-/TGAAACAACACT		12	insertion
			7832	GTT/-	7834	3	deletion
DH2021101409	Cnme9	2028	6436	-/CAT		3	insertion
			6926	-/TGAAACAACACT		12	insertion
			7832	GTT/-	7834	3	deletion
DH2018060112	Cnme9	2031	6956	-/TGAAACAACACT		12	insertion
			7835	-/GTT		3	insertion
DH2018091301	Cnme9	2031	6956	-/TGAAACAACACT		12	insertion
			7835	-/GTT		3	insertion
DH2019060225	Cnme9	2031	6956	-/TGAAACAACACT		12	insertion
			7835	-/GTT		3	insertion
DH2019082801	Cnme9	2031	6956	-/TGAAACAACACT		12	insertion
			7835	-/GTT		3	insertion
DH2019101606	Cnme9	2031	6956	-/TGAAACAACACT		12	insertion
			7835	-/GTT		3	insertion
DH2018070610	Cnme9	2034	6465	AATTGATTG/-	6473	9	deletion
			6926	-/TGAAACAACACTCGGTCCTGGTTGAACACT		30	insertion
			7832	GTT/-	7834	3	deletion
DH2018051207	Cnme9	2037	6926	-/TGAAACAACACT		12	insertion
			7835	-/GTTGTTGTT		9	insertion(III)
DH2018051210	Cnme9	2037	6926	-/TGAAACAACACT		12	insertion
			7835	-/GTTGTTGTT		9	insertion(III)
DH2018051211	Cnme9	2037	6926	-/TGAAACAACACT		12	insertion
			7835	-/GTTGTTGTT		9	insertion(III)
DH2018100963	Cnme9	2037	6926	-/TGAAACAACACT		12	insertion
			7835	-/GTTGTTGTT		9	insertion(III)
DH2019050607	Cnme9	2037	6926	-/TGAAACAACACT		12	insertion
			7835	-/GTTGTTGTT		9	insertion(III)
DH2019050608	Cnme9	2037	6926	-/TGAAACAACACT		12	insertion
			7835	-/GTTGTTGTT		9	insertion(III)
DH2019050616	Cnme9	2037	6926	-/TGAAACAACACT		12	insertion
			7835	-/GTTGTTGTT		9	insertion(III)
DH2019060207	Cnme9	2037	6926	-/TGAAACAACACT		12	insertion
			7835	-/GTTGTTGTT		9	insertion(III)
DH2019082835	Cnme9	2037	6926	-/TGAAACAACACT		12	insertion
			7835	-/GTTGTTGTT		9	insertion(III)
DH2019093016	Cnme9	2037	6926	-/TGAAACAACACT		12	insertion
			7835	-/GTTGTTGTT		9	insertion(III)
DH2019093019	Cnme9	2037	6926	-/TGAAACAACACT		12	insertion
			7835	-/GTTGTTGTT		9	insertion(III)
DH2019101605	Cnme9	2037	6926	-/TGAAACAACACT		12	insertion
			7835	-/GTTGTTGTT		9	insertion(III)
DH2019082831	Cnme9	2037	6436	-/CAT		3	insertion
			6926	-/TGAAACAACACT		12	insertion
			7835	-/GCTGCT		6	insertion(III)
DH2019093014	Cnme9	2037	6436	-/CAT		3	insertion
			6926	-/TGAAACAACACT		12	insertion
			7835	-/GCTGCT		6	insertion(III)
DH2017090708	Cnme9	2040	6926	-/TGAAACAACACT		12	insertion
			7835	-/GTTGTTGTTGTT		12	insertion(III)
DH2018070642	Cnme9	2040	6436	-/CAT		3	insertion
			6296	-/TGAAACAACACT		12	insertion
			7835	-/GTTGTTGTT		9	insertion(III)
DH2018070643	Cnme9	2040	6436	-/CAT		3	insertion
			6296	-/TGAAACAACACT		12	insertion
			7835	-/GTTGTTGTT		9	insertion(III)
DH2018091303	Cnme9	2040	6436	-/CAT		3	insertion
			6296	-/TGAAACAACACT		12	insertion
			7835	-/GTTGTTGTT		9	insertion(III)
DH2018100972	Cnme9	2040	6926	-/TGAAACAACACT		12	insertion
			7835	-/GTTGTTGTTGTT		12	insertion(III)
DH2018110215	Cnme9	2040	6926	-/TGAAACAACACT		12	insertion
			7835	-/GTTGTTGTTGTT		12	insertion(III)
DH2021101406	Cnme9	2040	6926	-/TGAAACAACACT		12	insertion
			7835	-/GTTGTTGTTGTT		12	insertion(III)
DH2018060106	Cnme9	2043	6926	-/TAAAACAACACTCGGTCCTGGTTGAACACT		30	insertion
			7832	GTT/-	7834	3	deletion
DH2018060107	Cnme9	2043	6926	-/TAAAACAACACTCGGTCCTGGTTGAACACT		30	insertion
			7832	GTT/-	7834	3	deletion
DH2018061307	Cnme9	2043	6926	-/TAAAACAACACTCGGTCCTGGTTGAACACT		30	insertion
			7832	GTT/-	7834	3	deletion
DH2018070649	Cnme9	2043	6926	-/TAAAACAACACTCGGTCCTGGTTGAACACT		30	insertion
			7832	GTT/-	7834	3	deletion
DH2018091307	Cnme9	2043	6926	-/TAAAACAACACTCGGTCCTGGTTGAACACT		30	insertion
			7832	GTT/-	7834	3	deletion
DH2018100953	Cnme9	2043	6926	-/TAAAACAACACTCGGTCCTGGTTGAACACT		30	insertion
			7832	GTT/-	7834	3	deletion
DH2019050619	Cnme9	2043	6926	-/TAAAACAACACTCGGTCCTGGTTGAACACT		30	insertion
			7832	GTT/-	7834	3	deletion
DH2019101608	Cnme9	2043	6926	-/TAAAACAACACTCGGTCCTGGTTGAACACT		30	insertion
			7832	GTT/-	7834	3	deletion
DH2018061308	Cnme9	2043	6929	-/TAAAACAACACT		12	insertion
			7843	AC/TG	7844	1	Termination_Site_SNV
DH2019070104	Cnme9	2043	6926	-/TGAAACAACACT		12	insertion
			7835	-/GTTGTTGTTGTTGTT		15	insertion(III)
DH2019082803	Cnme9	2043	6926	-/TGAAACAACACT		12	insertion
			7835	-/GTTGTTGTTGTTGTT		15	insertion(III)
DH2018051203	Cnme9	2046	6436	-/CAT		3	insertion
			6926	-/TAAAACAACACTCGGTCCTGGTTGAACACT		30	insertion
			7832	GTT/-	7834	3	deletion
DH2018050620	Cnme9	2046	6436	-/CAT		3	insertion
			6926	-/TAAAACAACACT		12	insertion
			7835	-/GTTGTTGTTGTTGTT		15	insertion(III)
DH2018061301	Cnme9	2046	6436	-/CAT		3	insertion
			6926	-/TAAAACAACACT		12	insertion
			7835	-/GTTGTTGTTGTTGTT		15	insertion(III)
DH2019050615	Cnme9	2046	6926	-/TAAAACAACACT		12	insertion
			7835	-/GTTGTTGTTGTTGTTGTT		18	insertion(III)
DH2019050620	Cnme9	2046	6436	-/CAT		3	insertion
			6926	-/TAAAACAACACT		12	insertion
			7835	-/GTTGTTGTTGTTGTT		15	insertion(III)
DH2019101603	Cnme9	2046	6926	-/TAAAACAACACT		12	insertion
			7835	-/GTTGTTGTTGTTGTTGTT		18	insertion(III)
DH2018051208	Cnme9	2049	6926	-/TAAAACAACACTCGGTCCTGGTTGAACACT		30	insertion
			7835	-/GTT		3	insertion
DH2018060102	Cnme9	2049	6926	-/TAAAACAACACTCGGTCCTGGTTGAACACT		30	insertion
			7835	-/GTT		3	insertion
DH2018060104	Cnme9	2049	6926	-/TAAAACAACACTCGGTCCTGGTTGAACACT		30	insertion
			7835	-/GTT		3	insertion
DH2018061309	Cnme9	2049	6926	-/TAAAACAACACTCGGTCCTGGTTGAACACT		30	insertion
			7835	-/GTT		3	insertion
DH2019093009	Cnme9	2049	6926	-/TAAAACAACACTCGGTCCTGGTTGAACACT		30	insertion
			7835	-/GTT		3	insertion
DH2018060105	Cnme9	2052	6926	-/TAAAACAACACT		12	insertion
			7844	GG/CA	7845	2	Translation_Start_Site_SNV
			7851	C/-		deletion	Frame_Shift_Del
DH2018051209	Cnme9	2055	6926	-TAAAACAACACTCGGTCCTGGTTGAACACT		30	insertion
			7835	-/GTTGTTGTT		9	insertion(III)
DH2018051212	Cnme9	2055	6926	-TAAAACAACACTCGGTCCTGGTTGAACACT		30	insertion
			7835	-/GTTGTTGTT		9	insertion(III)
DH2018060110	Cnme9	2055	6926	-TAAAACAACACTCGGTCCTGGTTGAACACT		30	insertion
			7835	-/GTTGTTGTT		9	insertion(III)
DH2018061303	Cnme9	2055	6926	-TAAAACAACACTCGGTCCTGGTTGAACACT		30	insertion
			7835	-/GTTGTTGTT		9	insertion(III)
DH2018070653	Cnme9	2055	6926	-TAAAACAACACTCGGTCCTGGTTGAACACT		30	insertion
			7835	-/GTTGTTGTT		9	insertion(III)
DH2018070654	Cnme9	2055	6926	-TAAAACAACACTCGGTCCTGGTTGAACACT		30	insertion
			7835	-/GTTGTTGTT		9	insertion(III)
DH2018091302	Cnme9	2055	6926	-TAAAACAACACTCGGTCCTGGTTGAACACT		30	insertion
			7835	-/GTTGTTGTT		9	insertion(III)
DH2018100907	Cnme9	2055	6926	-TAAAACAACACTCGGTCCTGGTTGAACACT		30	insertion
			7835	-/GTTGTTGTT		9	insertion(III)
DH2018100908	Cnme9	2055	6926	-TAAAACAACACTCGGTCCTGGTTGAACACT		30	insertion
			7835	-/GTTGTTGTT		9	insertion(III)
DH2018100956	Cnme9	2055	6926	-TAAAACAACACTCGGTCCTGGTTGAACACT		30	insertion
			7835	-/GTTGTTGTT		9	insertion(III)
DH2018110212	Cnme9	2055	6926	-TAAAACAACACTCGGTCCTGGTTGAACACT		30	insertion
			7835	-/GTTGTTGTT		9	insertion(III)
DH2018110213	Cnme9	2055	6926	-TAAAACAACACTCGGTCCTGGTTGAACACT		30	insertion
			7835	-/GTTGTTGTT		9	insertion(III)
DH2018110214	Cnme9	2055	6926	-TAAAACAACACTCGGTCCTGGTTGAACACT		30	insertion
			7835	-/GTTGTTGTT		9	insertion(III)
DH2018110218	Cnme9	2055	6926	-TAAAACAACACTCGGTCCTGGTTGAACACT		30	insertion
			7835	-/GTTGTTGTT		9	insertion(III)
DH2018110219	Cnme9	2055	6926	-TAAAACAACACTCGGTCCTGGTTGAACACT		30	insertion
			7835	-/GTTGTTGTT		9	insertion(III)
DH2019050602	Cnme9	2055	6926	-TAAAACAACACTCGGTCCTGGTTGAACACT		30	insertion
			7835	-/GTTGTTGTT		9	insertion(III)
DH2019060208	Cnme9	2055	6926	-TAAAACAACACTCGGTCCTGGTTGAACACT		30	insertion
			7835	-/GTTGTTGTT		9	insertion(III)
DH2019060223	Cnme9	2055	6926	-TAAAACAACACTCGGTCCTGGTTGAACACT		30	insertion
			7835	-/GTTGTTGTT		9	insertion(III)
DH2019070103	Cnme9	2055	6926	-TAAAACAACACTCGGTCCTGGTTGAACACT		30	insertion
			7835	-/GTTGTTGTT		9	insertion(III)
DH2019070106	Cnme9	2055	6926	-TAAAACAACACTCGGTCCTGGTTGAACACT		30	insertion
			7835	-/GTTGTTGTT		9	insertion(III)
DH2019070107	Cnme9	2055	6926	-TAAAACAACACTCGGTCCTGGTTGAACACT		30	insertion
			7835	-/GTTGTTGTT		9	insertion(III)
DH2019082830	Cnme9	2055	6926	-TAAAACAACACTCGGTCCTGGTTGAACACT		30	insertion
			7835	-/GTTGTTGTT		9	insertion(III)
DH2019082833	Cnme9	2055	6926	-TAAAACAACACTCGGTCCTGGTTGAACACT		30	insertion
			7835	-/GTTGTTGTT		9	insertion(III)
DH2019082836	Cnme9	2055	6926	-TAAAACAACACTCGGTCCTGGTTGAACACT		30	insertion
			7835	-/GTTGTTGTT		9	insertion(III)
DH2019093006	Cnme9	2055	6926	-TAAAACAACACTCGGTCCTGGTTGAACACT		30	insertion
			7835	-/GTTGTTGTT		9	insertion(III)
DH2019093022	Cnme9	2055	6926	-TAAAACAACACTCGGTCCTGGTTGAACACT		30	insertion
			7835	-/GTTGTTGTT		9	insertion(III)
DH2019101607	Cnme9	2055	6926	-TAAAACAACACTCGGTCCTGGTTGAACACT		30	insertion
			7835	-/GTTGTTGTT		9	insertion(III)
DH2021101403	Cnme9	2055	6926	-TAAAACAACACTCGGTCCTGGTTGAACACT		30	insertion
			7835	-/GTTGTTGTT		9	insertion(III)
DH2021101404	Cnme9	2055	6926	-TAAAACAACACTCGGTCCTGGTTGAACACT		30	insertion
			7835	-/GTTGTTGTT		9	insertion(III)
DH2021101407	Cnme9	2055	6926	-TAAAACAACACTCGGTCCTGGTTGAACACT		30	insertion
			7835	-/GTTGTTGTT		9	insertion(III)
DH2021101410	Cnme9	2055	6926	-TAAAACAACACTCGGTCCTGGTTGAACACT		30	insertion
			7835	-/GTTGTTGTT		9	insertion(III)
DH2021101412	Cnme9	2055	6926	-TAAAACAACACTCGGTCCTGGTTGAACACT		30	insertion
			7835	-/GTTGTTGTT		9	insertion(III)
DH2019070102	Cnme9	2058	6436	-/CAT		3	insertion
			6926	-/TGAAACAACACTCGGTCCTGGTTGAACACT		30	insertion
			7835	-/GTTGTTGTT		12	insertion(III)
DH2021101402	Cnme9	2058	6436	-/CAT		3	insertion
			6926	-/TGAAACAACACTCGGTCCTGGTTGAACACT		30	insertion
			7835	-/GTTGTTGTT		12	insertion(III)
DH2017090705	Cnme9	2061	6926	-/TAAAACAACACTCGGTCCTGGTTGAACACT		30	insertion
			7844	CA/GT	7845	2	Translation_Start_Site_SNV
			7859	GT/CA	7860	2	Translation_Start_Site_SNV
DH2018061302	Cnme9	2061	6926	-/TAAAACAACACTCGGTCCTGGTTGAACACT		30	insertion
			7844	CA/GT	7845	2	Translation_Start_Site_SNV
			7859	GT/CA	7860	2	Translation_Start_Site_SNV
DH2018061306	Cnme9	2061	6926	-/TAAAACAACACTCGGTCCTGGTTGAACACT		30	insertion
			7844	CA/GT	7845	2	Translation_Start_Site_SNV
			7859	GT/CA	7860	2	Translation_Start_Site_SNV
DH2018070625	Cnme9	2061	6926	-/TAAAACAACACTCGGTCCTGGTTGAACACT		30	insertion
			7844	CA/GT	7845	2	Translation_Start_Site_SNV
			7859	GT/CA	7860	2	Translation_Start_Site_SNV
DH2018070652	Cnme9	2061	6926	-/TAAAACAACACTCGGTCCTGGTTGAACACT		30	insertion
			7844	CA/GT	7845	2	Translation_Start_Site_SNV
			7859	GT/CA	7860	2	Translation_Start_Site_SNV
DH2018091305	Cnme9	2061	6926	-/TAAAACAACACTCGGTCCTGGTTGAACACT		30	insertion
			7844	CA/GT	7845	2	Translation_Start_Site_SNV
			7859	GT/CA	7860	2	Translation_Start_Site_SNV
DH2018100955	Cnme9	2061	6926	-/TAAAACAACACTCGGTCCTGGTTGAACACT		30	insertion
			7844	CA/GT	7845	2	Translation_Start_Site_SNV
			7859	GT/CA	7860	2	Translation_Start_Site_SNV
DH2018100975	Cnme9	2061	6926	-/TAAAACAACACTCGGTCCTGGTTGAACACT		30	insertion
			7844	CA/GT	7845	2	Translation_Start_Site_SNV
			7859	GT/CA	7860	2	Translation_Start_Site_SNV
DH2018110216	Cnme9	2061	6926	-/TAAAACAACACTCGGTCCTGGTTGAACACT		30	insertion
			7844	CA/GT	7845	2	Translation_Start_Site_SNV
			7859	GT/CA	7860	2	Translation_Start_Site_SNV
DH2019050605	Cnme9	2061	6926	-/TAAAACAACACTCGGTCCTGGTTGAACACT		30	insertion
			7844	CA/GT	7845	2	Translation_Start_Site_SNV
			7859	GT/CA	7860	2	Translation_Start_Site_SNV
DH2019060228	Cnme9	2061	6926	-/TAAAACAACACTCGGTCCTGGTTGAACACT		30	insertion
			7844	CA/GT	7845	2	Translation_Start_Site_SNV
			7859	GT/CA	7860	2	Translation_Start_Site_SNV
DH2019060233	Cnme9	2061	6926	-/TAAAACAACACTCGGTCCTGGTTGAACACT		30	insertion
			7844	CA/GT	7845	2	Translation_Start_Site_SNV
			7859	GT/CA	7860	2	Translation_Start_Site_SNV
DH2019082802	Cnme9	2061	6926	-/TAAAACAACACTCGGTCCTGGTTGAACACT		30	insertion
			7844	CA/GT	7845	2	Translation_Start_Site_SNV
			7859	GT/CA	7860	2	Translation_Start_Site_SNV
DH2019082834	Cnme9	2061	6926	-/TAAAACAACACTCGGTCCTGGTTGAACACT		30	insertion
			7844	CA/GT	7845	2	Translation_Start_Site_SNV
			7859	GT/CA	7860	2	Translation_Start_Site_SNV
DH2019101612	Cnme9	2061	6926	-/TAAAACAACACTCGGTCCTGGTTGAACACT		30	insertion
			7844	CA/GT	7845	2	Translation_Start_Site_SNV
			7859	GT/CA	7860	2	Translation_Start_Site_SNV
DH2018060109	Cnme9	2064	6926	-/TAAAACAACACTCGGTCCTGGTTGAACACT		30	insertion
			7835	-/GTTGTTGTTGTTGTTGTT		18	insertion(III)
DH2018070615	Cnme9	2064	6926	-/TAAAACAACACTCGGTCCTGGTTGAACACT		30	insertion
			7835	-/GTTGTTGTTGTTGTTGTT		18	insertion(III)
DH2018091306	Cnme9	2064	6926	-/TAAAACAACACTCGGTCCTGGTTGAACACT		30	insertion
			7835	-/GTTGTTGTTGTTGTTGTT		18	insertion(III)
DH2019060226	Cnme9	2064	6926	-/TAAAACAACACTCGGTCCTGGTTGAACACT		30	insertion
			7835	-/GTTGTTGTTGTTGTTGTT		18	insertion(III)
DH2021101408	Cnme9	2064	6926	-/TAAAACAACACTCGGTCCTGGTTGAACACT		30	insertion
			7835	-/GTTGTTGTTGTTGTTGTT		18	insertion(III)
DH2018060101	Cnme9	2067	6926	-/TAAAACAACACTCGGTCCTGGTTGAACACTCGGTCCTGGTTGAACACT		48	insertion
			7835	-/GTT		3	insertion
DH2018100909	Cnme9	2067	6926	-/TAAAACAACACTCGGTCCTGGTTGAACACTCGGTCCTGGTTGAACACT		48	insertion
			7835	-/GTT		3	insertion
DH2018110217	Cnme9	2067	6926	-/TAAAACAACACTCGGTCCTGGTTGAACACTCGGTCCTGGTTGAACACT		48	insertion
			7835	-/GTT		3	insertion
DH2019060216	Cnme9	2070	6926	-/TAAAACAACACTCGGTCCTGGTTGAACACT		30	insertion
			7844	CA/GT	7845	2	Translation_Start_Site_SNV
			7851	C/-		1	Frame_Shift_Del
DH2019093023	Cnme9	2079	6926	-/TAAAACCTCGGTCCTGGTTGAACAAACACTCGGTCCTGGTTGAACACT		48	insertion
			7835	-/GTTGTTGTTGTTGTT		15	insertion(III)
DH2019101609	Cnme9	2079	6926	-/TGAAACAACACTCGGTCCTGGTTGAACACTCGGTCCTGATTGAACACT		38	insertion
			7835	-/GTTGTTGTTGTTGTT		15	insertion(III)
DH2019101610	Cnme9	2079	6926	-/TGAAACAACACTCGGTCCTGGTTGAACACTCGGTCCTGATTGAACACT		38	insertion
			7835	-/GTTGTTGTTGTTGTT		15	insertion(III)
DH2018061305	Cnme9	2097	6926	-/TAAAACAACACTCGGTCCTGGTTGAACACTCGGTCCTGGTTGAACACTCGGTCCTGGTTGAACACT		66	insertion
			7835	-/GTTGTTGTTGTTGTT	15		insertion(III)
DH2019070104	Cnme44	918	38412	G/T		1	Termination_Site_SNV
			38906	-/CTGCTGTTG		9	insertion
			38969	CTG/-	38971	3	deletion
DH2018061309	Cnme44	927	38405	GTTGTTTGA/-	38143	9	deletion
			38916	TGTTGT/-	38921	6	deletion(III)
			38254	-/CTG		3	insertion
DH2018100955	Cnme44	927	38405	GTTGTTTGA/-	38143	9	deletion
			38916	TGTTGT/-	38921	6	deletion(III)
			38254	-/CTG		3	insertion
DH2018100956	Cnme44	927	38185	CTGCTGTTG/-	38193	9	deletion
			38916	TGT/-	38918	3	deletion
			38969	CTG/-	38971	3	deletion
DH2017071301	Cnme44	930	38910	TGTTGTTGT/-	38918	9	deletion(III)
			38969	CTG/-	38971	3	deletion
DH2018070628	Cnme44	930	38910	TGTTGTTGTTGT/-	38921	12	deletion(III)
DH2019050615	Cnme44	930	38910	TGTTGTTGTTGT/-	38921	12	deletion(III)
DH2018070642	Cnme44	936	38405	GTTGTTTGA/-	38413	9	deletion
			38919	-/TGTTGT		6	insertion(III)
			38969	CTG/-	38971	3	deletion
DH2018091303	Cnme44	936	38405	GTTGTTTGA/-	38413	9	deletion
			38919	-/TGTTGT		6	insertion(III)
			38969	CTG/-	38971	3	deletion
DH2018091304	Cnme44	936	38405	GTTGTTTGA/-	38413	9	deletion
			38919	-/TGTTGT		6	insertion(III)
			38969	CTG/-	38971	3	deletion
DH2018100974	Cnme44	936	38405	GTTGTTTGA/-	38413	9	deletion
			38919	-/TGTTGT		6	insertion(III)
			38969	CTG/-	38971	3	deletion
DH2018110212	Cnme44	936	38405	GTTGTTTGA/-	38413	9	deletion
			38919	-/TGTTGT		6	insertion(III)
			38969	CTG/-	38971	3	deletion
DH2019050602	Cnme44	936	38405	GTTGTTTGA/-	38413	9	deletion
			38919	-/TGTTGT		6	insertion(III)
			38969	CTG/-	38971	3	deletion
DH2019082834	Cnme44	936	38405	GTTGTTTGA/-	38413	9	deletion
			38906	-/CTGCTGTTG		6	insertion
			38969	CTG/-	38971	3	deletion
DH2019093014	Cnme44	936	38405	GTTGTTTGA/-	38413	9	deletion
			38906	-/CTGCTGTTG		6	insertion
			38969	CTG/-	38971	3	deletion
DH2019093019	Cnme44	936	38405	GTTGTTTGA/-	38413	9	deletion
			38919	-/TGTTGT		6	insertion(III)
			38969	CTG/-	38971	3	deletion
DH2019101608	Cnme44	936	38405	GTTGTTTGA/-	38413	9	deletion
			38919	-/TGTTGT		6	insertion(III)
			38969	CTG/-	38971	3	deletion
DH2019101613	Cnme44	936	38405	GTTGTTTGA/-	38413	9	deletion
			38919	-/TGTTGT		6	insertion(III)
			38969	CTG/-	38971	3	deletion
DH2018061301	Cnme44	936	38919	TGT/-	38921	3	deletion
			38969	CTG/-	38971	3	deletion
DH2019050605	Cnme44	936	38919	TGT/-	38921	3	deletion
			38969	CTG/-	38971	3	deletion
DH2019060233	Cnme44	936	38919	TGT/-	38921	3	deletion
			38969	CTG/-	38971	3	deletion
DH2019082836	Cnme44	936	38919	TGT/-	38921	3	deletion
			38969	CTG/-	38971	3	deletion
DH2019093022	Cnme44	936	38919	TGT/-	38921	3	deletion
			38969	CTG/-	38971	3	deletion
DH2021101404	Cnme44	936	38919	TGT/-	38921	3	deletion
			38969	CTG/-	38971	3	deletion
DH2021101410	Cnme44	936	38919	TGT/-	38921	3	deletion
			38969	CTG/-	38971	3	deletion
DH2021101412	Cnme44	936	38919	TGT/-	38921	3	deletion
			38969	CTG/-	38971	3	deletion
DH2018061307	Cnme44	939	38405	GTTGTTTGA/-	38413	9	deletion
			38906	-/CTGCTG		6	insertion(III)
DH2018070610	Cnme44	939	38405	GTTGTTTGA/-	38413	9	deletion
			38906	-/CTGCTG		6	insertion(III)
DH2018100963	Cnme44	939	38405	GTTGTTTGA/-	38413	9	deletion
			38906	-/CTGCTG		6	insertion(III)
DH2018110217	Cnme44	939	38405	GTTGTTTGA/-	38413	9	deletion
			38906	-/CTGCTG		6	insertion(III)
DH2019060228	Cnme44	939	38405	GTTGTTTGA/-	38413	9	deletion
			38906	-/CTGCTG		6	insertion(III)
DH2019082802	Cnme44	939	38405	GTTGTTTGA/-	38413	9	deletion
			38906	-/CTGCTG		6	insertion(III)
DH2019101606	Cnme44	939	38405	GTTGTTTGA/-	38413	9	deletion
			38906	-/CTGCTG		6	insertion(III)
DH2018061304	Cnme44	939	38405	GTTGTTTGA/-	38413	9	deletion
			38922	-/TGTTGTTGT		9	insertion(III)
			38969	CTG/-	38971	3	deletion
DH2018091307	Cnme44	939	38405	GTTGTTTGA/-	38413	9	deletion
			38922	-/TGTTGTTGT		9	insertion(III)
			38969	CTG/-	38971	3	deletion
DH2018110211	Cnme44	939	38405	GTTGTTTGA/-	38413	9	deletion
			38922	-/TGTTGTTGT		9	insertion(III)
			38969	CTG/-	38971	3	deletion
DH2019060222	Cnme44	939	38405	GTTGTTTGA/-	38413	9	deletion
			38922	-/TGTTGTTGT		9	insertion(III)
			38969	CTG/-	38971	3	deletion
DH2021101405	Cnme44	939	38969	CTG/-	38971	3	deletion
DH2021101409	Cnme44	939	38969	CTG/-	38971	3	deletion
DH2018051210	Cnme44	945	38405	GTTGTTTGA/-	38413	9	deletion
			38906	-/CTGCTG		6	insertion(III)
			38922	-/TGTTGT		6	insertion(III)
DH2018100972	Cnme44	945	38405	GTTGTTTGA/-	38413	9	deletion
			38906	-/CTGCTG		6	insertion(III)
			38922	-/TGTTGT		6	insertion(III)
DH2018091306	Cnme44	945	38405	GTTGTTTGA/-	38413	9	deletion
			38906	-/CTGCTG		6	insertion(III)
			38922	-/TGTTGT		6	insertion(III)
DH2018060107	Cnme44	945	38922	-/TGTTGTTGTTGTTGT		15	insertion(III)
			38405	GTTGTTTGA/-	38413	9	deletion
DH2018070649	Cnme44	945	38922	-/TGTTGTTGTTGTTGT		15	insertion(III)
			38405	GTTGTTTGA/-	38413	9	deletion
DH2017090705	Cnme44	945	38922	-/TGTTGT		6	insertion(III)
			38969	CTG/-	38971	3	deletion
DH2018061302	Cnme44	945	38922	-/TGTTGT		6	insertion(III)
			38969	CTG/-	38971	3	deletion
DH2018061310	Cnme44	945	38922	-/TGTTGT		6	insertion(III)
			38969	CTG/-	38971	3	deletion
DH2019050608	Cnme44	945	38922	-/TGTTGT		6	insertion(III)
			38969	CTG/-	38971	3	deletion
DH2019050616	Cnme44	945	38922	-/TGTTGT		6	insertion(III)
			38969	CTG/-	38971	3	deletion
DH2019082833	Cnme44	945	38922	-/TGTTGT		6	insertion(III)
			38969	CTG/-	38971	3	deletion
DH2019093006	Cnme44	945	38922	-/TGTTGT		6	insertion(III)
			38969	CTG/-	38971	3	deletion
DH2021101403	Cnme44	945	38922	-/TGTTGT		6	insertion(III)
			38969	CTG/-	38971	3	deletion
DH2017090702	Cnme44	948	38906	-/CTGCTG		6	insertion(III)
DH2018060105	Cnme44	948	38906	-/CTGCTG		6	insertion(III)
DH2018091302	Cnme44	948	38906	-/CTGCTG		6	insertion(III)
DH2021101406	Cnme44	948	38906	-/CTGCTG		6	insertion(III)
DH2018060102	Cnme44	948	38906	-/CTGCTGTTG		9	insertion(III)
			38969	CTG/-	38971	3	deletion
DH2018061303	Cnme44	948	38906	-/CTGCTGTTG		9	insertion(III)
			38969	CTG/-	38971	3	deletion
DH2018061308	Cnme44	948	38906	-/CTGCTGTTG		9	insertion(III)
			38969	CTG/-	38971	3	deletion
DH2018070652	Cnme44	948	38906	-/CTGCTGTTG		9	insertion(III)
			38969	CTG/-	38971	3	deletion
DH2018100908	Cnme44	948	38906	-/CTGCTGTTG		9	insertion(III)
			38969	CTG/-	38971	3	deletion
DH2018051212	Cnme44	948	38405	GTTGTTTGA/-	38413	9	deletion
			38906	-/CTGTTGTTGTTGTTG		15	insertion
DH2019050619	Cnme44	948	38405	GTTGTTTGA/-	38413	9	deletion
			38906	-/CTGTTGTTGTTGTTG		15	insertion
DH2019060207	Cnme44	948	38405	GTTGTTTGA/-	38413	9	deletion
			38906	-/CTGTTGTTGTTGTTG		15	insertion
DH2018051207	Cnme44	951	38922	-/TGTTGTTGT		9	insertion(III)
DH2018091308	Cnme44	951	38922	-/TGTTGTTGT		9	insertion(III)
DH2018100953	Cnme44	951	38922	-/TGTTGTTGT		9	insertion(III)
DH2018110215	Cnme44	951	38922	-/TGTTGTTGT		9	insertion(III)
DH2019050607	Cnme44	951	38922	-/TGTTGTTGT		9	insertion(III)
DH2019093020	Cnme44	951	38922	-/TGTTGTTGT		9	insertion(III)
DH2021101408	Cnme44	951	38922	-/TGTTGTTGT		9	insertion(III)
DH2017090708	Cnme44	951	38906	-/CTGCTGTTGTTG		12	insertion
			38969	CTG/-	38971	3	deletion
DH2018051203	Cnme44	951	38906	-/CTGCTGTTGTTG		12	insertion
			38969	CTG/-	38971	3	deletion
DH2018051204	Cnme44	951	38906	-/CTGCTGTTGTTG		12	insertion
			38969	CTG/-	38971	3	deletion
DH2018051208	Cnme44	951	38906	-/CTGCTGTTGTTG		12	insertion
			38969	CTG/-	38971	3	deletion
DH2018051211	Cnme44	951	38906	-/CTGCTGTTGTTG		12	insertion
			38969	CTG/-	38971	3	deletion
DH2018060101	Cnme44	951	38906	-/CTGCTGTTGTTG		12	insertion
			38969	CTG/-	38971	3	deletion
DH2018060104	Cnme44	951	38906	-/CTGCTGTTGTTG		12	insertion
			38969	CTG/-	38971	3	deletion
DH2018060108	Cnme44	951	38906	-/CTGCTGTTGTTG		12	insertion
			38969	CTG/-	38971	3	deletion
DH2018060109	Cnme44	951	38906	-/CTGCTGTTGTTG		12	insertion
			38969	CTG/-	38971	3	deletion
DH2018060110	Cnme44	951	38906	-/CTGCTGTTGTTG		12	insertion
			38969	CTG/-	38971	3	deletion
DH2018060111	Cnme44	951	38906	-/CTGCTGTTGTTG		12	insertion
			38969	CTG/-	38971	3	deletion
DH2018060112	Cnme44	951	38906	-/CTGCTGTTGTTG		12	insertion
			38969	CTG/-	38971	3	deletion
DH2018061305	Cnme44	951	38906	-/CTGCTGTTGTTG		12	insertion
			38969	CTG/-	38971	3	deletion
DH2018061306	Cnme44	951	38906	-/CTGCTGTTGTTG		12	insertion
			38969	CTG/-	38971	3	deletion
DH2018070615	Cnme44	951	38906	-/CTGCTGTTGTTG		12	insertion
			38969	CTG/-	38971	3	deletion
DH2018070625	Cnme44	951	38906	-/CTGCTGTTGTTG		12	insertion
			38969	CTG/-	38971	3	deletion
DH2018070653	Cnme44	951	38906	-/CTGCTGTTGTTG		12	insertion
			38969	CTG/-	38971	3	deletion
DH2018070654	Cnme44	951	38906	-/CTGCTGTTGTTG		12	insertion
			38969	CTG/-	38971	3	deletion
DH2018091301	Cnme44	951	38906	-/CTGCTGTTGTTG		12	insertion
			38969	CTG/-	38971	3	deletion
DH2018091305	Cnme44	951	38906	-/CTGCTGTTGTTG		12	insertion
			38969	CTG/-	38971	3	deletion
DH2018100907	Cnme44	951	38906	-/CTGCTGTTGTTG		12	insertion
			38969	CTG/-	38971	3	deletion
DH2018100909	Cnme44	951	38906	-/CTGCTGTTGTTG		12	insertion
			38969	CTG/-	38971	3	deletion
DH2018100975	Cnme44	951	38906	-/CTGCTGTTGTTG		12	insertion
			38969	CTG/-	38971	3	deletion
DH2018110213	Cnme44	951	38906	-/CTGCTGTTGTTG		12	insertion
			38969	CTG/-	38971	3	deletion
DH2018110214	Cnme44	951	38906	-/CTGCTGTTGTTG		12	insertion
			38969	CTG/-	38971	3	deletion
DH2018110216	Cnme44	951	38906	-/CTGCTGTTGTTG		12	insertion
			38969	CTG/-	38971	3	deletion
DH2018110218	Cnme44	951	38906	-/CTGCTGTTGTTG		12	insertion
			38969	CTG/-	38971	3	deletion
DH2018110219	Cnme44	951	38906	-/CTGCTGTTGTTG		12	insertion
			38969	CTG/-	38971	3	deletion
DH2019060208	Cnme44	951	38906	-/CTGCTGTTGTTG		12	insertion
			38969	CTG/-	38971	3	deletion
DH2019060216	Cnme44	951	38906	-/CTGCTGTTGTTG		12	insertion
			38969	CTG/-	38971	3	deletion
DH2019060223	Cnme44	951	38906	-/CTGCTGTTGTTG		12	insertion
			38969	CTG/-	38971	3	deletion
DH2019060225	Cnme44	951	38906	-/CTGCTGTTGTTG		12	insertion
			38969	CTG/-	38971	3	deletion
DH2019070101	Cnme44	951	38906	-/CTGCTGTTGTTG		12	insertion
			38969	CTG/-	38971	3	deletion
DH2019070106	Cnme44	951	38906	-/CTGCTGTTGTTG		12	insertion
			38969	CTG/-	38971	3	deletion
DH2019070107	Cnme44	951	38906	-/CTGCTGTTGTTG		12	insertion
			38969	CTG/-	38971	3	deletion
DH2019082801	Cnme44	951	38906	-/CTGCTGTTGTTG		12	insertion
			38969	CTG/-	38971	3	deletion
DH2019082803	Cnme44	951	38906	-/CTGCTGTTGTTG		12	insertion
			38969	CTG/-	38971	3	deletion
DH2019082830	Cnme44	951	38906	-/CTGCTGTTGTTG		12	insertion
			38969	CTG/-	38971	3	deletion
DH2019082835	Cnme44	951	38906	-/CTGCTGTTGTTG		12	insertion
			38969	CTG/-	38971	3	deletion
DH2019093009	Cnme44	951	38906	-/CTGCTGTTGTTG		12	insertion
			38969	CTG/-	38971	3	deletion
DH2019093017	Cnme44	951	38906	-/CTGCTGTTGTTG		12	insertion
			38969	CTG/-	38971	3	deletion
DH2019093023	Cnme44	951	38906	-/CTGCTGTTGTTG		12	insertion
			38969	CTG/-	38971	3	deletion
DH2019101605	Cnme44	951	38906	-/CTGCTGTTGTTG		12	insertion
			38969	CTG/-	38971	3	deletion
DH2019101607	Cnme44	951	38906	-/CTGCTGTTGTTG		12	insertion
			38969	CTG/-	38971	3	deletion
DH2019101609	Cnme44	951	38906	-/CTGCTGTTGTTG		12	insertion
			38969	CTG/-	38971	3	deletion
DH2019101610	Cnme44	951	38906	-/CTGCTGTTGTTG		12	insertion
			38969	CTG/-	38971	3	deletion
DH2019101612	Cnme44	951	38906	-/CTGCTGTTGTTG		12	insertion
			38969	CTG/-	38971	3	deletion
DH2019101614	Cnme44	951	38906	-/CTGCTGTTGTTG		12	insertion
			38969	CTG/-	38971	3	deletion
DH2021101402	Cnme44	951	38906	-/CTGCTGTTGTTG		12	insertion
			38969	CTG/-	38971	3	deletion
DH2021101407	Cnme44	951	38906	-/CTGCTGTTGTTG		12	insertion
			38969	CTG/-	38971	3	deletion
DH2017090706	Cnme44	954	38906	-/CTGCTGTTGTTG		12	insertion
DH2018051209	Cnme44	954	38906	-/CTGCTGTTGTTG		12	insertion
DH2019050620	Cnme44	954	38906	-/CTGCTGTTGTTGTTG		15	insertion
			38969	CTG/-	38971	3	deletion
DH2019093016	Cnme44	954	38906	-/CTGCTGTTGTTG		12	insertion
DH2018051206	Cnme44	957	38906	-/CTGCTGTTGTTGTTG		15	insertion
DH2018061303	Cnme49	684	45552	-/TGTAGTTGGTTCTGTTGT		18	insertion
			45671	-/AAC		3	insertion
DH2017071301	Cnme49	687	45386	T/-		1	Frame_Shift_Del
			45680	CAC/-	45682	3	deletion
DH2018091308	Cnme49	696	45656	AAACACCACCAC/-	45670	12	deletion
DH2018070610	Cnme49	702	45677	CACCAC/-	45682	6	deletion(III)
DH2018070653	Cnme49	702	45677	CACCAC/-	45682	6	deletion(III)
DH2018100972	Cnme49	702	45677	CACCAC/-	45682	6	deletion(III)
DH2018110211	Cnme49	702	45677	CACCAC/-	45682	6	deletion(III)
DH2019050602	Cnme49	702	45677	CACCAC/-	45682	6	deletion(III)
DH2019050605	Cnme49	702	45677	CACCAC/-	45682	6	deletion(III)
DH2019060222	Cnme49	702	45677	CACCAC/-	45682	6	deletion(III)
DH2019070105	Cnme49	702	45677	CACCAC/-	45682	6	deletion(III)
DH2019082835	Cnme49	702	45677	CACCAC/-	45682	6	deletion(III)
DH2019093017	Cnme49	702	45677	CACCAC/-	45682	6	deletion(III)
DH2019101605	Cnme49	702	45677	CACCAC/-	45682	6	deletion(III)
DH2019101610	Cnme49	702	45677	CACCAC/-	45682	6	deletion(III)
DH2019101613	Cnme49	702	45677	CACCAC/-	45682	6	deletion(III)
DH2018060101	Cnme49	705	45680	CAC/-	45682	3	deletion
DH2018060104	Cnme49	705	45680	CAC/-	45682	3	deletion
DH2018061306	Cnme49	705	45680	CAC/-	45682	3	deletion
DH2018070628	Cnme49	705	45680	CAC/-	45682	3	deletion
DH2018091301	Cnme49	705	45680	CAC/-	45682	3	deletion
DH2018091304	Cnme49	705	45680	CAC/-	45682	3	deletion
DH2018100955	Cnme49	705	45680	CAC/-	45682	3	deletion
DH2018110215	Cnme49	705	45680	CAC/-	45682	3	deletion
DH2019050607	Cnme49	705	45680	CAC/-	45682	3	deletion
DH2019050620	Cnme49	705	45680	CAC/-	45682	3	deletion
DH2019060216	Cnme49	705	45680	CAC/-	45682	3	deletion
DH2019060223	Cnme49	705	45680	CAC/-	45682	3	deletion
DH2019082801	Cnme49	705	45680	CAC/-	45682	3	deletion
DH2019093016	Cnme49	705	45680	CAC/-	45682	3	deletion
DH2019093022	Cnme49	705	45680	CAC/-	45682	3	deletion
DH2019101612	Cnme49	705	45680	CAC/-	45682	3	deletion
DH2021101402	Cnme49	705	45680	CAC/-	45682	3	deletion
DH2021101404	Cnme49	705	45680	CAC/-	45682	3	deletion
DH2021101405	Cnme49	705	45680	CAC/-	45682	3	deletion
DH2021101410	Cnme49	705	45680	CAC/-	45682	3	deletion
DH2017090705	Cnme49	711	75683	-/CAC		3	insertion
DH2018051208	Cnme49	711	75683	-/CAC		3	insertion
DH2018051211	Cnme49	711	75683	-/CAC		3	insertion
DH2018051212	Cnme49	711	75683	-/CAC		3	insertion
DH2018060110	Cnme49	711	75683	-/CAC		3	insertion
DH2018070649	Cnme49	711	75683	-/CAC		3	insertion
DH2019050615	Cnme49	711	75683	-/CAC		3	insertion
DH2019060207	Cnme49	711	75683	-/CAC		3	insertion
DH2019060228	Cnme49	711	75683	-/CAC		3	insertion
DH2019070102	Cnme49	711	75683	-/CAC		3	insertion
DH2019082836	Cnme49	711	75683	-/CAC		3	insertion
DH2018110212		714	45671	-/TACAAC		6	insertion
DH2019093019	Cnme49	714	45554	-/AAA		3	insertion(I)
			45671	-/AAC		3	insertion
DH2018110213	Cnme49	717	45659	AAACACCAC/-	45667	9	deletion
			45392	C/A		1	Translation_Start_Site_SNV
			45552	-/TGTAGTTGGTTCTGTTGTTGTAGTTGGTTCTGTTGT		36	insertion
			45671	-/AAC		3	insertion
DH2021101412	Cnme49	717	45659	AAACACCAC/-	45667	9	deletion
			45392	C/A		1	Translation_Start_Site_SNV
			45552	-/TGTAGTTGGTTCTGTTGTTGTAGTTGGTTCTGTTGT		36	insertion
			45671	-/AAC		3	insertion
DH2018070625	Cnme49	720	45562	-/GTTGTAATCGGTTCT		12	insertion
DH2018110219	Cnme49	720	45562	-/GTTGTAATCGGTTCT		12	insertion
DH2019050608	Cnme49	720	45562	-/GTTGTAATCGGTTCT		12	insertion
DH2019082833	Cnme49	720	45562	-/GTTGTAATCGGTTCT		12	insertion
DH2017090706	Cnme49	723	45552	-/TGTAGTTGGTTCTGTTGT		18	insertion
			45680	CAC/-	45682	3	deletion
DH2017090708	Cnme49	723	45552	-/TGTAGTTGGTTCTGTTGT		18	insertion
			45680	CAC/-	45682	3	deletion
DH2017090709	Cnme49	723	45552	-/TGTAGTTGGTTCTGTTGT		18	insertion
			45680	CAC/-	45682	3	deletion
DH2018051206	Cnme49	723	45552	-/TGTAGTTGGTTCTGTTGT		18	insertion
			45680	CAC/-	45682	3	deletion
DH2018060108	Cnme49	723	45552	-/TGTAGTTGGTTCTGTTGT		18	insertion
			45680	CAC/-	45682	3	deletion
DH2018061302	Cnme49	723	45552	-/TGTAGTTGGTTCTGTTGT		18	insertion
			45680	CAC/-	45682	3	deletion
DH2018061307	Cnme49	723	45552	-/TGTAGTTGGTTCTGTTGT		18	insertion
			45680	CAC/-	45682	3	deletion
DH2018070652	Cnme49	723	45552	-/TGTAGTTGGTTCTGTTGT		18	insertion
			45680	CAC/-	45682	3	deletion
DH2018091306	Cnme49	723	45552	-/TGTAGTTGGTTCTGTTGT		18	insertion
			45680	CAC/-	45682	3	deletion
DH2018100974	Cnme49	723	45552	-/TGTAGTTGGTTCTGTTGT		18	insertion
			45680	CAC/-	45682	3	deletion
DH2019060225	Cnme49	723	45552	-/TGTAGTTGGTTCTGTTGT		18	insertion
			45680	CAC/-	45682	3	deletion
DH2019082803	Cnme49	723	45552	-/TGTAGTTGGTTCTGTTGT		18	insertion
			45680	CAC/-	45682	3	deletion
DH2019082834	Cnme49	723	45552	-/TGTAGTTGGTTCTGTTGT		18	insertion
			45680	CAC/-	45682	3	deletion
DH2019101609	Cnme49	723	45552	-/TGTAGTTGGTTCTGTTGT		18	insertion
			45680	CAC/-	45682	3	deletion
DH2021101408	Cnme49	723	45552	-/TGTAGTTGGTTCTGTTGT		18	insertion
			45680	CAC/-	45682	3	deletion
DH2018060111	Cnme49	723	45553	-/GTTGGTTCTGTTGTA		15	insertion
DH2018061309	Cnme49	723	45553	-/GTTGGTTCTGTTGTA		15	insertion
DH2018091305	Cnme49	723	45553	-/GTTGGTTCTGTTGTA		15	insertion
DH2018091307	Cnme49	723	45553	-/GTTGGTTCTGTTGTA		15	insertion
DH2018110216	Cnme49	723	45553	-/GTTGGTTCTGTTGTA		15	insertion
DH2019070101	Cnme49	723	45553	-/GTTGGTTCTGTTGTA		15	insertion
DH2019082831	Cnme49	723	45553	-/GTTGGTTCTGTTGTA		15	insertion
DH2019093006	Cnme49	723	45553	-/GTTGGTTCTGTTGTA		15	insertion
DH2019093009	Cnme49	723	45553	-/GTTGGTTCTGTTGTA		15	insertion
DH2021101407	Cnme49	723	45553	-/GTTGGTTCTGTTGTA		15	insertion
DH2018100908	Cnme49	726	45552	-/AGTTGGTTCTGTTGT		15	insertion
			45671	-/AAC		3	insertion
DH2018110218	Cnme49	726	45552	-/TGTAGTTGGTTCTGTTGT		18	insertion
DH2017090702	Cnme49	729	45552	-/TGTAGTTGGTTCTGTTGT		18	insertion
			45671	-/AAC		3	insertion
DH2018051203	Cnme49	729	45552	-/TGTAGTTGGTTCTGTTGT		18	insertion
			45671	-/AAC		3	insertion
DH2018051204	Cnme49	729	45552	-/TGTAGTTGGTTCTGTTGT		18	insertion
			45671	-/AAC		3	insertion
DH2018051207	Cnme49	729	45552	-/TGTAGTTGGTTCTGTTGT		18	insertion
			45671	-/AAC		3	insertion
DH2018051208	Cnme49	729	45552	-/TGTAGTTGGTTCTGTTGT		18	insertion
			45671	-/AAC		3	insertion
DH2018051210	Cnme49	729	45552	-/TGTAGTTGGTTCTGTTGT		18	insertion
			45671	-/AAC		3	insertion
DH2018051211	Cnme49	729	45552	-/TGTAGTTGGTTCTGTTGT		18	insertion
			45671	-/AAC		3	insertion
DH2018060102	Cnme49	729	45552	-/TGTAGTTGGTTCTGTTGT		18	insertion
			45671	-/AAC		3	insertion
DH2018060106	Cnme49	729	45552	-/TGTAGTTGGTTCTGTTGT		18	insertion
			45671	-/AAC		3	insertion
DH2018060107	Cnme49	729	45552	-/TGTAGTTGGTTCTGTTGT		18	insertion
			45671	-/AAC		3	insertion
DH2018060110	Cnme49	729	45552	-/TGTAGTTGGTTCTGTTGT		18	insertion
			45671	-/AAC		3	insertion
DH2018060112	Cnme49	729	45552	-/TGTAGTTGGTTCTGTTGT		18	insertion
			45671	-/AAC		3	insertion
DH2018061301	Cnme49	729	45552	-/TGTAGTTGGTTCTGTTGT		18	insertion
			45671	-/AAC		3	insertion
DH2018061308	Cnme49	729	45552	-/TGTAGTTGGTTCTGTTGT		18	insertion
			45671	-/AAC		3	insertion
DH2018061310	Cnme49	729	45552	-/TGTAGTTGGTTCTGTTGT		18	insertion
			45671	-/AAC		3	insertion
DH2018070615	Cnme49	729	45552	-/TGTAGTTGGTTCTGTTGT		18	insertion
			45671	-/AAC		3	insertion
DH2018070642	Cnme49	729	45552	-/TGTAGTTGGTTCTGTTGT		18	insertion
			45671	-/AAC		3	insertion
DH2018070643	Cnme49	729	45552	-/TGTAGTTGGTTCTGTTGT		18	insertion
			45671	-/AAC		3	insertion
DH2018070654	Cnme49	729	45552	-/TGTAGTTGGTTCTGTTGT		18	insertion
			45671	-/AAC		3	insertion
DH2018091303	Cnme49	729	45552	-/TGTAGTTGGTTCTGTTGT		18	insertion
			45671	-/AAC		3	insertion
DH2018100907	Cnme49	729	45552	-/TGTAGTTGGTTCTGTTGT		18	insertion
			45671	-/AAC		3	insertion
DH2018100909	Cnme49	729	45552	-/TGTAGTTGGTTCTGTTGT		18	insertion
			45671	-/AAC		3	insertion
DH2018100956	Cnme49	729	45552	-/TGTAGTTGGTTCTGTTGT		18	insertion
			45671	-/AAC		3	insertion
DH2018100963	Cnme49	729	45552	-/TGTAGTTGGTTCTGTTGT		18	insertion
			45671	-/AAC		3	insertion
DH2018100975	Cnme49	729	45552	-/TGTAGTTGGTTCTGTTGT		18	insertion
			45671	-/AAC		3	insertion
DH2018110214	Cnme49	729	45552	-/TGTAGTTGGTTCTGTTGT		18	insertion
			45671	-/AAC		3	insertion
DH2018110217	Cnme49	729	45552	-/TGTAGTTGGTTCTGTTGT		18	insertion
			45671	-/AAC		3	insertion
DH2019050616	Cnme49	729	45552	-/TGTAGTTGGTTCTGTTGT		18	insertion
			45671	-/AAC		3	insertion
DH2019050619	Cnme49	729	45552	-/TGTAGTTGGTTCTGTTGT		18	insertion
			45671	-/AAC		3	insertion
DH2019060208	Cnme49	729	45552	-/TGTAGTTGGTTCTGTTGT		18	insertion
			45671	-/AAC		3	insertion
DH2019060226	Cnme49	729	45552	-/TGTAGTTGGTTCTGTTGT		18	insertion
			45671	-/AAC		3	insertion
DH2019060233	Cnme49	729	45552	-/TGTAGTTGGTTCTGTTGT		18	insertion
			45671	-/AAC		3	insertion
DH2019070106	Cnme49	729	45552	-/TGTAGTTGGTTCTGTTGT		18	insertion
			45671	-/AAC		3	insertion
DH2019070107	Cnme49	729	45552	-/TGTAGTTGGTTCTGTTGT		18	insertion
			45671	-/AAC		3	insertion
DH2019082802	Cnme49	729	45552	-/TGTAGTTGGTTCTGTTGT		18	insertion
			45671	-/AAC		3	insertion
DH2019093020	Cnme49	729	45552	-/TGTAGTTGGTTCTGTTGT		18	insertion
			45671	-/AAC		3	insertion
DH2019093023	Cnme49	729	45552	-/TGTAGTTGGTTCTGTTGT		18	insertion
			45671	-/AAC		3	insertion
DH2019101603	Cnme49	729	45552	-/TGTAGTTGGTTCTGTTGT		18	insertion
			45671	-/AAC		3	insertion
DH2019101607	Cnme49	729	45552	-/TGTAGTTGGTTCTGTTGT		18	insertion
			45671	-/AAC		3	insertion
DH2019101608	Cnme49	729	45552	-/TGTAGTTGGTTCTGTTGT		18	insertion
			45671	-/AAC		3	insertion
DH2019101614	Cnme49	729	45552	-/TGTAGTTGGTTCTGTTGT		18	insertion
			45671	-/AAC		3	insertion
DH2021101403	Cnme49	729	45552	-/TGTAGTTGGTTCTGTTGT		18	insertion
			45671	-/AAC		3	insertion
DH2021101406	Cnme49	729	45552	-/TGTAGTTGGTTCTGTTGT		18	insertion
			45671	-/AAC		3	insertion
DH2021101409	Cnme49	729	45552	-/TGTAGTTGGTTCTGTTGT		18	insertion
			45671	-/AAC		3	insertion
DH2019070104	Cnme49	741	45527	-/TTGTTGTTGTAATTGGTTCTGTTGTTGTAGTTGGTT		36	insertion
			45680	CAC/-	45682	3	deletion
DH2018051209	Cnme49	747	45552	-/TGTAGTTGGTTCTGTTGTTGTAGTTGGTTCTGTTGT		36	insertion
			45671	-/AAC		3	insertion
DH2018091302	Cnme49	747	45552	-/TGTAGTTGGTTCTGTTGTTGTAGTTGGTTCTGTTGT		36	insertion
			45671	-/AAC		3	insertion
DH2019070103	Cnme49	747	45552	-/TGTAGTTGGTTCTGTTGTTGTAGTTGGTTCTGTTGT		36	insertion
			45671	-/AAC		3	insertion
DH2017090702	pif-3	585	37599	-/T		1	Frame_Shift_Ins
			37610	-/AA		2	Frame_Shift_Ins(I)
DH2017090705	pif-3	585	37599	-/T		1	Frame_Shift_Ins
			37610	-/AA		2	Frame_Shift_Ins(I)
DH2017090706	pif-3	585	37599	-/T		1	Frame_Shift_Ins
			37610	-/AA		2	Frame_Shift_Ins(I)
DH2017090708	pif-3	585	37599	-/T		1	Frame_Shift_Ins
			37610	-/AA		2	Frame_Shift_Ins(I)
DH2017090709	pif-3	585	37599	-/T		1	Frame_Shift_Ins
			37610	-/AA		2	Frame_Shift_Ins(I)
DH2018051203	pif-3	585	37599	-/T		1	Frame_Shift_Ins
			37610	-/AA		2	Frame_Shift_Ins(I)
DH2018051204	pif-3	585	37599	-/T		1	Frame_Shift_Ins
			37610	-/AA		2	Frame_Shift_Ins(I)
DH2018051207	pif-3	585	37599	-/T		1	Frame_Shift_Ins
			37610	-/AA		2	Frame_Shift_Ins(I)
DH2018051208	pif-3	585	37599	-/T		1	Frame_Shift_Ins
			37610	-/AA		2	Frame_Shift_Ins(I)
DH2018051209	pif-3	585	37599	-/T		1	Frame_Shift_Ins
			37610	-/AA		2	Frame_Shift_Ins(I)
DH2018051210	pif-3	585	37599	-/T		1	Frame_Shift_Ins
			37610	-/AA		2	Frame_Shift_Ins(I)
DH2018051211	pif-3	585	37599	-/T		1	Frame_Shift_Ins
			37610	-/AA		2	Frame_Shift_Ins(I)
DH2018060101	pif-3	585	37599	-/T		1	Frame_Shift_Ins
			37610	-/AA		2	Frame_Shift_Ins(I)
DH2018060102	pif-3	585	37599	-/T		1	Frame_Shift_Ins
			37610	-/AA		2	Frame_Shift_Ins(I)
DH2018060104	pif-3	585	37599	-/T		1	Frame_Shift_Ins
			37610	-/AA		2	Frame_Shift_Ins(I)
DH2018060105	pif-3	585	37599	-/T		1	Frame_Shift_Ins
			37610	-/AA		2	Frame_Shift_Ins(I)
DH2018060106	pif-3	585	37599	-/T		1	Frame_Shift_Ins
			37610	-/AA		2	Frame_Shift_Ins(I)
DH2018060108	pif-3	585	37599	-/T		1	Frame_Shift_Ins
			37610	-/AA		2	Frame_Shift_Ins(I)
DH2018060109	pif-3	585	37599	-/T		1	Frame_Shift_Ins
			37610	-/AA		2	Frame_Shift_Ins(I)
DH2018060110	pif-3	585	37599	-/T		1	Frame_Shift_Ins
			37610	-/AA		2	Frame_Shift_Ins(I)
DH2018060111	pif-3	585	37599	-/T		1	Frame_Shift_Ins
			37610	-/AA		2	Frame_Shift_Ins(I)
DH2018060112	pif-3	585	37599	-/T		1	Frame_Shift_Ins
			37610	-/AA		2	Frame_Shift_Ins(I)
DH2018061301	pif-3	585	37599	-/T		1	Frame_Shift_Ins
			37610	-/AA		2	Frame_Shift_Ins(I)
DH2018061302	pif-3	585	37599	-/T		1	Frame_Shift_Ins
			37610	-/AA		2	Frame_Shift_Ins(I)
DH2018061303	pif-3	585	37599	-/T		1	Frame_Shift_Ins
			37610	-/AA		2	Frame_Shift_Ins(I)
DH2018061304	pif-3	585	37599	-/T		1	Frame_Shift_Ins
			37610	-/AA		2	Frame_Shift_Ins(I)
DH2018061305	pif-3	585	37599	-/T		1	Frame_Shift_Ins
			37610	-/AA		2	Frame_Shift_Ins(I)
DH2018061306	pif-3	585	37599	-/T		1	Frame_Shift_Ins
			37610	-/AA		2	Frame_Shift_Ins(I)
DH2018061307	pif-3	585	37599	-/T		1	Frame_Shift_Ins
			37610	-/AA		2	Frame_Shift_Ins(I)
DH2018061308	pif-3	585	37599	-/T		1	Frame_Shift_Ins
			37610	-/AA		2	Frame_Shift_Ins(I)
DH2018061309	pif-3	585	37599	-/T		1	Frame_Shift_Ins
			37610	-/AA		2	Frame_Shift_Ins(I)
DH2018061310	pif-3	585	37599	-/T		1	Frame_Shift_Ins
			37610	-/AA		2	Frame_Shift_Ins(I)
DH2018070610	pif-3	585	37599	-/T		1	Frame_Shift_Ins
			37610	-/AA		2	Frame_Shift_Ins(I)
DH2018070615	pif-3	585	37599	-/T		1	Frame_Shift_Ins
			37610	-/AA		2	Frame_Shift_Ins(I)
DH2018070625	pif-3	585	37599	-/T		1	Frame_Shift_Ins
			37610	-/AA		2	Frame_Shift_Ins(I)
DH2018070628	pif-3	585	37599	-/T		1	Frame_Shift_Ins
			37610	-/AA		2	Frame_Shift_Ins(I)
DH2018070642	pif-3	585	37599	-/T		1	Frame_Shift_Ins
			37610	-/AA		2	Frame_Shift_Ins(I)
DH2018070643	pif-3	585	37599	-/T		1	Frame_Shift_Ins
			37610	-/AA		2	Frame_Shift_Ins(I)
DH2018070649	pif-3	585	37599	-/T		1	Frame_Shift_Ins
			37610	-/AA		2	Frame_Shift_Ins(I)
DH2018070652	pif-3	585	37599	-/T		1	Frame_Shift_Ins
			37610	-/AA		2	Frame_Shift_Ins(I)
DH2018070653	pif-3	585	37599	-/T		1	Frame_Shift_Ins
			37610	-/AA		2	Frame_Shift_Ins(I)
DH2018091301	pif-3	585	37599	-/T		1	Frame_Shift_Ins
			37610	-/AA		2	Frame_Shift_Ins(I)
DH2018091302	pif-3	585	37599	-/T		1	Frame_Shift_Ins
			37610	-/AA		2	Frame_Shift_Ins(I)
DH2018091303	pif-3	585	37599	-/T		1	Frame_Shift_Ins
			37610	-/AA		2	Frame_Shift_Ins(I)
DH2018091305	pif-3	585	37599	-/T		1	Frame_Shift_Ins
			37610	-/AA		2	Frame_Shift_Ins(I)
DH2018091306	pif-3	585	37599	-/T		1	Frame_Shift_Ins
			37610	-/AA		2	Frame_Shift_Ins(I)
DH2018091307	pif-3	585	37599	-/T		1	Frame_Shift_Ins
			37610	-/AA		2	Frame_Shift_Ins(I)
DH2018091308	pif-3	585	37599	-/T		1	Frame_Shift_Ins
			37610	-/AA		2	Frame_Shift_Ins(I)
DH2018100907	pif-3	585	37599	-/T		1	Frame_Shift_Ins
			37610	-/AA		2	Frame_Shift_Ins(I)
DH2018100908	pif-3	585	37599	-/T		1	Frame_Shift_Ins
			37610	-/AA		2	Frame_Shift_Ins(I)
DH2018100909	pif-3	585	37599	-/T		1	Frame_Shift_Ins
			37610	-/AA		2	Frame_Shift_Ins(I)
DH2018100953	pif-3	585	37599	-/T		1	Frame_Shift_Ins
			37610	-/AA		2	Frame_Shift_Ins(I)
DH2018100955	pif-3	585	37599	-/T		1	Frame_Shift_Ins
			37610	-/AA		2	Frame_Shift_Ins(I)
DH2018100956	pif-3	585	37599	-/T		1	Frame_Shift_Ins
			37610	-/AA		2	Frame_Shift_Ins(I)
DH2018100972	pif-3	585	37599	-/T		1	Frame_Shift_Ins
			37610	-/AA		2	Frame_Shift_Ins(I)
DH2018100974	pif-3	585	37599	-/T		1	Frame_Shift_Ins
			37610	-/AA		2	Frame_Shift_Ins(I)
DH2018110211	pif-3	585	37599	-/T		1	Frame_Shift_Ins
			37610	-/AA		2	Frame_Shift_Ins(I)
DH2018110212	pif-3	585	37599	-/T		1	Frame_Shift_Ins
			37610	-/AA		2	Frame_Shift_Ins(I)
DH2018110213	pif-3	585	37599	-/T		1	Frame_Shift_Ins
			37610	-/AA		2	Frame_Shift_Ins(I)
DH2018110214	pif-3	585	37599	-/T		1	Frame_Shift_Ins
			37610	-/AA		2	Frame_Shift_Ins(I)
DH2018110215	pif-3	585	37599	-/T		1	Frame_Shift_Ins
			37610	-/AA		2	Frame_Shift_Ins(I)
DH2018110216	pif-3	585	37599	-/T		1	Frame_Shift_Ins
			37610	-/AA		2	Frame_Shift_Ins(I)
DH2018110217	pif-3	585	37599	-/T		1	Frame_Shift_Ins
			37610	-/AA		2	Frame_Shift_Ins(I)
DH2018110218	pif-3	585	37599	-/T		1	Frame_Shift_Ins
			37610	-/AA		2	Frame_Shift_Ins(I)
DH2018110219	pif-3	585	37599	-/T		1	Frame_Shift_Ins
			37610	-/AA		2	Frame_Shift_Ins(I)
DH2019050602	pif-3	585	37599	-/T		1	Frame_Shift_Ins
			37610	-/AA		2	Frame_Shift_Ins(I)
DH2019050604	pif-3	585	37599	-/T		1	Frame_Shift_Ins
			37610	-/AA		2	Frame_Shift_Ins(I)
DH2019050605	pif-3	585	37599	-/T		1	Frame_Shift_Ins
			37610	-/AA		2	Frame_Shift_Ins(I)
DH2019050607	pif-3	585	37599	-/T		1	Frame_Shift_Ins
			37610	-/AA		2	Frame_Shift_Ins(I)
DH2019050608	pif-3	585	37599	-/T		1	Frame_Shift_Ins
			37610	-/AA		2	Frame_Shift_Ins(I)
DH2019050615	pif-3	585	37599	-/T		1	Frame_Shift_Ins
			37610	-/AA		2	Frame_Shift_Ins(I)
DH2019050616	pif-3	585	37599	-/T		1	Frame_Shift_Ins
			37610	-/AA		2	Frame_Shift_Ins(I)
DH2019050619	pif-3	585	37599	-/T		1	Frame_Shift_Ins
			37610	-/AA		2	Frame_Shift_Ins(I)
DH2019050620	pif-3	585	37599	-/T		1	Frame_Shift_Ins
			37610	-/AA		2	Frame_Shift_Ins(I)
DH2019060207	pif-3	585	37599	-/T		1	Frame_Shift_Ins
			37610	-/AA		2	Frame_Shift_Ins(I)
DH2019060208	pif-3	585	37599	-/T		1	Frame_Shift_Ins
			37610	-/AA		2	Frame_Shift_Ins(I)
DH2019060216	pif-3	585	37599	-/T		1	Frame_Shift_Ins
			37610	-/AA		2	Frame_Shift_Ins(I)
DH2019060222	pif-3	585	37599	-/T		1	Frame_Shift_Ins
			37610	-/AA		2	Frame_Shift_Ins(I)
DH2019060223	pif-3	585	37599	-/T		1	Frame_Shift_Ins
			37610	-/AA		2	Frame_Shift_Ins(I)
DH2019060225	pif-3	585	37599	-/T		1	Frame_Shift_Ins
			37610	-/AA		2	Frame_Shift_Ins(I)
DH2019060226	pif-3	585	37599	-/T		1	Frame_Shift_Ins
			37610	-/AA		2	Frame_Shift_Ins(I)
DH2019060228	pif-3	585	37599	-/T		1	Frame_Shift_Ins
			37610	-/AA		2	Frame_Shift_Ins(I)
DH2019060233	pif-3	585	37599	-/T		1	Frame_Shift_Ins
			37610	-/AA		2	Frame_Shift_Ins(I)
DH2019070101	pif-3	585	37599	-/T		1	Frame_Shift_Ins
			37610	-/AA		2	Frame_Shift_Ins(I)
DH2019070103	pif-3	585	37599	-/T		1	Frame_Shift_Ins
			37610	-/AA		2	Frame_Shift_Ins(I)
DH2019070104	pif-3	585	37599	-/T		1	Frame_Shift_Ins
			37610	-/AA		2	Frame_Shift_Ins(I)
DH2019070106	pif-3	585	37599	-/T		1	Frame_Shift_Ins
			37610	-/AA		2	Frame_Shift_Ins(I)
DH2019070107	pif-3	585	37599	-/T		1	Frame_Shift_Ins
			37610	-/AA		2	Frame_Shift_Ins(I)
DH2019082801	pif-3	585	37599	-/T		1	Frame_Shift_Ins
			37610	-/AA		2	Frame_Shift_Ins(I)
DH2019082802	pif-3	585	37599	-/T		1	Frame_Shift_Ins
			37610	-/AA		2	Frame_Shift_Ins(I)
DH2019082803	pif-3	585	37599	-/T		1	Frame_Shift_Ins
			37610	-/AA		2	Frame_Shift_Ins(I)
DH2019082830	pif-3	585	37599	-/T		1	Frame_Shift_Ins
			37610	-/AA		2	Frame_Shift_Ins(I)
DH2019082831	pif-3	585	37599	-/T		1	Frame_Shift_Ins
			37610	-/AA		2	Frame_Shift_Ins(I)
DH2019082833	pif-3	585	37599	-/T		1	Frame_Shift_Ins
			37610	-/AA		2	Frame_Shift_Ins(I)
DH2019082834	pif-3	585	37599	-/T		1	Frame_Shift_Ins
			37610	-/AA		2	Frame_Shift_Ins(I)
DH2019082835	pif-3	585	37599	-/T		1	Frame_Shift_Ins
			37610	-/AA		2	Frame_Shift_Ins(I)
DH2019093006	pif-3	585	37599	-/T		1	Frame_Shift_Ins
			37610	-/AA		2	Frame_Shift_Ins(I)
DH2019093009	pif-3	585	37599	-/T		1	Frame_Shift_Ins
			37610	-/AA		2	Frame_Shift_Ins(I)
DH2019093016	pif-3	585	37599	-/T		1	Frame_Shift_Ins
			37610	-/AA		2	Frame_Shift_Ins(I)
DH2019093017	pif-3	585	37599	-/T		1	Frame_Shift_Ins
			37610	-/AA		2	Frame_Shift_Ins(I)
DH2019093019	pif-3	585	37599	-/T		1	Frame_Shift_Ins
			37610	-/AA		2	Frame_Shift_Ins(I)
DH2019093020	pif-3	585	37599	-/T		1	Frame_Shift_Ins
			37610	-/AA		2	Frame_Shift_Ins(I)
DH2019093022	pif-3	585	37599	-/T		1	Frame_Shift_Ins
			37610	-/AA		2	Frame_Shift_Ins(I)
DH2019093023	pif-3	585	37599	-/T		1	Frame_Shift_Ins
			37610	-/AA		2	Frame_Shift_Ins(I)
DH2019101603	pif-3	585	37599	-/T		1	Frame_Shift_Ins
			37610	-/AA		2	Frame_Shift_Ins(I)
DH2019101605	pif-3	585	37599	-/T		1	Frame_Shift_Ins
			37610	-/AA		2	Frame_Shift_Ins(I)
DH2019101606	pif-3	585	37599	-/T		1	Frame_Shift_Ins
			37610	-/AA		2	Frame_Shift_Ins(I)
DH2019101607	pif-3	585	37599	-/T		1	Frame_Shift_Ins
			37610	-/AA		2	Frame_Shift_Ins(I)
DH2019101608	pif-3	585	37599	-/T		1	Frame_Shift_Ins
			37610	-/AA		2	Frame_Shift_Ins(I)
DH2019101609	pif-3	585	37599	-/T		1	Frame_Shift_Ins
			37610	-/AA		2	Frame_Shift_Ins(I)
DH2019101610	pif-3	585	37599	-/T		1	Frame_Shift_Ins
			37610	-/AA		2	Frame_Shift_Ins(I)
DH2019101612	pif-3	585	37599	-/T		1	Frame_Shift_Ins
			37610	-/AA		2	Frame_Shift_Ins(I)
DH2019101613	pif-3	585	37599	-/T		1	Frame_Shift_Ins
			37610	-/AA		2	Frame_Shift_Ins(I)
DH2019101614	pif-3	585	37599	-/T		1	Frame_Shift_Ins
			37610	-/AA		2	Frame_Shift_Ins(I)
DH2021101402	pif-3	585	37599	-/T		1	Frame_Shift_Ins
			37610	-/AA		2	Frame_Shift_Ins(I)
DH2021101403	pif-3	585	37599	-/T		1	Frame_Shift_Ins
			37610	-/AA		2	Frame_Shift_Ins(I)
DH2021101404	pif-3	585	37599	-/T		1	Frame_Shift_Ins
			37610	-/AA		2	Frame_Shift_Ins(I)
DH2021101405	pif-3	585	37599	-/T		1	Frame_Shift_Ins
			37610	-/AA		2	Frame_Shift_Ins(I)
DH2021101406	pif-3	585	37599	-/T		1	Frame_Shift_Ins
			37610	-/AA		2	Frame_Shift_Ins(I)
DH2021101407	pif-3	585	37599	-/T		1	Frame_Shift_Ins
			37610	-/AA		2	Frame_Shift_Ins(I)
DH2021101408	pif-3	585	37599	-/T		1	Frame_Shift_Ins
			37610	-/AA		2	Frame_Shift_Ins(I)
DH2021101409	pif-3	585	37599	-/T		1	Frame_Shift_Ins
			37610	-/AA		2	Frame_Shift_Ins(I)
DH2021101410	pif-3	585	37599	-/T		1	Frame_Shift_Ins
			37610	-/AA		2	Frame_Shift_Ins(I)
DH2021101412	pif-3	585	37599	-/T		1	Frame_Shift_Ins
			37610	-/AA		2	Frame_Shift_Ins(I)
DH2018060107	pif-3	693	37599	-/A		1	Frame_Shift_Ins
			37610	-/AA		2	Frame_Shift_Ins(I)
DH2018070610	BV-e31	705	47931	CTACTACTACTACTACTACTA/-	47951	9	deletion(III)
			47983	-/TAA		3	insertion
DH2019060223	BV-e31	705	47931	CTACTACTACTACTACTACTA/-	47951	9	deletion(III)
			47983	-/TAA		3	insertion
DH2019060233	BV-e31	705	47931	CTACTACTACTACTACTACTA/-	47951	9	deletion(III)
			47983	-/TAA		3	insertion
DH2019093017	BV-e31	705	47931	CTACTACTACTACTACTACTA/-	47951	9	deletion(III)
			47983	-/TAA		3	insertion
DH2021101412	BV-e31	705	47931	CTACTACTACTACTACTACTA/-	47951	9	deletion(III)
			47983	-/TAA		3	insertion
DH2017090709	BV-e31	708	47937	CTACTACTACTACTA/-	47951	15	deletion(III)
DH2018070653	BV-e31	708	47937	CTACTACTACTACTA/-	47951	15	deletion(III)
DH2018110213	BV-e31	708	47937	CTACTACTACTACTA/-	47951	15	deletion(III)
DH2018110214	BV-e31	708	47937	CTACTACTACTACTA/-	47951	15	deletion(III)
DH2019070105	BV-e31	708	47937	CTACTACTACTACTA/-	47951	15	deletion(III)
DH2019070107	BV-e31	708	47937	CTACTACTACTACTA/-	47951	15	deletion(III)
DH2019082830	BV-e31	708	47937	CTACTACTACTACTA/-	47951	15	deletion(III)
DH2019082834	BV-e31	708	47937	CTACTACTACTACTA/-	47951	15	deletion(III)
DH2017071301	BV-e31	708	47934	CTACTACTACTACTACTA/-	47951	18	deletion(III)
			47983	-/TAA		3	insertion
DH2017090706	BV-e31	708	47934	CTACTACTACTACTACTA/-	47951	18	deletion(III)
			47983	-/TAA		3	insertion
DH2018070628	BV-e31	708	47934	CTACTACTACTACTACTA/-	47951	18	deletion(III)
			47268	-/TAA		3	insertion
DH2019050615	BV-e31	708	47934	CTACTACTACTACTACTA/-	47951	18	deletion(III)
			47983	-/TAA		3	insertion
DH2017090702	BV-e31	711	47937	CTACTACTACTA/-	47948	12	deletion(III)
DH2018060105	BV-e31	711	47937	CTACTACTACTA/-	47948	12	deletion(III)
DH2018060106	BV-e31	711	47937	CTACTACTACTA/-	47948	12	deletion(III)
DH2018070642	BV-e31	711	47937	CTACTACTACTA/-	47948	12	deletion(III)
DH2018110215	BV-e31	711	47937	CTACTACTACTA/-	47948	12	deletion(III)
DH2021101404	BV-e31	711	47937	CTACTACTACTA/-	47948	12	deletion(III)
DH2021101410	BV-e31	711	47937	CTACTACTACTA/-	47948	12	deletion(III)
DH2018060101	BV-e31	711	47937	CTACTACTACTACTA/-	47951	15	deletion(III)
			47983	-/TAA		3	insertion
DH2018061308	BV-e31	711	47937	CTACTACTACTACTA/-	47951	15	deletion(III)
			47983	-/TAA		3	insertion
DH2018091305	BV-e31	711	47937	CTACTACTACTACTA/-	47951	15	deletion(III)
			47983	-/TAA		3	insertion
DH2018100963	BV-e31	711	47937	CTACTACTACTACTA/-	47951	15	deletion(III)
			47983	-/TAA		3	insertion
DH2018100974	BV-e31	711	47937	CTACTACTACTACTA/-	47951	15	deletion(III)
			47983	-/TAA		3	insertion
DH2018110217	BV-e31	711	47937	CTACTACTACTACTA/-	47951	15	deletion(III)
			47983	-/TAA		3	insertion
DH2019060208	BV-e31	711	47937	CTACTACTACTACTA/-	47951	15	deletion(III)
			47983	-/TAA		3	insertion
DH2019060216	BV-e31	711	47937	CTACTACTACTACTA/-	47951	15	deletion(III)
			47983	-/TAA		3	insertion
DH2019070104	BV-e31	711	47937	CTACTACTACTACTA/-	47951	15	deletion(III)
			47983	-/TAA		3	insertion
DH2019082802	BV-e31	711	47937	CTACTACTACTACTA/-	47951	15	deletion(III)
			47983	-/TAA		3	insertion
DH2019101603	BV-e31	711	47937	CTACTACTACTACTA/-	47951	15	deletion(III)
			47983	-/TAA		3	insertion
DH2019101609	BV-e31	711	47937	CTACTACTACTACTA/-	47951	15	deletion(III)
			47983	-/TAA		3	insertion
DH2019101610	BV-e31	711	47937	CTACTACTACTACTA/-	47951	15	deletion(III)
			47983	-/TAA		3	insertion
DH2021101403	BV-e31	711	47937	CTACTACTACTACTA/-	47951	15	deletion(III)
			47983	-/TAA		3	insertion
DH2021101408	BV-e31	711	47937	CTACTACTACTACTA/-	47951	15	deletion(III)
			47983	-/TAA		3	insertion
DH2018100953	BV-e31	714	47943	CTACTACTA/-	47951	9	deletion(III)
DH2019082801	BV-e31	714	47943	CTACTACTA/-	47951	9	deletion(III)
DH2019093023	BV-e31	714	47943	CTACTACTA/-	47951	9	deletion(III)
DH2018061309	BV-e31	714	47940	CTACTACTACTA/-	47951	12	deletion(III)
			47983	-/TAA		3	insertion
DH2018091302	BV-e31	714	47940	CTACTACTACTA/-	47951	12	insertion(III)
			47983	-/TAA		3	insertion
DH2018091306	BV-e31	714	47940	CTACTACTACTA/-	47951	12	insertion(III)
			47983	-/TAA		3	insertion
DH2018091308	BV-e31	714	47940	CTACTACTACTA/-	47951	12	insertion(III)
			47983	-/TAA		3	insertion
DH2019050608	BV-e31	714	47940	CTACTACTACTA/-	47951	12	deletion(III)
			47983	-/TAA		3	insertion
DH2019093009	BV-e31	714	47940	CTACTACTACTA/-	47951	12	deletion(III)
			47983	-/TAA		3	insertion
DH2019093020	BV-e31	714	47940	CTACTACTACTA/-	47951	12	deletion(III)
			47983	-/TAA		3	insertion
DH2019093022	BV-e31	714	47940	CTACTACTACTA/-	47951	12	deletion(III)
			47983	-/TAA		3	insertion
DH2021101407	BV-e31	714	47940	CTACTACTACTA/-	47951	12	deletion(III)
			47983	-/TAA		3	insertion
DH2018061301	BV-e31	717	47943	CTACTA/-	47948	6	deletion(III)
DH2018061306	BV-e31	717	47943	CTACTA/-	47948	6	deletion(III)
DH2021101409	BV-e31	717	47943	CTACTA/-	47948	6	deletion(III)
DH2018051211	BV-e31	717	47943	CTACTACTA/-	47951	9	deletion(III)
			47983	-/TAA		3	insertion
DH2018060107	BV-e31	717	47943	CTACTACTA/-	47951	9	deletion(III)
			47983	-/TAA		3	insertion
DH2018061304	BV-e31	717	47943	CTACTACTA/-	47951	9	deletion(III)
			47983	-/TAA		3	insertion
DH2018070649	BV-e31	717	47943	CTACTACTA/-	47951	9	deletion(III)
			47983	-/TAA		3	insertion
DH2018091301	BV-e31	717	47943	CTACTACTA/-	47951	9	deletion(III)
			47983	-/TAA		3	insertion
DH2018091303	BV-e31	717	47943	CTACTACTA/-	47951	9	deletion(III)
			47983	-/TAA		3	insertion
DH2018091307	BV-e31	717	47943	CTACTACTA/-	47951	9	deletion(III)
			47983	-/TAA		3	insertion
DH2018110211	BV-e31	717	47943	CTACTACTA/-	47951	9	deletion(III)
			47983	-/TAA		3	insertion
DH2018110216	BV-e31	717	47943	CTACTACTA/-	47951	9	deletion(III)
			47983	-/TAA		3	insertion
DH2019050605	BV-e31	717	47943	CTACTACTA/-	47951	9	deletion(III)
			47983	-/TAA		3	insertion
DH2019060226	BV-e31	717	47943	CTACTACTA/-	47951	9	deletion(III)
			47983	-/TAA		3	insertion
DH2019082835	BV-e31	717	47943	CTACTACTA/-	47951	9	deletion(III)
			47983	-/TAA		3	insertion
DH2019082836	BV-e31	717	47943	CTACTACTA/-	47951	9	deletion(III)
			47983	-/TAA		3	insertion
DH2019101612	BV-e31	717	47943	CTACTACTA/-	47951	9	deletion(III)
			47983	-/TAA		3	insertion
DH2019101613	BV-e31	717	47943	CTACTACTA/-	47951	9	deletion(III)
			47983	-/TAA		3	insertion
DH2018060104	BV-e31	720	47946	CTA/-	47948	3	deletion
DH2019050607	BV-e31	720	47946	CTACTA/-	47951	6	deletion(III)
			47983	-/TAA		3	insertion
DH2017090708	BV-e31	723	47237	-/CTACTACTACTA		12	insertion(III)
DH2018051206	BV-e31	723	47237	-/CTACTACTACTA		12	insertion(III)
DH2018060109	BV-e31	723	47237	-/CTACTACTA		9	insertion(III)
			47268	-/TAA		3	insertion
DH2018061302	BV-e31	723	47237	-/CTACTACTACTA		12	insertion(III)
DH2018070652	BV-e31	723	47237	-/CTACTACTA		9	insertion(III)
			47268	-/TAA		3	insertion
DH2019050604	BV-e31	723	47237	-/CTACTACTACTA		12	insertion(III)
DH2019050606	BV-e31	723	47237	-/CTACTACTACTA		12	insertion(III)
DH2019050620	BV-e31	723	47237	-/CTACTACTACTA		12	insertion(III)
DH2019060209	BV-e31	723	47237	-/CTACTACTACTA		12	insertion(III)
DH2019082831	BV-e31	723	47237	-/CTACTACTACTA		12	insertion(III)
DH2019093019	BV-e31	723	47237	-/CTACTACTACTA		12	insertion(III)
DH2019101608	BV-e31	723	47237	-/CTACTACTACTA		12	insertion(III)
DH2021101405	BV-e31	723	47237	-/CTACTACTACTA		12	insertion(III)
DH2021101406	BV-e31	723	47237	-/CTACTACTACTA		12	insertion(III)
DH2017090705	BV-e31	726	47983	-/TAA		3	insertion
DH2018110219	BV-e31	726	47983	-/TAA		3	insertion
DH2019060207	BV-e31	726	47983	-/TAA		3	insertion
DH2019070101	BV-e31	726	47983	-/TAA		3	insertion
DH2019093014	BV-e31	726	47983	-/TAA		3	insertion
DH2019093016	BV-e31	726	47983	-/TAA		3	insertion
DH2019101605	BV-e31	726	47983	-/TAA		3	insertion
DH2019101606	BV-e31	726	47983	-/TAA		3	insertion
DH2018061310	BV-e31	729	47983	-/TAATAA		6	insertion(III)
DH2018100972	BV-e31	729	47952	-/CTACTA		6	insertion(III)
DH2018060110	BV-e31	732	47952	-/CTACTA		18	insertion(III)
			47983	-/TAA		3	insertion
DH2018061307	BV-e31	732	47952	-/CTACTA		18	insertion(III)
			47983	-/TAA		3	insertion
DH2018091304	BV-e31	732	47952	-/CTACTA		18	insertion(III)
			47983	-/TAA		3	insertion
DH2019050616	BV-e31	732	47952	-/CTACTA		18	insertion(III)
			47983	-/TAA		3	insertion
DH2019060222	BV-e31	732	47952	-/CTACTA		18	insertion(III)
			47983	-/TAA		3	insertion
DH2018051208	BV-e31	738	47952	-/CTACTACTACTA		12	insertion(III)
			47983	-/TAA		3	insertion
DH2018060110	BV-e31	738	47952	-/CTACTACTACTA		12	insertion(III)
			47983	-/TAA		3	insertion
DH2018060111	BV-e31	738	47952	-/CTACTACTACTA		12	insertion(III)
			47983	-/TAA		3	insertion
DH2018061305	BV-e31	738	47952	-/CTACTACTACTA		12	insertion(III)
			47983	-/TAA		3	insertion
DH2018100907	BV-e31	738	47952	-/CTACTACTACTA		12	insertion(III)
			47983	-/TAA		3	insertion
DH2018100909	BV-e31	738	47952	-/CTACTACTACTA		12	insertion(III)
			47983	-/TAA		3	insertion
DH2018100975	BV-e31	738	47952	-/CTACTACTACTA		12	insertion(III)
			47983	-/TAA		3	insertion
DH2018110212	BV-e31	738	47952	-/CTACTACTACTA		12	insertion(III)
			47983	-/TAA		3	insertion
DH2019050602	BV-e31	738	47952	-/CTACTACTACTA		12	insertion(III)
			47983	-/TAA		3	insertion
DH2019050602	BV-e31	738	47952	-/CTACTACTACTA		12	insertion(III)
			47983	-/TAA		3	insertion
DH2019060225	BV-e31	738	47952	-/CTACTACTACTA		12	insertion(III)
			47983	-/TAA		3	insertion
DH2019093006	BV-e31	738	47952	-/CTACTACTACTA		12	insertion(III)
			47983	-/TAA		3	insertion
DH2018051203	BV-e31	738	47952	-/CTACTACTA		9	insertion(III)
			47983	-/TAATAA		6	insertion(III)
DH2018051204	BV-e31	738	47952	-/CTACTACTA		9	insertion(III)
			47983	-/TAATAA		6	insertion(III)
DH2018060102	BV-e31	738	47952	-/CTACTACTA		9	insertion(III)
			47983	-/TAATAA		6	insertion(III)
DH2018070643	BV-e31	738	47952	-/CTACTACTA		9	insertion(III)
			47983	-/TAATAA		6	insertion(III)
DH2018100956	BV-e31	738	47952	-/CTACTACTA		9	insertion(III)
			47983	-/TAATAA		6	insertion(III)
DH2019060228	BV-e31	738	47952	-/CTACTACTA		9	insertion(III)
			47983	-/TAATAA		6	insertion(III)
DH2019082803	BV-e31	738	47952	-/CTACTACTA		9	insertion(III)
			47983	-/TAATAA		6	insertion(III)
DH2019101607	BV-e31	738	47952	-/CTACTACTA		9	insertion(III)
			47983	-/TAATAA		6	insertion(III)
DH2021101402	BV-e31	738	47952	-/CTACTACTA		9	insertion(III)
			47983	-/TAATAA		6	insertion(III)
DH2018060112	BV-e31	741	49572	-/CTACTACTACTACTA		15	insertion(III)
			47983	-/TAA		3	insertion
DH2018070625	BV-e31	741	49572	-/CTACTACTACTACTA		15	insertion(III)
			47983	-/TAA		3	insertion
DH2018051207	BV-e31	741	49572	-/CTACTACTACTACTA		15	insertion(III)
			47983	-/TAA		3	insertion
DH2018070654	BV-e31	741	49572	-/CTACTACTACTACTA		15	insertion(III)
			47983	-/TAA		3	insertion
DH2018100908	BV-e31	741	49572	-/CTACTACTACTACTA		15	insertion(III)
			47983	-/TAA		3	insertion
DH2019050619	BV-e31	741	49572	-/CTACTACTACTACTA		15	insertion(III)
			47983	-/TAA		3	insertion
DH2019070102	BV-e31	741	49572	-/CTACTACTACTACTA		15	insertion(III)
			47983	-/TAA		3	insertion
DH2019070103	BV-e31	741	49572	-/CTACTACTACTACTA		15	insertion(III)
			47983	-/TAA		3	insertion
DH2019070106	BV-e31	741	49572	-/CTACTACTACTACTA		15	insertion(III)
			47983	-/TAA		3	insertion
DH2019082833	BV-e31	741	49572	-/CTACTACTACTACTA		15	insertion(III)
			47983	-/TAA		3	insertion
DH2019101614	BV-e31	741	49572	-/CTACTACTACTACTA		15	insertion(III)
			47983	-/TAA		3	insertion
DH2018051210	BV-e31	741	49572	-/CTACTACTACTA		12	insertion(III)
			47983	-/TAATAA		6	insertion
DH2018061303	BV-e31	741	49572	-/CTACTACTACTA		12	insertion(III)
			47983	-/TAATAA		6	insertion
DH2018051212	BV-e31	744	47952	-/CTACTACTACTACTACTA		18	insertion(III)
			47983	-/TAA		3	insertion
DH2018051209	BV-e31	744	47952	-/CTACTACTACTACTACTA		18	insertion(III)
			47983	-/TAA		3	insertion
DH2018060108	BV-e31	744	47952	-/CTACTACTACTACTACTA		18	insertion(III)
			47983	-/TAA		3	insertion
DH2018100955	BV-e31	744	47952	-/CTACTACTACTACTACTA		18	insertion(III)
			47983	-/TAA		3	insertion
DH2018110218	BV-e31	744	47952	-/CTACTACTACTACTACTA		18	insertion(III)
			47983	-/TAA		3	insertion
DH2017071301	odv-e27	903	71471	CGA/-	71473	3	deletion
DH2017090702	odv-e27	903	71471	CGA/-	71473	3	deletion
DH2017090705	odv-e27	903	71471	CGA/-	71473	3	deletion
DH2017090706	odv-e27	903	71471	CGA/-	71473	3	deletion
DH2017090708	odv-e27	903	71471	CGA/-	71473	3	deletion
DH2017090709	odv-e27	903	71471	CGA/-	71473	3	deletion
DH2018051203	odv-e27	903	71471	CGA/-	71473	3	deletion
DH2018051204	odv-e27	903	71471	CGA/-	71473	3	deletion
DH2018051206	odv-e27	903	71471	CGA/-	71473	3	deletion
DH2018051207	odv-e27	903	71471	CGA/-	71473	3	deletion
DH2018051208	odv-e27	903	71471	CGA/-	71473	3	deletion
DH2018051209	odv-e27	903	71471	CGA/-	71473	3	deletion
DH2018051210	odv-e27	903	71471	CGA/-	71473	3	deletion
DH2018051211	odv-e27	903	71471	CGA/-	71473	3	deletion
DH2018051212	odv-e27	903	71471	CGA/-	71473	3	deletion
DH2018060101	odv-e27	903	71471	CGA/-	71473	3	deletion
DH2018060102	odv-e27	903	71471	CGA/-	71473	3	deletion
DH2018060104	odv-e27	903	71471	CGA/-	71473	3	deletion
DH2018060105	odv-e27	903	71471	CGA/-	71473	3	deletion
DH2018060106	odv-e27	903	71471	CGA/-	71473	3	deletion
DH2018060107	odv-e27	903	71471	CGA/-	71473	3	deletion
DH2018060108	odv-e27	903	71471	CGA/-	71473	3	deletion
DH2018060109	odv-e27	903	71471	CGA/-	71473	3	deletion
DH2018060110	odv-e27	903	71471	CGA/-	71473	3	deletion
DH2018060111	odv-e27	903	71471	CGA/-	71473	3	deletion
DH2018060112	odv-e27	903	71471	CGA/-	71473	3	deletion
DH2018061301	odv-e27	903	71471	CGA/-	71473	3	deletion
DH2018061302	odv-e27	903	71471	CGA/-	71473	3	deletion
DH2018061303	odv-e27	903	71471	CGA/-	71473	3	deletion
DH2018061304	odv-e27	903	71471	CGA/-	71473	3	deletion
DH2018061305	odv-e27	903	71471	CGA/-	71473	3	deletion
DH2018061306	odv-e27	903	71471	CGA/-	71473	3	deletion
DH2018061307	odv-e27	903	71471	CGA/-	71473	3	deletion
DH2018061308	odv-e27	903	71471	CGA/-	71473	3	deletion
DH2018061310	odv-e27	903	71471	CGA/-	71473	3	deletion
DH2018070610	odv-e27	903	71471	CGA/-	71473	3	deletion
DH2018070615	odv-e27	903	71471	CGA/-	71473	3	deletion
DH2018070625	odv-e27	903	71471	CGA/-	71473	3	deletion
DH2018070628	odv-e27	903	71471	CGA/-	71473	3	deletion
DH2018070643	odv-e27	903	71471	CGA/-	71473	3	deletion
DH2018070649	odv-e27	903	71471	CGA/-	71473	3	deletion
DH2018070652	odv-e27	903	71471	CGA/-	71473	3	deletion
DH2018070653	odv-e27	903	71471	CGA/-	71473	3	deletion
DH2018091301	odv-e27	903	71471	CGA/-	71473	3	deletion
DH2018091303	odv-e27	903	71471	CGA/-	71473	3	deletion
DH2018091304	odv-e27	903	71471	CGA/-	71473	3	deletion
DH2018091305	odv-e27	903	71471	CGA/-	71473	3	deletion
DH2018091306	odv-e27	903	71471	CGA/-	71473	3	deletion
DH2018091307	odv-e27	903	71471	CGA/-	71473	3	deletion
DH2018091308	odv-e27	903	71471	CGA/-	71473	3	deletion
DH2018100907	odv-e27	903	71471	CGA/-	71473	3	deletion
DH2018100908	odv-e27	903	71471	CGA/-	71473	3	deletion
DH2018100909	odv-e27	903	71471	CGA/-	71473	3	deletion
DH2018100953	odv-e27	903	71471	CGA/-	71473	3	deletion
DH2018100955	odv-e27	903	71471	CGA/-	71473	3	deletion
DH2018100956	odv-e27	903	71471	CGA/-	71473	3	deletion
DH2018100963	odv-e27	903	71471	CGA/-	71473	3	deletion
DH2018100972	odv-e27	903	71471	CGA/-	71473	3	deletion
DH2018100975	odv-e27	903	71471	CGA/-	71473	3	deletion
DH2018110211	odv-e27	903	71471	CGA/-	71473	3	deletion
DH2018110212	odv-e27	903	71471	CGA/-	71473	3	deletion
DH2018110213	odv-e27	903	71471	CGA/-	71473	3	deletion
DH2018110214	odv-e27	903	71471	CGA/-	71473	3	deletion
DH2018110215	odv-e27	903	71471	CGA/-	71473	3	deletion
DH2018110216	odv-e27	903	71471	CGA/-	71473	3	deletion
DH2018110217	odv-e27	903	71471	CGA/-	71473	3	deletion
DH2018110218	odv-e27	903	71471	CGA/-	71473	3	deletion
DH2018110219	odv-e27	903	71471	CGA/-	71473	3	deletion
DH2019050602	odv-e27	903	71471	CGA/-	71473	3	deletion
DH2019050605	odv-e27	903	71471	CGA/-	71473	3	deletion
DH2019050607	odv-e27	903	71471	CGA/-	71473	3	deletion
DH2019050608	odv-e27	903	71471	CGA/-	71473	3	deletion
DH2019050615	odv-e27	903	71471	CGA/-	71473	3	deletion
DH2019050616	odv-e27	903	71471	CGA/-	71473	3	deletion
DH2019050619	odv-e27	903	71471	CGA/-	71473	3	deletion
DH2019050620	odv-e27	903	71471	CGA/-	71473	3	deletion
DH2019060207	odv-e27	903	71471	CGA/-	71473	3	deletion
DH2019060208	odv-e27	903	71471	CGA/-	71473	3	deletion
DH2019060216	odv-e27	903	71471	CGA/-	71473	3	deletion
DH2019060223	odv-e27	903	71471	CGA/-	71473	3	deletion
DH2019060225	odv-e27	903	71471	CGA/-	71473	3	deletion
DH2019060226	odv-e27	903	71471	CGA/-	71473	3	deletion
DH2019060228	odv-e27	903	71471	CGA/-	71473	3	deletion
DH2019060233	odv-e27	903	71471	CGA/-	71473	3	deletion
DH2019070102	odv-e27	903	71471	CGA/-	71473	3	deletion
DH2019070103	odv-e27	903	71471	CGA/-	71473	3	deletion
DH2019070104	odv-e27	903	71471	CGA/-	71473	3	deletion
DH2019070105	odv-e27	903	71471	CGA/-	71473	3	deletion
DH2019070107	odv-e27	903	71471	CGA/-	71473	3	deletion
DH2019082801	odv-e27	903	71471	CGA/-	71473	3	deletion
DH2019082802	odv-e27	903	71471	CGA/-	71473	3	deletion
DH2019082803	odv-e27	903	71471	CGA/-	71473	3	deletion
DH2019082831	odv-e27	903	71471	CGA/-	71473	3	deletion
DH2019082833	odv-e27	903	71471	CGA/-	71473	3	deletion
DH2019082834	odv-e27	903	71471	CGA/-	71473	3	deletion
DH2019082835	odv-e27	903	71471	CGA/-	71473	3	deletion
DH2019082836	odv-e27	903	71471	CGA/-	71473	3	deletion
DH2019093006	odv-e27	903	71471	CGA/-	71473	3	deletion
DH2019093009	odv-e27	903	71471	CGA/-	71473	3	deletion
DH2019093014	odv-e27	903	71471	CGA/-	71473	3	deletion
DH2019093017	odv-e27	903	71471	CGA/-	71473	3	deletion
DH2019093019	odv-e27	903	71471	CGA/-	71473	3	deletion
DH2019093020	odv-e27	903	71471	CGA/-	71473	3	deletion
DH2019093022	odv-e27	903	71471	CGA/-	71473	3	deletion
DH2019093023	odv-e27	903	71471	CGA/-	71473	3	deletion
DH2019101603	odv-e27	903	71471	CGA/-	71473	3	deletion
DH2019101605	odv-e27	903	71471	CGA/-	71473	3	deletion
DH2019101606	odv-e27	903	71471	CGA/-	71473	3	deletion
DH2019101607	odv-e27	903	71471	CGA/-	71473	3	deletion
DH2019101608	odv-e27	903	71471	CGA/-	71473	3	deletion
DH2019101609	odv-e27	903	71471	CGA/-	71473	3	deletion
DH2019101610	odv-e27	903	71471	CGA/-	71473	3	deletion
DH2019101612	odv-e27	903	71471	CGA/-	71473	3	deletion
DH2019101613	odv-e27	903	71471	CGA/-	71473	3	deletion
DH2019101614	odv-e27	903	71471	CGA/-	71473	3	deletion
DH2021101402	odv-e27	903	71471	CGA/-	71473	3	deletion
DH2021101404	odv-e27	903	71471	CGA/-	71473	3	deletion
DH2021101406	odv-e27	903	71471	CGA/-	71473	3	deletion
DH2021101407	odv-e27	903	71471	CGA/-	71473	3	deletion
DH2021101408	odv-e27	903	71471	CGA/-	71473	3	deletion
DH2021101409	odv-e27	903	71471	CGA/-	71473	3	deletion
DH2021101410	odv-e27	903	71471	CGA/-	71473	3	deletion
DH2021101412	odv-e27	903	71471	CGA/-	71473	3	deletion
DH2017071301	DNApol	3261	100912	-/GTC		3	insertion
DH2017090705	DNApol	3261	100912	-/GTC		3	insertion
DH2017090706	DNApol	3261	100912	-/GTC		3	insertion
DH2017090708	DNApol	3261	100912	-/GTC		3	insertion
DH2017090709	DNApol	3261	100912	-/GTC		3	insertion
DH2018051206	DNApol	3261	100912	-/GTC		3	insertion
DH2018051207	DNApol	3261	100912	-/GTC		3	insertion
DH2018051208	DNApol	3261	100912	-/GTC		3	insertion
DH2018051209	DNApol	3261	100912	-/GTC		3	insertion
DH2018051210	DNApol	3261	100912	-/GTC		3	insertion
DH2018051211	DNApol	3261	100912	-/GTC		3	insertion
DH2018051212	DNApol	3261	100912	-/GTC		3	insertion
DH2018060101	DNApol	3261	100912	-/GTC		3	insertion
DH2018060102	DNApol	3261	100912	-/GTC		3	insertion
DH2018060104	DNApol	3261	100912	-/GTC		3	insertion
DH2018060105	DNApol	3261	100912	-/GTC		3	insertion
DH2018060106	DNApol	3261	100912	-/GTC		3	insertion
DH2018060107	DNApol	3261	100912	-/GTC		3	insertion
DH2018060108	DNApol	3261	100912	-/GTC		3	insertion
DH2018060109	DNApol	3261	100912	-/GTC		3	insertion
DH2018060110	DNApol	3261	100912	-/GTC		3	insertion
DH2018060111	DNApol	3261	100912	-/GTC		3	insertion
DH2018060112	DNApol	3261	100912	-/GTC		3	insertion
DH2018061301	DNApol	3261	100912	-/GTC		3	insertion
DH2018061302	DNApol	3261	100912	-/GTC		3	insertion
DH2018061303	DNApol	3261	100912	-/GTC		3	insertion
DH2018061304	DNApol	3261	100912	-/GTC		3	insertion
DH2018061305	DNApol	3261	100912	-/GTC		3	insertion
DH2018061306	DNApol	3261	100912	-/GTC		3	insertion
DH2018061307	DNApol	3261	100912	-/GTC		3	insertion
DH2018061308	DNApol	3261	100912	-/GTC		3	insertion
DH2018061309	DNApol	3261	100912	-/GTC		3	insertion
DH2018061310	DNApol	3261	100912	-/GTC		3	insertion
DH2018070615	DNApol	3261	100912	-/GTC		3	insertion
DH2018070625	DNApol	3261	100912	-/GTC		3	insertion
DH2018070628	DNApol	3261	100912	-/GTC		3	insertion
DH2018070642	DNApol	3261	100912	-/GTC		3	insertion
DH2018070643	DNApol	3261	100912	-/GTC		3	insertion
DH2018070649	DNApol	3261	100912	-/GTC		3	insertion
DH2018070654	DNApol	3261	100912	-/GTC		3	insertion
DH2018091303	DNApol	3261	100912	-/GTC		3	insertion
DH2018091304	DNApol	3261	100912	-/GTC		3	insertion
DH2018091305	DNApol	3261	100912	-/GTC		3	insertion
DH2018091306	DNApol	3261	100912	-/GTC		3	insertion
DH2018091307	DNApol	3261	100912	-/GTC		3	insertion
DH2018091308	DNApol	3261	100912	-/GTC		3	insertion
DH2018100907	DNApol	3261	100912	-/GTC		3	insertion
DH2018100908	DNApol	3261	100912	-/GTC		3	insertion
DH2018100909	DNApol	3261	100912	-/GTC		3	insertion
DH2018100953	DNApol	3261	100912	-/GTC		3	insertion
DH2018100955	DNApol	3261	100912	-/GTC		3	insertion
DH2018100956	DNApol	3261	100912	-/GTC		3	insertion
DH2018100972	DNApol	3261	100912	-/GTC		3	insertion
DH2018100974	DNApol	3261	100912	-/GTC		3	insertion
DH2018100975	DNApol	3261	100912	-/GTC		3	insertion
DH2018110211	DNApol	3261	100912	-/GTC		3	insertion
DH2018110212	DNApol	3261	100912	-/GTC		3	insertion
DH2018110213	DNApol	3261	100912	-/GTC		3	insertion
DH2018110215	DNApol	3261	100912	-/GTC		3	insertion
DH2018110217	DNApol	3261	100912	-/GTC		3	insertion
DH2018110218	DNApol	3261	100912	-/GTC		3	insertion
DH2018110219	DNApol	3261	100912	-/GTC		3	insertion
DH2019050602	DNApol	3261	100912	-/GTC		3	insertion
DH2019050605	DNApol	3261	100912	-/GTC		3	insertion
DH2019050607	DNApol	3261	100912	-/GTC		3	insertion
DH2019050608	DNApol	3261	100912	-/GTC		3	insertion
DH2019050615	DNApol	3261	100912	-/GTC		3	insertion
DH2019050616	DNApol	3261	100912	-/GTC		3	insertion
DH2019050619	DNApol	3261	100912	-/GTC		3	insertion
DH2019050620	DNApol	3261	100912	-/GTC		3	insertion
DH2019060216	DNApol	3261	100912	-/GTC		3	insertion
DH2019060222	DNApol	3261	100912	-/GTC		3	insertion
DH2019060223	DNApol	3261	100912	-/GTC		3	insertion
DH2019060225	DNApol	3261	100912	-/GTC		3	insertion
DH2019060226	DNApol	3261	100912	-/GTC		3	insertion
DH2019060228	DNApol	3261	100912	-/GTC		3	insertion
DH2019070101	DNApol	3261	100912	-/GTC		3	insertion
DH2019070102	DNApol	3261	100912	-/GTC		3	insertion
DH2019070103	DNApol	3261	100912	-/GTC		3	insertion
DH2019070104	DNApol	3261	100912	-/GTC		3	insertion
DH2019070105	DNApol	3261	100912	-/GTC		3	insertion
DH2019070106	DNApol	3261	100912	-/GTC		3	insertion
DH2019070107	DNApol	3261	100912	-/GTC		3	insertion
DH2019082801	DNApol	3261	100912	-/GTC		3	insertion
DH2019082802	DNApol	3261	100912	-/GTC		3	insertion
DH2019082833	DNApol	3261	100912	-/GTC		3	insertion
DH2019082834	DNApol	3261	100912	-/GTC		3	insertion
DH2019082835	DNApol	3261	100912	-/GTC		3	insertion
DH2019093006	DNApol	3261	100912	-/GTC		3	insertion
DH2019093009	DNApol	3261	100912	-/GTC		3	insertion
DH2019093016	DNApol	3261	100912	-/GTC		3	insertion
DH2019093017	DNApol	3261	100912	-/GTC		3	insertion
DH2019093019	DNApol	3261	100912	-/GTC		3	insertion
DH2019093022	DNApol	3261	100912	-/GTC		3	insertion
DH2019093023	DNApol	3261	100912	-/GTC		3	insertion
DH2019101605	DNApol	3261	100912	-/GTC		3	insertion
DH2019101606	DNApol	3261	100912	-/GTC		3	insertion
DH2019101607	DNApol	3261	100912	-/GTC		3	insertion
DH2019101608	DNApol	3261	100912	-/GTC		3	insertion
DH2019101612	DNApol	3261	100912	-/GTC		3	insertion
DH2019101613	DNApol	3261	100912	-/GTC		3	insertion
DH2019101614	DNApol	3261	100912	-/GTC		3	insertion
DH2021101404	DNApol	3261	100912	-/GTC		3	insertion
DH2021101405	DNApol	3261	100912	-/GTC		3	insertion
DH2021101406	DNApol	3261	100912	-/GTC		3	insertion
DH2021101408	DNApol	3261	100912	-/GTC		3	insertion
DH2021101410	DNApol	3261	100912	-/GTC		3	insertion
DH2021101412	DNApol	3261	100912	-/GTC		3	insertion
DH2019093014	DNApol	3264	100912	-/GTC		3	insertion
			100911	-/GAT		3	insertion
DH2017090702	DNApol	3264	100912	-/GTC		3	insertion
			100911	-/GAT		3	insertion
DH2018051203	DNApol	3264	100912	-/GTC		3	insertion
			100911	-/GAT		3	insertion
DH2018051204	DNApol	3264	100912	-/GTC		3	insertion
			100911	-/GAT		3	insertion
DH2018110216	DNApol	3264	100912	-/GTC		3	insertion
			100911	-/GAT		3	insertion
DH2019093020	DNApol	3264	100912	-/GTC		3	insertion
			100911	-/GAT		3	insertion
DH2021101407	DNApol	3264	100912	-/GTC		3	insertion
DH2018051208	Cnme20	240	15285	TACATACATACATACATACATACA/-	15308	24	deletion(IV)
DH2018051211	Cnme20	240	15285	TACATACATACATACATACATACA/-	15308	24	deletion(IV)
DH2018060102	Cnme20	240	15285	TACATACATACATACATACATACA/-	15308	24	deletion(IV)
DH2018060104	Cnme20	240	15285	TACATACATACATACATACATACA/-	15308	24	deletion(IV)
DH2018060106	Cnme20	240	15285	TACATACATACATACATACATACA/-	15308	24	deletion(IV)
DH2018060108	Cnme20	240	15285	TACATACATACATACATACATACA/-	15308	24	deletion(IV)
DH2018061301	Cnme20	240	15285	TACATACATACATACATACATACA/-	15308	24	deletion(IV)
DH2018061304	Cnme20	240	15285	TACATACATACATACATACATACA/-	15308	24	deletion(IV)
DH2018061308	Cnme20	240	15285	TACATACATACATACATACATACA/-	15308	24	deletion(IV)
DH2018061310	Cnme20	240	15285	TACATACATACATACATACATACA/-	15308	24	deletion(IV)
DH2018070649	Cnme20	240	15285	TACATACATACATACATACATACA/-	15308	24	deletion(IV)
DH2018091301	Cnme20	240	15285	TACATACATACATACATACATACA/-	15308	24	deletion(IV)
DH2018091303	Cnme20	240	15285	TACATACATACATACATACATACA/-	15308	24	deletion(IV)
DH2018091304	Cnme20	240	15285	TACATACATACATACATACATACA/-	15308	24	deletion(IV)
DH2018091307	Cnme20	240	15285	TACATACATACATACATACATACA/-	15308	24	deletion(IV)
DH2018110211	Cnme20	240	15285	TACATACATACATACATACATACA/-	15308	24	deletion(IV)
DH2018110212	Cnme20	240	15285	TACATACATACATACATACATACA/-	15308	24	deletion(IV)
DH2018110216	Cnme20	240	15285	TACATACATACATACATACATACA/-	15308	24	deletion(IV)
DH2019050616	Cnme20	240	15285	TACATACATACATACATACATACA/-	15308	24	deletion(IV)
DH2019060222	Cnme20	240	15285	TACATACATACATACATACATACA/-	15308	24	deletion(IV)
DH2019082803	Cnme20	240	15285	TACATACATACATACATACATACA/-	15308	24	deletion(IV)
DH2019082834	Cnme20	240	15285	TACATACATACATACATACATACA/-	15308	24	deletion(IV)
DH2019101603	Cnme20	240	15285	TACATACATACATACATACATACA/-	15308	24	deletion(IV)
DH2019101606	Cnme20	240	15285	TACATACATACATACATACATACA/-	15308	24	deletion(IV)
DH2019101608	Cnme20	240	15285	TACATACATACATACATACATACA/-	15308	24	deletion(IV)
DH2021101403	Cnme20	240	15285	TACATACATACATACATACATACA/-	15308	24	deletion(IV)
DH2019050619	Cnme20	249	15281	TACATACATACATAC/-	15295	15	deletion
DH2018060101	Cnme20	252	15297	TACATACATACA/-	15308	12	deletion(IV)
DH2018060110	Cnme20	252	15297	TACATACATACA/-	15308	12	deletion(IV)
DH2018061303	Cnme20	252	15297	TACATACATACA/-	15308	12	deletion(IV)
DH2018091302	Cnme20	252	15297	TACATACATACA/-	15308	12	deletion(IV)
DH2018100908	Cnme20	252	15297	TACATACATACA/-	15308	12	deletion(IV)
DH2019070105	Cnme20	252	15297	TACATACATACA/-	15308	12	deletion(IV)
DH2019070107	Cnme20	252	15297	TACATACATACA/-	15308	12	deletion(IV)
DH2019070102	Cnme20	267	15277	-/ACA		3	insertion
DH2018051212	Cnme20	270	15277	TACATACATACATACATACATACATACATACA/-	15308	32	Frame_Shift_Del(IV)
			15353	TTT/-	15355	3	deletion(I)
DH2017090708	Cnme20	273	15277	TACATACATACATACATACATACATACATACA/-	15308	32	Frame_Shift_Del(IV)
DH2018061307	Cnme20	273	15277	TACATACATACATACATACATACATACATACA/-	15308	32	Frame_Shift_Del(IV)
DH2018070610	Cnme20	273	15277	TACATACATACATACATACATACATACATACA/-	15308	32	Frame_Shift_Del(IV)
DH2018070654	Cnme20	273	15277	TACATACATACATACATACATACATACATACA/-	15308	32	Frame_Shift_Del(IV)
DH2018091305	Cnme20	273	15277	TACATACATACATACATACATACATACATACA/-	15308	32	Frame_Shift_Del(IV)
DH2018100963	Cnme20	273	15277	TACATACATACATACATACATACATACATACA/-	15308	32	Frame_Shift_Del(IV)
DH2019050602	Cnme20	273	15277	TACATACATACATACATACATACATACATACA/-	15308	32	Frame_Shift_Del(IV)
DH2019060223	Cnme20	273	15277	TACATACATACATACATACATACATACATACA/-	15308	32	Frame_Shift_Del(IV)
DH2019082830	Cnme20	273	15277	TACATACATACATACATACATACATACATACA/-	15308	32	Frame_Shift_Del(IV)
DH2019070103	Cnme20	276	15309	-/TACATACATACA		12	insertion(IV)
DH2017071301	Cnme20	282	15281	TACATACATACATACATACATACATACA/-	15308	28	Frame_Shift_Del(IV)
DH2017090709	Cnme20	282	15281	TACATACATACATACATACATACATACA/-	15308	28	Frame_Shift_Del(IV)
DH2018060105	Cnme20	282	15281	TACATACATACATACATACATACATACA/-	15308	28	Frame_Shift_Del(IV)
DH2018060107	Cnme20	282	15281	TACATACATACATACATACATACATACA/-	15308	28	Frame_Shift_Del(IV)
DH2018100953	Cnme20	282	15281	TACATACATACATACATACATACATACA/-	15308	28	Frame_Shift_Del(IV)
DH2018100974	Cnme20	282	15281	TACATACATACATACATACATACATACA/-	15308	28	Frame_Shift_Del(IV)
DH2019050608	Cnme20	282	15281	TACATACATACATACATACATACATACA/-	15308	28	Frame_Shift_Del(IV)
DH2019070102	Cnme20	282	15281	TACATACATACATACATACATACATACA/-	15308	28	Frame_Shift_Del(IV)
DH2019070104	Cnme20	282	15281	TACATACATACATACATACATACATACA/-	15308	28	Frame_Shift_Del(IV)
DH2019082802	Cnme20	282	15281	TACATACATACATACATACATACATACA/-	15308	28	Frame_Shift_Del(IV)
DH2019093006	Cnme20	282	15281	TACATACATACATACATACATACATACA/-	15308	28	Frame_Shift_Del(IV)
DH2019093009	Cnme20	282	15281	TACATACATACATACATACATACATACA/-	15308	28	Frame_Shift_Del(IV)
DH2017090706	Cnme20	285	15289	TACATACATACATACATACA/-	15308	20	Frame_Shift_Del(IV)
DH2018051203	Cnme20	285	15289	TACATACATACATACATACA/-	15308	20	Frame_Shift_Del(IV)
DH2018051204	Cnme20	285	15289	TACATACATACATACATACA/-	15308	20	Frame_Shift_Del(IV)
DH2018051206	Cnme20	285	15289	TACATACATACATACATACA/-	15308	20	Frame_Shift_Del(IV)
DH2018070652	Cnme20	285	15289	TACATACATACATACATACA/-	15308	20	Frame_Shift_Del(IV)
DH2019082831	Cnme20	285	15289	TACATACATACATACATACA/-	15308	20	Frame_Shift_Del(IV)
DH2019093017	Cnme20	285	15289	TACATACATACATACATACA/-	15308	20	Frame_Shift_Del(IV)
DH2019101607	Cnme20	285	15289	TACATACATACATACATACA/-	15308	20	Frame_Shift_Del(IV)
DH2019101614	Cnme20	285	15289	TACATACATACATACATACA/-	15308	20	Frame_Shift_Del(IV)
DH2021101404	Cnme20	285	15289	TACATACATACATACATACA/-	15308	20	Frame_Shift_Del(IV)
DH2021101405	Cnme20	285	15289	TACATACATACATACATACA/-	15308	20	Frame_Shift_Del(IV)
DH2021101406	Cnme20	285	15289	TACATACATACATACATACA/-	15308	20	Frame_Shift_Del(IV)
DH2021101408	Cnme20	285	15289	TACATACATACATACATACA/-	15308	20	Frame_Shift_Del(IV)
DH2021101409	Cnme20	285	15289	TACATACATACATACATACA/-	15308	20	Frame_Shift_Del(IV)
DH2021101410	Cnme20	285	15289	TACATACATACATACATACA/-	15308	20	Frame_Shift_Del(IV)
DH2021101412	Cnme20	285	15289	TACATACATACATACATACA/-	15308	20	Frame_Shift_Del(IV)
DH2018060111	Cnme20	288	15245	-/TACATACATACATACATACATACA		24	insertion(IV)
DH2017090702	Cnme20	294	15293	-/TACATACATACATACA	15308	16	Frame_Shift_Ins(IV)
DH2018070628	Cnme20	294	15293	-/TACATACATACATACA	15308	16	Frame_Shift_Ins(IV)
DH2018100955	Cnme20	294	15293	-/TACATACATACATACA	15308	16	Frame_Shift_Ins(IV)
DH2019050615	Cnme20	294	15293	-/TACATACATACATACA	15308	16	Frame_Shift_Ins(IV)
DH2019060208	Cnme20	294	15293	-/TACATACATACATACA	15308	16	Frame_Shift_Ins(IV)
DH2019060233	Cnme20	294	15293	-/TACATACATACATACA	15308	16	Frame_Shift_Ins(IV)
DH2019082833	Cnme20	294	15293	-/TACATACATACATACA	15308	16	Frame_Shift_Ins(IV)
DH2019082836	Cnme20	294	15293	-/TACATACATACATACA	15308	16	Frame_Shift_Ins(IV)
DH2018051207	Cnme20	297	15301	TACATACA/-	15308	8	Frame_Shift_Del(IV)
DH2018051210	Cnme20	297	15301	TACATACA/-	15308	8	Frame_Shift_Del(IV)
DH2018061305	Cnme20	297	15301	TACATACA/-	15308	8	Frame_Shift_Del(IV)
DH2018061306	Cnme20	297	15301	TACATACA/-	15308	8	Frame_Shift_Del(IV)
DH2018061309	Cnme20	297	15301	TACATACA/-	15308	8	Frame_Shift_Del(IV)
DH2018070615	Cnme20	297	15301	TACATACA/-	15308	8	Frame_Shift_Del(IV)
DH2018070653	Cnme20	297	15301	TACATACA/-	15308	8	Frame_Shift_Del(IV)
DH2018091306	Cnme20	297	15301	TACATACA/-	15308	8	Frame_Shift_Del(IV)
DH2018091308	Cnme20	297	15301	TACATACA/-	15308	8	Frame_Shift_Del(IV)
DH2018100907	Cnme20	297	15301	TACATACA/-	15308	8	Frame_Shift_Del(IV)
DH2018100909	Cnme20	297	15301	TACATACA/-	15308	8	Frame_Shift_Del(IV)
DH2018110215	Cnme20	297	15301	TACATACA/-	15308	8	Frame_Shift_Del(IV)
DH2018110218	Cnme20	297	15301	TACATACA/-	15308	8	Frame_Shift_Del(IV)
DH2019060216	Cnme20	297	15301	TACATACA/-	15308	8	Frame_Shift_Del(IV)
DH2019060225	Cnme20	297	15301	TACATACA/-	15308	8	Frame_Shift_Del(IV)
DH2019060226	Cnme20	297	15301	TACATACA/-	15308	8	Frame_Shift_Del(IV)
DH2019093022	Cnme20	297	15301	TACATACA/-	15308	8	Frame_Shift_Del(IV)
DH2019093023	Cnme20	297	15301	TACATACA/-	15308	8	Frame_Shift_Del(IV)
DH2019101612	Cnme20	297	15301	TACATACA/-	15308	8	Frame_Shift_Del(IV)
DH2021101402	Cnme20	297	15301	TACATACA/-	15308	8	Frame_Shift_Del(IV)
DH2021101407	Cnme20	297	15301	TACATACA/-	15308	8	Frame_Shift_Del(IV)
DH2018061302	Cnme20	300	15172	AG/-	15173	2	Frame_Shift_Del
			15277	TACATACATACATACATACATACATACATACA/-	15308	32	Frame_Shift_Del(IV)
DH2018051209	Cnme20	300	15309	-/TACATACATACATACATACATACATACATACATACA		36	insertion(IV)
DH2018060112	Cnme20	306	15305	TACA/	15308	4	Frame_Shift_Del
DH2018070625	Cnme20	306	15305	TACA/	15308	4	Frame_Shift_Del
DH2019050605	Cnme20	306	15305	TACA/	15308	4	Frame_Shift_Del
DH2018070643	Cnme20	309	15309	-/TACA		4	Frame_Shift_Ins
DH2019093020	Cnme20	309	15309	-/TACA		4	Frame_Shift_Ins
DH2018100975	Cnme20	309	15309	-/TACA		4	Frame_Shift_Ins
DH2018110214	Cnme20	309	15309	-/TACA		4	Frame_Shift_Ins
DH2018110217	Cnme20	309	15309	-/TACA		4	Frame_Shift_Ins
DH2018110219	Cnme20	309	15309	-/TACA		4	Frame_Shift_Ins
DH2019060228	Cnme20	309	15309	-/TACA		4	Frame_Shift_Ins
DH2018070642	Cnme20	318	15289	TACATACATACATACATACA/-	15308	20	Frame_Shift_Del(IV)
DH2018100956	Cnme20	318	15309	-/TACATACA		8	Frame_Shift_Ins(IV)
DH2018110213	Cnme20	318	15310	-/TACATACA		8	Frame_Shift_Ins(IV)
DH2018061309	39k	1128	26592	CGAACA/-	26597	6	deletion
			26950	CAACAACAACAACAACAACAACATTAACAA/-	26979	30	deletion
DH2018100955	39k	1128	26592	CGAACA/-	26597	6	deletion
			26950	CAACAACAACAACAACAACAACATTAACAA/-	26979	30	deletion
DH2018051206	39k	1131	26599	CACGAACAA/-	26607	9	deletion
			26949	ACAACAACAACAACAACAACAACA/-	26972	24	deletion(III)
DH2019060216	39k	1134	26950	CAACAACAACAACAACAACAACATTAACAA/-	26979	30	deletion
DH2019060226	39k	1137	26592	-/ACA		3	insertion
			26950	CAACAACAACAACAACAACAACATTAACAA/-	26979	30	deletion
DH2017090706	39k	1143	26952	ACAACAACAACAACAACAACA/-	26972	21	deletion(III)
DH2018051211	39k	1143	26952	ACAACAACAACAACAACAACA/-	26972	21	deletion(III)
DH2018060102	39k	1143	26952	ACAACAACAACAACAACAACA/-	26972	21	deletion(III)
DH2018061301	39k	1143	26952	ACAACAACAACAACAACAACA/-	26972	21	deletion(III)
DH2018070654	39k	1143	26952	ACAACAACAACAACAACAACA/-	26972	21	deletion(III)
DH2018091303	39k	1143	26952	ACAACAACAACAACAACAACA/-	26972	21	deletion(III)
DH2018091308	39k	1143	26952	ACAACAACAACAACAACAACA/-	26972	21	deletion(III)
DH2018100963	39k	1143	26952	ACAACAACAACAACAACAACA/-	26972	21	deletion(III)
DH2018110213	39k	1143	26952	ACAACAACAACAACAACAACA/-	26972	21	deletion(III)
DH2019060208	39k	1143	26952	ACAACAACAACAACAACAACA/-	26972	21	deletion(III)
DH2019082803	39k	1143	26952	ACAACAACAACAACAACAACA/-	26972	21	deletion(III)
DH2019093006	39k	1143	26952	ACAACAACAACAACAACAACA/-	26972	21	deletion(III)
DH2018070610	39k	1146	26955	ACAACAACAACAACAACA/-	26978	18	deletion(III)
DH2018100953	39k	1146	26932	AAACAACAACAACAACAA/-	26949	18	deletion(III)
DH2018100974	39k	1146	26955	ACAACAACAACAACAACA/-	26978	18	deletion(III)
DH2019060222	39k	1146	27089	ATGTACAACAATAAATAA/-	27106	18	deletion
DH2019093022	39k	1146	27089	ATGTACAACAATAAATAA/-	27106	18	deletion
DH2019101603	39k	1146	26955	ACAACAACAACAACAACA/-	26978	18	deletion(III)
DH2019101608	39k	1146	26955	ACAACAACAACAACAACA/-	26978	18	deletion(III)
DH2019101612	39k	1146	27089	ATGTACAACAATAAATAA/-	27106	18	deletion
DH2018070643	39k	1149	26958	ACAACAACAACAACA/-	26972	15	deletion(III)
DH2018070653	39k	1149	26958	ACAACAACAACAACA/-	26972	15	deletion(III)
DH2018100909	39k	1149	26958	ACAACAACAACAACA/-	26972	15	deletion(III)
DH2019082831	39k	1149	26958	ACAACAACAACAACA/-	26972	15	deletion(III)
DH2019093014	39k	1149	26958	ACAACAACAACAACA/-	26972	15	deletion(III)
DH2019093023	39k	1149	26958	ACAACAACAACAACA/-	26972	15	deletion(III)
DH2021101406	39k	1149	26958	ACAACAACAACAACA/-	26972	15	deletion(III)
DH2018091302	39k	1152	26958	ACAACAACAACA/-	26969	12	deletion(III)
DH2019050605	39k	1152	26958	ACAACAACAACA/-	26969	12	deletion(III)
DH2018051210	39k	1152	25907	-/ACA		3	insertion
			26958	ACAACAACAACAACA/-	26972	15	deletion(III)
DH2018110215	39k	1152	26592	-/ACA		3	insertion
			26958	ACAACAACAACAACA/-	26972	15	deletion(III)
DH2019082830	39k	1152	25907	-/ACA		3	insertion
			26958	ACAACAACAACAACA/-	26972	15	deletion(III)
DH2018060111	39k	1155	26608	-/CACGAACAA		9	insertion
			26964	ACAACAACAACAACAACA/-	26981	18	deletion(III)
DH2018091307	39k	1155	26964	ACAACAACA/-	26972	9	deletion(III)
DH2018110214	39k	1155	26608	-/CACGAACAA		9	insertion
			26964	ACAACAACAACAACAACA/-	26981	18	deletion(III)
DH2019050602	39k	1155	26592	CGAACA/-	26597	6	deletion
			26608	-/CACGAACAA		9	insertion
			26964	ACAACAACAACA/-	26975	12	deletion(III)
DH2019070107	39k	1155	26608	-/CACGAACAA		9	insertion
			26964	ACAACAACAACAACAACA/-	26981	18	deletion(III)
DH2019093019	39k	1155	26592	CGAACA/-	26597	6	deletion
			26608	-/CACGAACAA		9	insertion
			26964	ACAACAACAACA/-	26975	12	deletion(III)
DH2017090702	39k	1158	26958	ACAACA/-	26966	6	deletion(III)
DH2017090705	39k	1158	26608	-/CACGAACAA		9	insertion
			26967	-/ACAACAACAACAACA	26981	15	deletion(III)
DH2017090709	39k	1158	26608	-/CACGAACAA		9	insertion
			26967	-/ACAACAACAACAACA	26981	15	deletion(III)
DH2018051207	39k	1158	26608	-/CACGAACAA		9	insertion
			26967	-/ACAACAACAACAACA	26981	15	deletion(III)
DH2018060105	39k	1158	26958	ACAACA/-	26966	6	deletion(III)
DH2018060108	39k	1158	26608	-/CACGAACAA		9	insertion
			26967	-/ACAACAACAACAACA	26981	15	deletion(III)
DH2018061306	39k	1158	26608	-/CACGAACAA		9	insertion
			26967	-/ACAACAACAACAACA	26981	15	deletion(III)
DH2018061307	39k	1158	26608	-/CACGAACAA		9	insertion
			26967	-/ACAACAACAACAACA	26981	15	deletion(III)
DH2018061310	39k	1158	26608	-/CACGAACAA		9	insertion
			26967	-/ACAACAACAACAACA	26981	15	deletion(III)
DH2018070652	39k	1158	26958	ACAACA/-	26966	6	deletion(III)
DH2018091306	39k	1158	26958	ACAACA/-	26966	6	deletion(III)
DH2018110212	39k	1158	26608	-/CACGAACAA		9	insertion
			26967	-/ACAACAACAACAACA	26981	15	deletion(III)
DH2018110216	39k	1158	26958	ACAACA/-	26966	6	deletion(III)
DH2018110217	39k	1158	26608	-/CACGAACAA		9	insertion
			26967	-/ACAACAACAACAACA	26981	15	deletion(III)
[truncated: 2,566 more rows]

## Sheet: B
ORFs of SNVs, small indels, and microsatellite variants that cause changes in ORF length
Single nucleotide variants (SNVs)		Small insertion/deletion (Indels)	Microsatellite variations			Frame-shift variations	Number of length changes	Functional category	ORFs
Translation_Start_Site_SNV	Termination_Site_SNV		Type I	Type III	Type IV
										DH2017071301	DH2017090702	DH2017090705	DH2017090706	DH2017090708	DH2017090709	DH2018051203	DH2018051204	DH2018051206	DH2018051207	DH2018051208	DH2018051209	DH2018051210	DH2018051211	DH2018051212	DH2018060101	DH2018060102	DH2018060104	DH2018060105	DH2018060106	DH2018060107	DH2018060108	DH2018060109	DH2018060110	DH2018060111	DH2018060112	DH2018061301	DH2018061302	DH2018061303	DH2018061304	DH2018061305	DH2018061306	DH2018061307	DH2018061308	DH2018061309	DH2018061310	DH2018070610	DH2018070615	DH2018070625	DH2018070628
		+		+			11	Per os infection	vp91	insertion	insertion	insertion;insertion(III)	insertion(III);insertion	insertion(III)	insertion	insertion	insertion	insertion(III);insertion	insertion	insertion(III);insertion	insertion	insertion;insertion(III)	insertion(III);insertion	insertion	insertion(III)	insertion(III)	insertion	insertion(III);insertion	insertion	insertion(III);insertion	insertion	insertion	insertion	insertion(III)	insertion	insertion(III)	insertion;insertion(III)	insertion(III);insertion	insertion	insertion	insertion(III);insertion	insertion(III);insertion	insertion;insertion(III)	insertion;insertion(III)	insertion	insertion	insertion	insertion;insertion(III)	insertion(III)
+		+		+		+	19	Unkown	Cnme9	indel	indel	insertion;Translation_Start_Site_SNV	indel	insertion;insertion(III)	insertion;insertion(III)	indel	indel	insertion	insertion;insertion(III)	insertion	insertion;insertion(III)	insertion;insertion(III)	insertion;insertion(III)	insertion;insertion(III)	insertion	insertion	insertion	insertion;Translation_Start_Site_SNV;Frame_Shift_Del	indel	indel	indel	insertion;insertion(III)	insertion;insertion(III)		insertion	insertion;insertion(III)	insertion;Translation_Start_Site_SNV	insertion;insertion(III)	indel	insertion;insertion(III)	insertion;Translation_Start_Site_SNV	indel	insertion;Termination_Site_SNV	insertion	indel	indel	insertion;insertion(III)	insertion;Translation_Start_Site_SNV	indel
	+	+		+			7	Unkown	Cnme44	deletion(III);deletion	insertion(III)	insertion(III);deletion	insertion	indel		indel	indel	insertion	insertion(III)	indel	insertion	insertion(III);deletion	indel	indel	indel	insertion(III);deletion	indel	insertion(III)		insertion(III);deletion	indel	indel	indel	indel	indel	deletion	insertion(III);deletion	insertion(III);deletion	deletion;insertion(III)	indel	indel	deletion;insertion(III)	insertion(III);deletion	deletion(III);indel	insertion(III);deletion	deletion;insertion(III)	indel	indel	deletion(III)
+		+	+	+		+	15	Unkown	Cnme49	Frame_Shift_Del;deletion	insertion	insertion	indel	indel	indel	insertion	insertion	indel	insertion	insertion	insertion	insertion	insertion	insertion	deletion	insertion	deletion		insertion	insertion	indel		insertion	insertion	insertion	insertion	indel	insertion			deletion	indel	insertion	insertion	insertion	deletion(III)	insertion	insertion	deletion
		+	+			+	2	Per os infection	pif-3		Frame_Shift_Ins;Frame_Shift_Ins(I)	Frame_Shift_Ins;Frame_Shift_Ins(I)	Frame_Shift_Ins;Frame_Shift_Ins(I)	Frame_Shift_Ins;Frame_Shift_Ins(I)	Frame_Shift_Ins;Frame_Shift_Ins(I)	Frame_Shift_Ins;Frame_Shift_Ins(I)	Frame_Shift_Ins;Frame_Shift_Ins(I)		Frame_Shift_Ins;Frame_Shift_Ins(I)	Frame_Shift_Ins;Frame_Shift_Ins(I)	Frame_Shift_Ins;Frame_Shift_Ins(I)	Frame_Shift_Ins;Frame_Shift_Ins(I)	Frame_Shift_Ins;Frame_Shift_Ins(I)		Frame_Shift_Ins;Frame_Shift_Ins(I)	Frame_Shift_Ins;Frame_Shift_Ins(I)	Frame_Shift_Ins;Frame_Shift_Ins(I)	Frame_Shift_Ins;Frame_Shift_Ins(I)	Frame_Shift_Ins;Frame_Shift_Ins(I)	Frame_Shift_Ins;Frame_Shift_Ins(I)	Frame_Shift_Ins;Frame_Shift_Ins(I)	Frame_Shift_Ins;Frame_Shift_Ins(I)	Frame_Shift_Ins;Frame_Shift_Ins(I)	Frame_Shift_Ins;Frame_Shift_Ins(I)	Frame_Shift_Ins;Frame_Shift_Ins(I)	Frame_Shift_Ins;Frame_Shift_Ins(I)	Frame_Shift_Ins;Frame_Shift_Ins(I)	Frame_Shift_Ins;Frame_Shift_Ins(I)	Frame_Shift_Ins;Frame_Shift_Ins(I)	Frame_Shift_Ins;Frame_Shift_Ins(I)	Frame_Shift_Ins;Frame_Shift_Ins(I)	Frame_Shift_Ins;Frame_Shift_Ins(I)	Frame_Shift_Ins;Frame_Shift_Ins(I)	Frame_Shift_Ins;Frame_Shift_Ins(I)	Frame_Shift_Ins;Frame_Shift_Ins(I)	Frame_Shift_Ins;Frame_Shift_Ins(I)	Frame_Shift_Ins;Frame_Shift_Ins(I)	Frame_Shift_Ins;Frame_Shift_Ins(I)	Frame_Shift_Ins;Frame_Shift_Ins(I)
		+		+			13	Virion assembly and package	BV-e31	deletion(III);insertion	deletion(III)	insertion	deletion(III);insertion		deletion(III);deletion	insertion(III)	insertion(III)		insertion(III);insertion	insertion(III);insertion	insertion(III);insertion	insertion(III)	deletion(III);insertion	insertion(III);insertion	deletion(III);insertion	insertion(III)	deletion	deletion(III)	deletion(III)	deletion(III);insertion	insertion(III);insertion		insertion(III);insertion	insertion(III);insertion	insertion(III);insertion	deletion(III)		insertion(III)	deletion(III);insertion	insertion(III);insertion	deletion(III)	insertion(III);insertion		deletion(III);insertion	insertion(III)	deletion(III);insertion	insertion(III)	insertion(III);insertion	deletion(III);insertion
		+					1	Virion assembly and package	odv-e27	deletion	deletion	deletion	deletion	deletion	deletion	deletion	deletion	deletion	deletion	deletion	deletion	deletion	deletion	deletion	deletion	deletion	deletion	deletion	deletion	deletion	deletion	deletion	deletion	deletion	deletion	deletion	deletion	deletion	deletion	deletion	deletion	deletion	deletion		deletion	deletion	deletion	deletion	deletion
		+		+			2	Replication	DNApol	insertion	insertion	insertion	insertion	insertion	insertion	insertion	insertion	insertion	insertion	insertion	insertion	insertion	insertion	insertion	insertion	insertion	insertion	insertion	insertion	insertion	insertion	insertion	insertion	insertion	insertion	insertion	insertion	insertion	insertion	insertion	insertion	insertion	insertion	insertion	insertion		insertion	insertion	insertion
		+			+	+	18	Unkown	Cnme20	Frame_Shift_Del(IV)	Frame_Shift_Ins(IV)		Frame_Shift_Del(IV)	Frame_Shift_Del(IV)	Frame_Shift_Del(IV)	Frame_Shift_Del(IV)	Frame_Shift_Del(IV)	Frame_Shift_Del(IV)	Frame_Shift_Del(IV)	deletion(IV)	insertion(IV)	Frame_Shift_Del(IV)	deletion(IV)	Frame_Shift_Del(IV);deletion(I)	deletion(IV)	deletion(IV)	deletion(IV)	Frame_Shift_Del(IV)	deletion(IV)	Frame_Shift_Del(IV)	deletion(IV)		deletion(IV)	insertion(IV)	Frame_Shift_Del	deletion(IV)	Frame_Shift_Del;Frame_Shift_Del(IV)	deletion(IV)	deletion(IV)	Frame_Shift_Del(IV)	Frame_Shift_Del(IV)	Frame_Shift_Del(IV)	deletion(IV)	Frame_Shift_Del(IV)	deletion(IV)	Frame_Shift_Del(IV)	Frame_Shift_Del(IV)	Frame_Shift_Del	Frame_Shift_Ins(IV)
		+		+			20	Transcription	39k	deletion	deletion(III)	insertion;deletion(III)	deletion(III)	insertion(III)	insertion;deletion(III)	insertion(III)	insertion(III)	deletion;deletion(III)	insertion;deletion(III)	insertion(III)	insertion(III)	insertion;deletion(III)	deletion(III)	insertion;deletion	insertion(III)	deletion(III)	deletion	deletion(III)		insertion	insertion;deletion(III)	deletion	deletion	insertion;deletion(III)	insertion(III)	deletion(III)		insertion(III)			insertion;deletion(III)	insertion;deletion(III)	insertion(III)	deletion	insertion;deletion(III)	deletion(III)	insertion(III)	insertion(III)	insertion(III)
+		+				+	11	Unkown	Cnme47	Frame_Shift_Ins;Translation_Start_Site_SNV	Frame_Shift_Ins;Translation_Start_Site_SNV	Frame_Shift_Ins;Translation_Start_Site_SNV	Frame_Shift_Ins;Translation_Start_Site_SNV	Frame_Shift_Ins	Frame_Shift_Ins;Translation_Start_Site_SNV	Frame_Shift_Ins;Translation_Start_Site_SNV	Frame_Shift_Ins;Translation_Start_Site_SNV	Frame_Shift_Ins;Translation_Start_Site_SNV	Frame_Shift_Ins;Translation_Start_Site_SNV	Frame_Shift_Ins;Translation_Start_Site_SNV	Frame_Shift_Ins;Translation_Start_Site_SNV	Frame_Shift_Ins;Translation_Start_Site_SNV	Frame_Shift_Ins;Translation_Start_Site_SNV	Frame_Shift_Ins;Translation_Start_Site_SNV	Frame_Shift_Ins;Translation_Start_Site_SNV	Frame_Shift_Ins;Translation_Start_Site_SNV	Frame_Shift_Ins;Translation_Start_Site_SNV				Frame_Shift_Ins;Translation_Start_Site_SNV	Frame_Shift_Ins;Translation_Start_Site_SNV	Frame_Shift_Ins;Translation_Start_Site_SNV	Frame_Shift_Ins;Translation_Start_Site_SNV	Frame_Shift_Ins;Translation_Start_Site_SNV	Frame_Shift_Ins;Translation_Start_Site_SNV	Frame_Shift_Ins	Frame_Shift_Ins;Translation_Start_Site_SNV		indel;Frame_Shift_Del;Translation_Start_Site_SNV	Frame_Shift_Ins;Translation_Start_Site_SNV	Frame_Shift_Ins;Translation_Start_Site_SNV	deletion;Frame_Shift_Ins;Translation_Start_Site_SNV	Frame_Shift_Ins;Translation_Start_Site_SNV	Frame_Shift_Ins;Translation_Start_Site_SNV	Frame_Shift_Ins;Translation_Start_Site_SNV	Frame_Shift_Ins;Translation_Start_Site_SNV	Frame_Shift_Ins;Translation_Start_Site_SNV	Frame_Shift_Ins;Translation_Start_Site_SNV
		+				+	9	Auxiliary	bro-B	Frame_Shift_Ins	Frame_Shift_Ins;Frame_Shift_Del;deletion	Frame_Shift_Ins;Frame_Shift_Del;deletion	Frame_Shift_Ins;Frame_Shift_Del;deletion	Frame_Shift_Ins;Frame_Shift_Del;deletion(I);insertion	indel;deletion(I)	indel	indel	Frame_Shift_Ins;Frame_Shift_Del;deletion(I)	indel	Frame_Shift_Ins	indel	Frame_Shift_Ins;Frame_Shift_Del;deletion(I);insertion	Frame_Shift_Ins	indel;deletion(I)	Frame_Shift_Ins;Frame_Shift_Del;deletion(I);indel	Frame_Shift_Ins;Frame_Shift_Del;deletion	deletion	Frame_Shift_Ins;Frame_Shift_Del;deletion	Frame_Shift_Ins;Frame_Shift_Del;deletion(I)		Frame_Shift_Ins;Frame_Shift_Del;deletion(I)	Frame_Shift_Ins;Frame_Shift_Del;deletion(I);insertion	Frame_Shift_Ins;Frame_Shift_Del;deletion(I);insertion	Frame_Shift_Ins	indel;deletion(I)	Frame_Shift_Ins;Frame_Shift_Del;deletion(I);insertion	Frame_Shift_Ins			indel	Frame_Shift_Ins	Frame_Shift_Ins	Frame_Shift_Ins	Frame_Shift_Ins;Frame_Shift_Del;deletion(I)	Frame_Shift_Ins;Frame_Shift_Del;deletion			indel	Frame_Shift_Ins;Frame_Shift_Del;deletion(I);insertion
		+		+			10	Unkown	Cnme36	deletion	deletion(III)	insertion(III)	insertion(III)		deletion(III);deletion	insertion(III)	insertion(III)		insertion(III)	deletion			insertion(III)		insertion(III)	deletion		deletion			insertion	insertion	insertion(III)	insertion(III)	insertion(III)	insertion	deletion	insertion		insertion(III)	insertion(III)	deletion	deletion	insertion(III)	deletion	insertion	insertion(III)	insertion(III)	insertion
	+	+				+	3	Auxiliary	bro-A	Termination_Site_SNV	deletion			deletion		deletion	deletion	Termination_Site_SNV		deletion			deletion	deletion	deletion	deletion	deletion	deletion	deletion	deletion	Termination_Site_SNV					Termination_Site_SNV	deletion	deletion	deletion	deletion	deletion		deletion		deletion	deletion		deletion	Termination_Site_SNV
	+	+		+			9	Virion assembly and package	tlp20	deletion(III)	insertion		deletion(III)	insertion	deletion(III)					deletion(III)		insertion	deletion(III)	deletion		deletion(III)		deletion	deletion(III)	deletion(III)	insertion	deletion(III)	deletion(III)		deletion(III)	insertion	deletion(III)			deletion(III)	deletion(III);deletion	deletion(III);deletion	deletion	deletion(III)		insertion		insertion	insertion
		+		+			6	Virion assembly and package	p78/83			insertion	deletion(III)		insertion	deletion(III);deletion	deletion(III);deletion	insertion	deletion(III);insertion	deletion(III);deletion	indel;insertion(III)		insertion	deletion(III);insertion		deletion(III);deletion	insertion;insertion(III)	indel	insertion;insertion(III)	deletion	insertion	deletion(III);insertion	deletion;insertion(III);insertion		insertion	insertion	deletion(III);insertion(III)		deletion(III);insertion(III)	deletion(III);deletion		deletion(III);deletion	deletion(III);deletion	insertion				insertion
		+		+			4	Unkown	Cnme15	deletion	deletion	deletion		deletion	deletion	deletion	deletion	deletion				deletion	deletion	deletion		deletion	deletion	deletion	deletion	deletion	deletion	deletion	deletion		deletion	deletion	deletion	deletion	deletion	deletion	deletion		deletion	deletion		deletion		deletion	deletion
		+	+	+		+	8	Unkown	Cnme43		insertion(I)	indel;insertion(I)	insertion;insertion(I)	indel;insertion(I)		indel;insertion(I)	indel;insertion(I)	insertion	insertion	indel;insertion(I)	deletion		indel;insertion(I)		indel;insertion(I)	indel;insertion(I)		deletion			indel;insertion(I)	insertion	indel;insertion(I)	indel;insertion(I)	indel;insertion(I)	indel;insertion(I)	indel;insertion(I)	indel;insertion(I)			indel;insertion(I)	insertion;insertion(III)	indel;insertion(I)	indel	insertion;insertion(I)	insertion(I)	indel;insertion(I)	indel;insertion(I)
+		+		+		+	18	Per os infection	Ac150	insertion(III)	deletion(III)	Frame_Shift_Ins		Frame_Shift_Ins	Frame_Shift_Ins	insertion(III)	insertion(III)	Translation_Start_Site_SNV;Frame_Shift_Ins;deletion(III)						Frame_Shift_Ins;insertion(III)			Translation_Start_Site_SNV;Frame_Shift_Ins;deletion(III)	Frame_Shift_Ins;insertion		Frame_Shift_Ins	Frame_Shift_Ins;insertion	Frame_Shift_Ins;deletion	Frame_Shift_Ins		Frame_Shift_Ins	Frame_Shift_Ins;insertion	Frame_Shift_Ins;deletion(III)	Frame_Shift_Ins;insertion(III)	Frame_Shift_Ins;insertion	Translation_Start_Site_SNV;Frame_Shift_Ins;insertion	Frame_Shift_Ins;insertion(III)			Frame_Shift_Ins;deletion	insertion(III)	Frame_Shift_Ins;insertion(III)		Frame_Shift_Ins;insertion(III)	Frame_Shift_Ins;deletion
		+					1	Virion assembly and package	pep-1	deletion		deletion			deletion							deletion	deletion	deletion		deletion	deletion	deletion	deletion	deletion	deletion	deletion	deletion		deletion	deletion	deletion	deletion	deletion	deletion	deletion		deletion	deletion		deletion		deletion	deletion
		+		+			5	Unkown	Cnme111				insertion					insertion		insertion	insertion	insertion			insertion				insertion(III)	insertion				insertion	insertion		insertion	insertion(III)	insertion		insertion		insertion	insertion	insertion	insertion(III)	insertion	insertion
		+		+			3	Auxiliary	fgf-3	insertion	insertion	insertion	insertion	insertion	insertion(III)			insertion	insertion					insertion	insertion		insertion				insertion				insertion	insertion	insertion		insertion							insertion	insertion
	+	+		+			6	Transcription	lef-6	insertion	Termination_Site_SNV	insertion	insertion			Termination_Site_SNV	Termination_Site_SNV			insertion		insertion	insertion					insertion						insertion	insertion	deletion		indel		insertion	insertion		insertion		insertion(III)	insertion	insertion(III)	insertion	deletion
		+		+			4	Unkown	Cnme21	insertion	insertion(III)	insertion			insertion	insertion(III)	insertion(III)	insertion(III)					insertion(III)	insertion(III)	insertion(III)	deletion				insertion(III)	insertion(III)	insertion	insertion(III)		insertion(III)	insertion(III)	insertion	insertion(III)	insertion(III)	insertion(III)					insertion(III)				insertion
		+		+			4	Transcription	lef-5	deletion				deletion		insertion	insertion		deletion		deletion		deletion(III)	deletion		deletion	insertion(III)	insertion				deletion	insertion		deletion	deletion			deletion	insertion	insertion			insertion	insertion				deletion
		+	+	+			4	Unkown	Cnme114				insertion	insertion(III)					insertion					insertion		insertion	insertion	insertion				insertion				insertion			insertion	insertion(III)		insertion	insertion(III)			insertion			insertion
		+					2	Replication	DNA_ligase		insertion				insertion									insertion						insertion				insertion			insertion	insertion					insertion	insertion			insertion	insertion	insertion
+		+	+	+		+	8	Unkown	Cnme92	Frame_Shift_Del					Frame_Shift_Del				Translation_Start_Site_SNV;Frame_Shift_indel				Translation_Start_Site_SNV;Frame_Shift_indel	deletion(III)				Translation_Start_Site_SNV;Frame_Shift_indel				Frame_Shift_Del;insertion(I)		Translation_Start_Site_SNV;Frame_Shift_indel	Frame_Shift_indel;deletion(III);insertion(I)		deletion(III);insertion(I)	deletion(III);insertion(I)								Translation_Start_Site_SNV;Frame_Shift_indel
		+		+		+	5	Unkown	Cnme24							insertion	insertion	insertion(III)						insertion	insertion(III)		insertion(III)			insertion	insertion	insertion								insertion(III)					insertion(III)	deletion
		+				+	1	Replication	me-53			Frame_Shift_Ins		Frame_Shift_Ins										Frame_Shift_Ins							Frame_Shift_Ins				Frame_Shift_Ins	Frame_Shift_Ins		Frame_Shift_Ins					Frame_Shift_Ins			Frame_Shift_Ins	Frame_Shift_Ins
		+	+			+	2	Auxiliary	iap-5	Frame_Shift_Del			Frame_Shift_Del															Frame_Shift_Del										Frame_Shift_Del							Frame_Shift_Del	Frame_Shift_Del
		+				+	1	Replication	ie-1		Frame_Shift_Del				Frame_Shift_Del							Frame_Shift_Del	Frame_Shift_Del					Frame_Shift_Del			Frame_Shift_Del				Frame_Shift_Del	Frame_Shift_Del			Frame_Shift_Del							Frame_Shift_Del
		+					2	Auxiliary	alk-exo	insertion		insertion			insertion			deletion		insertion		insertion								insertion				deletion	insertion					insertion						insertion			insertion
		+					2	Unkown	Cnme97					deletion							deletion					deletion						deletion			deletion			deletion		deletion
		+	+	+			1	Transcription	lef-4						insertion(III)											insertion(III)										insertion(III)				insertion(III)			insertion(III)
		+				+	3	Virion assembly and package	desmoplakin		insertion												Frame_Shift_Del																insertion
		+					2	Virion assembly and package	odv-ec43							insertion	insertion				insertion		insertion						deletion	deletion									insertion
	+						1	Unkown	Cnme37	Termination_Site_SNV																												Termination_Site_SNV		Termination_Site_SNV		Termination_Site_SNV
		+					2	Virion assembly and package	odv-e66	deletion		deletion												deletion			deletion											deletion			deletion
		+				+	2	Unkown	Cnme64					Frame_Shift_Del					Frame_Shift_Del(IV)												Frame_Shift_Del	Frame_Shift_Del(IV)							Frame_Shift_Del			Frame_Shift_Del(IV)
		+					1	Replication	lef-2															insertion		insertion						insertion				insertion				insertion					insertion				insertion
		+				+	1	Transcription	p47					Frame_Shift_Del																	Frame_Shift_Del															Frame_Shift_Del
		+					1	Replication	rr1				insertion			insertion	insertion																															insertion
+		+					2	Unkown	Cnme80				deletion						Translation_Start_Site_SNV																											Translation_Start_Site_SNV
		+				+	1	Replication	lef-9																																							Frame_Shift_Del
		+		+			2	Virion assembly and package	38k					insertion(III)													insertion(III)																insertion
		+					3	Virion assembly and package	Ac78															insertion					insertion	insertion														insertion
		+				+	3	Unkown	Cnme98																													Frame_Shift_Ins
		+					1	Virion assembly and package	Ac106											deletion
		+					1	Unkown	Cnme86																													deletion
		+				+	2	Replication	lef-1						deletion						deletion
		+					1	Per os infection	pif-1						deletion						deletion
	+	+					2	Unkown	Cnme46
		+					1	Replication	helicase	deletion						deletion	deletion
		+					1	Unkown	Cnme105
		+					1	Unkown	Cnme31
		+				+	1	Unkown	Cnme59
		+				+	2	Auxiliary	fgf-1	insertion			Frame_Shift_Del
		+					1	Auxiliary	mp-nase																				insertion
		+	+			+	1	Per os infection	p74																																				Frame_Shift_Ins(I)
Note.—"+" indicates that this type of variation exists in the ORF. Genes highlighted in bold correspond to core genes.
[truncated: 98 more columns]

## Sheet: C
The genes with large Indels in the CnmeGV population of Dahuai
Isolates	ORFs	Length(bp)	Start(EPDH3)	Differences to EPDH3	End(EPDH3)	Size(bp)	Type	Remark
DH2018110213	Cnme24	342	19562	ACTTCAACAACAAATAAAAACGTGTTCAACATCTACATAAACGACGACGACGACGACGACGACATTGATATCATTGAATCT/-	19642	81	deletion	ORF shortening
DH2018110215	bro-A	1119	53588	GTATTTCGCAATAGTAGTTTG/-	53608	21	deletion
			53954	GTGTCGTTTTAACGCATTCCACGGTTTTGAGTACCCCAAAAACTCAGCAACGCCATGTCCTCCGTACATAAACTTGTCCTTTTCTACTTCTACAATCCAAATTTCGCAAATCGCTCCACCAATGTTGCACGATTTTTTTATTAAAGACATTTTGATTGATTGTTGTCTGAGATTCACTGAGATTAACTGAGATTCACTGAGATTAACTGAGATTCACTGAGATTCAACCTACTGATTTTTTGAGATCAGCTCTTATATATACAGTCTATACGTGTGTGAATATTTGTTG/-	54242	289	Frame_Shift_Del
DH2019070106	Cnme20	372	15245	-/TACAACATACATACATACATACATACATACATACATACATACATACATACATACATACATACATACA		67	Frame_Shift_Ins	ORF extension
DH2018091301	Cnme20	381	15291	CATACA/-	15296	6	deletion
			15311	-/TGGTGTACCGGTACAATCTTTTGGACAATCAAATACATTATTATTTACCTGGTCCACTAGTTCTTTTAAATCTCCTG		77	Frame_Shift_Ins

## Sheet: D
Variations resulting in ORF fission
ORFs	Isolate Name	Start(EPDH3)	Differences to EPDH3	End(EPDH3)	Size(bp)	Type
p78/83	DH2019070101	962	GTT/-	964	3	deletion
		1070	-/GTTGT		5	insertion
		1097	-/TGT		3	insertion
Cnme9	DH2018060111	6926	-/TAAAACAACACTCGGTCCTGGTTGAACACT		30	insertion
		7514	TGCTTTCATAATAAAATTTGAATGAATGTATTGATTGTTGTAC/-	7556	43	deletion
		7835	-/GTTGTTGTTGTT		12	insertion
Cnme10-11	DH2018070628	8162	CAA/-	8164	3	deletion
		8233	CGCTGAACTGTTGAAGACTTTTTGGGAAGACAGATATGGAGTGGACACAGTTACA/-	8287	55	deletion
		8431	G/-		1	deletion
	DH2019093019	8162	CAA/-	8164	3	deletion
		8286	-/T		1	insertion
		8431	G/-		1	deletion
Cnme46	DH2019050605	41873	C/-		1	deletion
Cnme47	DH2018110217	43755	-/A		1	insertion
		43778	-/A		1	insertion
		43783	A/-		1	deletion
	DH2019070103	43743	-/GTTCTGGTACTGATGATGATGATG		24	insertion
		43771	-/CA		2	insertion
	DH2019101608	43497	-/T		1	insertion
		43743	-/GTTCTGGTACTGATGATGATGATG		24	insertion
		43771	-/CA		2	insertion
bro-A	DH2019082835	53599	-/G		1	insertion
		53611	CC/-	53612	2	deletion
		53641	CAT/-	53643	3	deletion
	DH2019093006	52750	-/A		1	insertion
		52860	G/-		1	deletion
		52880	-/CC		2	insertion
		53001	-/C		1	insertion
		53029	-/A		1	insertion
		53032	-/G		1	insertion
		53087	C/-		1	deletion
		53322	TC/-	53323	2	deletion
		53412	T/-		1	deletion
	DH2019101614	53251	TGTCTTGTTGTTCAATTTC/-	53269	19	deletion
		53599	-/G		1	insertion
		53611	CC/-	53612	2	deletion
		53641	CAT/-	53643	3	deletion
bro-B	DH2019093016	77703	-/A		1	insertion
		77708	CCTA/-	77711	4	deletion
		77722	TTT/-	77724	3	deletion
		77899	-/CC		2	insertion
DNA-ligase	DH2018091305	90051	-/TATTT		5	insertion
		90211	AAAATTTTTATTTGTTAAAACTGTTCAAATCCATTGTGGAGC/-	90252	42	deletion
