# Supplementary material for: Revealing the potential transmission route of Cnaphalocrocis medinalis granulovirus capable of persistently causing granulosis epidemics
Source: Virus Evol. 2025 Jul 25;11(1):veaf055. doi: 10.1093/ve/veaf055 (PMC12371407; doi:10.1093/ve/veaf055)
Supplement: Supplementary_Data_4_veaf055 [file supplementary_data_4_veaf055.xlsx]

## Sheet: A
Distribution of allele frequencies at 928 SNP loci across different isolates
Locus	DH2017071301	DH2017090702	DH2017090705	DH2017090706	DH2017090708	DH2017090709	DH2018051203	DH2018051204	DH2018051206	DH2018051207	DH2018051208	DH2018051209	DH2018051210	DH2018051211	DH2018051212	DH2018060101	DH2018060102	DH2018060104	DH2018060105	DH2018060106	DH2018060107	DH2018060108	DH2018060109	DH2018060110	DH2018060111	DH2018060112	DH2018061301	DH2018061302	DH2018061303	DH2018061304	DH2018061305	DH2018061306	DH2018061307	DH2018061308	DH2018061309	DH2018061310	DH2018070610	DH2018070615	DH2018070625	DH2018070628	DH2018070642	DH2018070643	DH2018070649	DH2018070652	DH2018070653	DH2018070654	DH2018091301	DH2018091302	DH2018091303
321	0.9933	0.9979	0.997	1	0.5326	0.9984	0.9981	0.997	0.028	0.9984	0.9986	0.0491	0.0112	0.9973	0.9987	0.9989	0.8544	0.9976	0.9989	0.2083	0.5741	0.9973	0.9996	0.9978	1	0.9984	0.9985	0.7559	1	0.9988	0.9997	1	1	0.5066	1	1	0.9989	0.9981	1	1	0.9983	1	0.9989	0.9994	0.9954	0.999	0.9958	0.9976	1
387	0.9988	1	0.9993	1	0.5231	1	0.9995	0.9782	0.0269	0.9999	1	0.9904	0.0137	0.999	0.326	0.9999	0.8487	0.9986	0.9997	0.5436	0.6095	0.9987	1	0.9994	1	0.9997	0.9993	0.7866	1	0.9999	1	1	1	0.5184	1	1	0.9999	0.9994	0.9999	1	0.9996	1	0.9997	0.9999	0.9963	0.9996	1	0.9979	1
909	0.9941	1	1	1	0.4521	1	1	1	0.9769	1	1	0.9942	1	0.9974	0.0131	1	0.8459	0.9986	1	0.5023	0.5812	0.9987	1	0.9996	1	1	1	0.9995	1	1	1	1	0.9999	1	1	1	0.9996	0.9994	0.9998	1	0.9996	1	1	1	0.9953	0.9997	1	1	0.9981
1023	1	0.9994	1	1	0.4816	0.9994	1	0.0281	0.9952	0.9996	1	1	1	0.9973	0.6757	1	1	1	0.9996	0.4576	1	0.9966	1	1	1	0.9999	0.9997	1	1	0.9993	1	1	1	1	1	1	1	0.9991	1	1	1	1	0.9996	1	1	1	0.9993	0.9922	1
1070	1	1	0.9963	1	0.0838	1	1	1	0.8645	0.9955	1	0.3704	1	0.9613	0.1008	0.2502	1	0.3599	1	0.1769	1	0.9743	0.9925	0.4481	1	0.9807	1	0.3361	1	1	1	1	1	0.1289	0.9877	1	0.4287	0.9993	0.9944	1	0.9807	1	1	1	0.4715	0.4392	0.9996	1	1
1092	0.6897	1	1	1	1	1	1	0.0255	1	0.9971	1	0.5028	1	1	0.6772	0.9966	1	1	0.9954	0.1016	0.2714	1	0.9994	0.9961	1	1	1	0.998	1	0.9965	1	1	1	0.9996	1	1	0.9986	0.9998	1	1	1	1	0.9986	1	0.9735	0.9987	0.9981	1	0.9586
1422	1	1	1	1	0.4608	1	1	0.0213	0.0264	1	1	0.9889	0.0119	0.9981	1	1	0.8581	0.9998	0.9993	0.7815	0.404	0.9994	0.9996	1	1	0.9999	1	1	1	0.9991	1	1	0.9996	1	1	1	1	0.9999	1	1	0.9996	1	0.9999	0.9997	0.9974	0.9999	1	0.011	0.9975
1545	1	0.9994	0.9996	1	1	1	1	1	1	1	1	0.9411	1	1	0.7162	0.9991	1	0.9988	1	0.9989	1	1	1	1	1	1	0.9969	0.7714	1	1	1	1	1	1	1	1	0.9993	1	1	1	1	1	1	1	0.9958	0.9994	1	1	0.998
2146	0.9996	0.9996	1	1	0.5496	1	1	1	0.9708	1	1	0.9429	0.0131	0.9983	0.7362	0.9995	1	0.9981	0.9998	0.6853	0.6924	1	1	1	1	0.9981	0.9985	1	1	0.9996	1	1	0.9997	0.4894	1	0.9999	0.9999	1	1	1	0.9989	1	0.9996	0.9942	0.9991	1	1	0.9887	0.9981
2167	1	1	1	1	0.4398	0.9998	1	0.0198	1	1	1	0.0438	1	1	1	1	0.8477	1	1	1	1	1	0.9996	1	1	1	1	0.77	1	1	0.9987	1	1	1	1	1	1	1	1	1	1	1	1	1	1	1	0.9984	1	1
2413	1	1	1	1	0.4861	0.9996	1	0.0193	1	1	1	0.048	0.0134	0.998	1	0.9993	0.8639	1	0.9998	1	0.3976	1	0.9998	1	1	1	0.9979	0.7801	1	0.9995	1	1	1	0.481	1	1	1	1	1	1	1	1	0.9999	0.9993	1	1	0.9976	1	1
2426	0.9994	1	1	1	0.9993	1	1	0.0195	0.9746	1	1	0.047	0.0135	0.9976	0.7419	0.9995	0.8606	0.9998	1	0.9995	0.9998	1	0.9995	0.9997	1	0.9998	0.9979	0.7735	1	0.9987	0.9999	1	0.9999	0.4742	0.9998	0.9998	1	1	1	1	1	1	0.9999	0.9999	0.9992	0.9999	0.9997	0.9878	1
2467	0.9994	0.9985	0.9996	1	0.998	0.9985	1	0.0182	0.9713	1	1	0.0454	0.0125	0.9933	0.7362	0.9976	0.8582	0.9981	0.997	0.697	0.9977	1	0.9986	0.9982	1	0.9996	0.9914	0.9977	1	0.997	0.9993	1	1	0.469	0.9997	0.9994	0.9991	1	1	1	0.9921	1	0.9984	0.9991	0.9974	0.9994	0.9962	0.9873	0.9988
4126	1	1	1	1	1	1	1	0.0186	1	1	1	0.9422	0.9996	0.9982	0.6993	0.9998	1	1	0.9998	0.201	0.2822	0.9975	1	1	1	0.997	1	0.9996	1	0.9997	1	1	1	0.6909	1	0.3419	0.9999	0.9996	0.9992	1	1	1	0.9994	0.0106	0.9998	1	0.9981	1	1
4192	1	1	1	1	0.493	0.9997	1	1	1	0.9993	1	0.0499	0.0127	1	1	0.9989	0.8609	0.9988	0.9994	1	1	0.997	1	1	1	0.999	1	0.251	1	0.9985	1	1	0.9997	0.2209	0.9991	1	0.9997	0.9994	1	1	0.9996	1	0.9993	0.0104	0.9998	1	1	1	0.998
4375	1	1	1	1	1	0.9993	1	1	1	1	1	1	0.0108	1	1	0.9993	1	1	0.9996	1	1	0.9973	1	1	1	1	0.9971	1	1	0.9995	1	1	1	1	1	1	1	1	1	1	0.9994	0.998	0.9997	1	0.9985	1	1	1	0.9973
5891	1	1	0.9995	1	0.4795	1	0.9994	0.9976	0.0279	0.9971	1	0.0601	0.0107	1	1	1	0.9987	0.9995	0.9998	0.8102	0.4049	1	0.9987	0.9996	1	1	1	0.738	0.9998	1	1	1	1	0.2124	0.9999	1	1	1	1	1	1	1	1	0.9902	1	0.9999	1	0.9854	1
6149	1	0.9995	0.9997	1	0.9995	0.9996	1	0.9981	0.0315	0.9998	0.9995	1	0.0112	1	0.9994	0.9998	1	0.9998	0.9998	0.9999	0.6995	0.9997	1	1	1	1	1	0.7298	0.9999	1	1	0.9999	0.9997	0.2191	0.9995	1	0.9994	1	1	1	0.9995	0.9996	1	1	1	1	1	0.9995	1
6182	1	1	0.9993	1	0.442	0.9996	0.9994	0.9978	0.0329	0.9998	0.9998	0.0551	1	1	0.9997	0.9994	1	0.9998	0.9996	0.9993	0.6916	0.9981	0.9997	0.9997	0.9998	1	0.9991	0.7204	0.9997	0.9997	1	0.9999	0.9999	0.2247	0.9995	1	1	1	1	1	0.9998	0.9999	0.9997	0.9997	1	0.9997	1	0.9993	0.999
6929	0.9996	0.9997	0.9984	0.9997	1	0.9997	1	0.9994	0.9994	0.9996	0.9989	1	0.9983	0.9998	0.9994	1	0.9985	0.9994	1	0.9993	0.9997	0.9998	0.9987	1	1	0.9998	0.9995	0.9996	1	0.9991	0.9998	0.9996	1	1	1	1	1	1	1	0.9996	0.9998	0.9996	0.9993	0.9993	1	0.9996	1	0.9995	0.9997
6952	0.9938	1	1	1	0.1479	1	0.2266	0.2337	0.0128	0.2277	0.2774	0.2267	0.211	1	0.6949	0.9999	0.1949	0.1869	0.2273	0.3782	0.6556	1	0.9992	0.2519	0.2303	1	1	0.4206	0.2712	1	0.9997	0.2286	1	0.9998	0.2589	1	0.2796	0.9995	0.2325	0.999	1	1	0.251	0.2581	0.2403	0.2521	1	0.309	1
6960	0.0203	1	1	1	0.9936	0.9998	1	0.9805	0.0309	0.9998	0.9998	0.9996	1	1	0.3585	0.9995	0.9973	0.9974	0.9994	0.9998	0.9996	0.9982	1	1	0.9995	0.9985	1	0.7357	0.9995	0.9995	0.9997	0.9998	1	1	1	1	0.9996	1	1	1	0.9997	0.9997	1	1	0.9906	1	0.9994	0.9992	0.999
7010	0.0119	0.9998	1	0.9998	0.9963	1	1	0.9809	0.9969	0.9997	0.9988	0.9996	0.9998	1	0.3447	1	1	1	0.9996	0.8041	0.4157	0.9999	1	0.9998	0.9998	0.9984	0.9996	0.7288	0.9995	0.9997	1	1	1	1	1	1	0.9998	1	0.9991	1	0.9997	0.9999	1	0.9879	0.9997	0.9998	0.9994	0.9997	0.999
7388	1	1	1	1	0.4687	1	0.9982	0.9833	1	0.9962	1	0.9995	0.9829	0.9989	0.3166	1	0.9989	1	1	0.8034	0.2793	1	1	1	0.9995	1	1	1	0.9995	1	1	1	1	0.8632	0.9997	0.9998	0.9998	1	1	0.9997	0.9983	0.9994	1	0.9903	0.9978	0.9997	1	0.9981	0.9974
7412	1	0.9991	1	1	0.9941	1	0.9969	0.9853	1	0.9974	1	0.9995	0.984	0.9998	0.3188	1	0.9994	1	1	0.796	0.2737	1	1	0.9997	0.9994	1	1	1	0.9996	1	1	0.9999	1	0.8681	0.9998	1	1	1	1	0.9996	1	0.9996	1	0.9998	0.9852	0.9999	1	0.9981	0.9981
7421	1	1	1	1	0.9949	1	0.9938	0.9816	1	0.9953	1	0.9967	0.9809	0.9989	0.3205	1	1	1	1	0.793	0.2761	1	1	0.9997	0.9992	1	1	1	0.9996	1	1	1	1	0.8684	0.9995	1	1	1	1	1	0.9942	0.9993	1	0.9997	0.9831	0.9996	1	0.9971	0.9991
7493	0.9911	1	0.9977	1	1	1	1	0.0178	0.9973	1	1	1	1	1	0.6559	1	1	1	1	0.1939	0.5624	1	1	1	1	1	1	1	1	1	0.9999	1	0.9999	0.9997	1	1	1	0.9999	0.9995	0.9999	1	1	1	0.0112	1	1	1	1	1
7772	0.9999	1	0.9998	0.9998	0.4616	0.9995	1	0.0224	0.0262	0.9994	1	1	0.988	0.999	0.9989	0.9998	0.9967	0.9985	1	0.4828	0.4326	0.9983	1	0.9998	0.9997	1	0.9981	0.9996	0.9995	1	0.9996	0.9993	1	0.3778	1	0.9997	1	0.9997	0.9998	1	1	0.9994	1	0.9998	0.9991	0.9996	1	0.9977	0.9991
7839	0.9995	0.9998	1	1	0.5266	0.9998	0.9984	0.9983	0.9991	1	1	1	1	1	0.6593	1	0.1128	0.9991	1	0.6822	0.9994	0.9927	1	1	1	1	1	1	1	0.9984	0.9997	0.9955	1	0.9991	0.9997	0.6617	0.9992	0.9993	1	0.9979	1	1	0.9997	0.9998	1	1	0.9978	0.0124	1
8367	0.9997	1	1	1	1	0.9996	1	0.9992	0.9997	0.9994	1	0.9993	1	1	1	0.9996	0.999	0.9989	0.9998	1	0.9997	0.9969	0.9994	0.9991	1	1	1	0.9995	0.9995	0.9997	0.9997	0.9999	0.9999	0.9999	1	0.9997	0.9997	0.9985	0.9997	0.9997	0.9996	0.9999	0.9997	0.9997	0.9998	0.9996	0.9997	0.999	0.9989
8545	1	1	0.9993	1	1	0.9997	1	1	0.9742	1	0.9998	0.0325	0.016	1	0.7008	0.9996	1	0.9998	0.9998	0.7064	0.7254	0.9974	1	1	1	1	1	0.9997	1	0.9994	0.9996	1	1	0.9994	0.9994	0.3351	1	0.9988	0.9995	1	1	1	0.9997	1	1	1	0.9976	1	1
8585	0.9991	0.9996	0.9997	1	0.9986	1	1	0.9984	0.0286	1	0.9995	1	0.9994	0.9993	1	0.9994	1	0.9995	0.9995	0.9997	0.5501	0.9991	0.9991	0.9997	0.9995	1	0.9994	0.9998	0.9997	0.999	0.9999	1	0.9996	0.9997	1	1	0.9997	0.9999	0.9998	0.9997	1	1	0.9998	0.9898	1	0.9999	0.9997	1	1
8597	0.9996	1	0.9997	0.9995	0.4696	0.9996	1	0.9988	0.029	1	0.9997	1	0.9994	0.9995	0.9993	0.9998	0.9988	0.9993	0.999	0.9998	0.5517	0.9981	1	1	0.9998	1	1	0.9998	1	0.9997	0.9994	0.9997	1	1	0.9997	0.9997	0.9992	0.9996	0.9998	0.9997	1	1	1	0.99	1	0.9999	0.9971	0.9988	0.9985
8651	1	1	1	0.9997	0.4602	1	0.9976	0.998	0.0293	0.9982	1	0.9625	0.9806	0.9998	0.2645	1	1	1	1	0.2721	0.257	1	0.9997	0.9998	1	1	1	1	1	1	1	0.9996	0.9994	1	1	0.6523	0.9996	1	1	0.9996	1	0.9992	1	1	0.9985	0.9994	1	0.9911	0.9992
8750	1	1	1	1	0.4839	1	1	0.0171	0.0316	1	1	0.9518	0.9855	0.9992	0.2582	1	1	1	1	0.2592	1	1	1	0.9995	0.9997	1	1	1	1	1	1	0.9997	0.9997	1	0.9998	0.6467	0.9997	1	1	1	0.9988	0.9987	1	1	0.9973	1	1	0.9985	0.9974
8918	1	1	0.9995	1	1	0.9994	1	1	0.964	1	0.9998	0.038	0.0155	1	0.7085	0.9998	0.8843	0.9972	0.9997	0.726	1	1	1	1	1	0.9996	1	0.9994	1	1	1	1	1	0.9998	1	1	1	0.9995	1	1	1	1	1	0.9891	1	1	0.9975	1	1
8922	0.9994	1	0.9995	1	1	1	1	0.0204	0.967	1	0.9998	0.0502	0.0152	1	0.7243	0.9993	0.9993	0.9995	1	0.7318	1	0.9974	0.9993	1	1	0.9988	0.9985	1	1	0.9993	1	1	1	0.9997	1	1	1	0.9997	0.9998	1	1	1	0.9998	0.9905	1	1	0.9981	1	1
9163	1	1	1	1	0.9994	1	1	0.9958	0.0228	1	1	0.9377	0.986	0.9998	0.2143	1	1	1	1	0.2708	0.2664	1	0.9994	0.9995	1	1	1	1	1	1	1	0.9997	0.9997	1	1	0.2767	0.9994	1	1	1	0.9997	0.9988	1	1	1	0.9999	1	0.9992	0.9986
9892	0.99	1	1	1	1	1	1	0.0134	0.9994	0.9994	0.9998	0.04	1	1	1	0.9998	0.9971	1	1	0.1689	0.2605	0.9954	0.9997	1	1	1	0.9994	0.2482	1	1	0.9993	1	1	0.9986	1	0.3047	0.9991	0.999	0.9997	1	1	1	0.9994	0.9997	1	1	0.9983	1	1
9911	0.9922	1	1	1	1	1	1	0.0139	0.9743	0.9961	0.9993	0.037	1	1	0.6401	1	0.8808	1	1	0.1691	0.266	1	0.9991	1	1	1	1	0.2481	1	1	0.9993	1	1	0.383	1	0.3128	0.9996	0.9994	1	1	1	1	1	0.9997	1	1	1	1	1
10231	0.9993	0.9998	0.9997	1	0.9945	0.9998	0.9975	0.9995	0.9995	1	0.9998	0.044	0.992	0.9981	0.6602	0.9998	0.9995	1	1	0.7156	0.9995	0.9981	0.9997	1	1	0.9997	0.9989	0.2556	1	0.9991	0.9995	1	1	0.9997	1	0.6097	1	0.9992	0.9998	1	1	1	1	1	1	1	0.998	1	1
10572	0.9929	1	0.9994	1	1	1	0.9982	0.9988	0.0295	0.9991	1	1	0.9879	0.9991	0.6745	1	0.1158	1	1	0.7041	1	0.9979	0.9989	1	1	0.9996	0.9995	1	1	1	1	1	1	0.9999	1	0.3349	0.9998	1	1	0.9999	1	1	0.9997	0.9989	1	1	0.9982	1	1
10729	1	1	0.9994	1	1	1	1	0.0132	0.9997	0.9991	1	1	1	1	0.6683	1	0.1165	1	1	1	0.2746	0.9967	0.9988	1	1	0.999	0.9989	1	1	1	1	1	1	0.9994	1	1	1	1	1	1	0.9992	1	0.9997	0.9987	1	1	0.9956	1	1
10752	1	1	0.9994	1	1	1	1	0.0133	0.9989	0.9984	1	1	1	1	0.6566	1	0.1184	1	1	1	0.2675	0.9976	0.9996	1	1	0.9991	1	1	1	1	1	1	1	1	1	1	1	1	1	1	1	1	0.9998	0.9991	1	1	0.9974	1	1
10761	1	1	0.9994	1	1	1	1	0.014	0.9979	0.9991	1	1	1	1	0.6668	1	0.1172	1	1	1	0.2717	0.9966	0.9996	1	1	0.9993	0.9994	1	1	1	1	1	1	0.9997	1	1	1	1	1	1	0.9976	1	0.9998	0.9994	1	1	0.9964	1	1
10770	1	1	0.9994	1	1	1	1	0.014	0.999	0.9993	1	1	1	1	0.6699	1	0.1223	1	1	1	0.2756	0.9974	1	1	1	0.9997	0.9994	1	1	1	1	1	1	0.9999	1	1	1	1	1	1	0.9996	1	0.9998	0.9996	1	1	0.9974	1	1
10869	0.9999	1	0.9989	1	1	1	0.9997	0.9846	0.9714	0.9965	1	0.0425	0.9871	0.9988	0.6552	0.9998	0.8847	0.9994	1	0.7288	1	0.9979	1	1	1	0.9999	0.9995	0.26	1	0.9997	0.9999	1	1	0.7885	1	0.3137	0.9999	1	0.9998	1	1	1	1	0.9995	1	1	0.9971	1	1
10875	0.9997	1	1	1	1	0.9998	0.9991	0.9832	0.9707	0.9965	1	0.0419	0.9876	0.9987	1	0.9996	0.879	1	1	0.7257	0.9994	1	1	1	1	1	1	0.2569	1	0.9997	0.9997	1	1	0.2054	1	0.3135	0.9996	1	0.9998	0.9999	1	1	1	1	1	1	0.9984	1	1
10884	0.9996	1	0.9994	1	1	1	1	0.9976	0.9715	0.9976	1	0.041	0.9873	0.999	0.645	0.9994	0.8888	0.9989	1	0.7242	0.7159	0.9988	1	1	1	0.9998	1	0.2569	1	0.9994	1	1	1	0.7854	1	0.3206	0.9999	1	1	0.9997	1	1	0.9998	0.9992	1	1	0.998	1	1
11020	0.9996	1	1	1	1	1	1	0.9807	1	0.9962	1	0.043	0.9915	0.9978	1	1	0.8773	0.9995	1	0.7297	0.2968	1	1	1	1	1	1	0.2642	1	0.9997	0.9997	1	1	1	1	1	0.9999	1	0.9994	0.9997	1	1	1	1	1	1	1	1	1
11368	0.9999	1	1	0.9996	1	1	0.999	0.9822	0.9963	0.9998	1	0.0399	0.9943	0.9983	1	1	0.8757	1	1	0.7324	0.9992	0.9993	1	1	1	0.9986	0.999	0.2632	1	0.9994	1	1	1	0.1972	1	1	1	1	0.9997	1	1	1	0.9997	1	1	1	1	1	1
12765	1	1	1	1	0.4796	1	1	1	0.9928	1	1	1	1	1	1	1	1	1	0.9995	1	0.9995	0.9968	1	1	1	0.9988	1	0.7097	0.9998	0.9991	1	1	1	0.1843	0.9998	1	1	1	0.9998	0.9997	1	1	0.9996	1	1	1	1	1	1
12852	1	1	1	1	1	1	1	1	0.9944	1	1	1	1	1	1	1	1	1	0.9998	1	0.7223	0.998	1	1	1	0.9981	1	0.7321	1	0.9997	1	0.9996	1	0.1854	1	1	1	1	0.9997	0.9997	1	1	0.9999	1	1	1	1	1	1
12882	1	1	1	1	1	1	1	1	0.9946	1	1	1	1	1	1	1	1	1	0.9996	1	0.7227	0.9983	1	1	1	0.9988	1	0.7255	1	0.9995	1	1	1	0.1848	1	1	1	1	1	0.9997	1	1	0.9997	1	1	1	1	1	1
13098	1	1	1	1	1	0.9998	1	1	0.9992	1	1	1	1	1	1	1	1	0.9991	0.9996	0.1626	0.5553	0.998	1	1	1	1	0.9996	0.723	1	0.9998	1	1	1	0.1901	0.9998	1	1	1	0.9998	0.9995	0.9996	1	0.9999	1	1	1	1	1	1
14152	0.9992	1	1	1	0.5518	0.9998	1	0.0243	0.9985	1	1	1	1	1	0.637	0.9996	0.1069	1	1	1	0.2524	0.998	1	1	1	1	0.9992	1	1	0.9989	1	0.9993	1	1	1	0.9997	0.9997	1	0.9995	1	1	1	0.9999	1	1	0.9997	1	1	1
14207	0.998	1	1	1	0.5428	0.9996	1	1	0.9746	1	1	1	1	1	0.6439	0.9996	1	1	1	1	0.5927	0.9989	1	1	1	1	0.9996	1	1	0.9994	1	0.9997	1	0.3901	1	0.9999	0.9999	1	1	1	1	1	0.9999	1	1	0.9997	1	1	1
14637	1	0.9998	1	1	0.5117	1	1	1	0.9682	1	1	0.044	1	1	0.6294	0.9996	0.877	1	1	0.1703	0.9999	0.9991	1	1	0.9997	0.9997	0.9997	0.7159	1	0.9992	1	0.9996	1	0.3734	1	1	1	1	0.9998	0.9999	0.9997	1	0.9999	1	1	1	1	0.0127	0.9995
14810	0.9996	0.9998	1	1	0.5608	0.9998	0.997	0.9961	0.9973	1	1	0.0495	1	0.9993	0.6078	0.9996	0.9992	1	0.9994	0.171	0.999	0.9974	0.9979	1	0.9986	1	0.9994	0.7297	1	0.9985	1	1	1	0.3794	1	0.9997	0.9993	1	0.9995	0.9996	0.9994	1	0.9992	0.9994	1	1	0.9956	0.0132	0.9992
15419	0.9989	1	1	1	0.9986	0.9998	0.9989	0.973	0.999	1	0.9985	0.999	0.0126	0.9976	0.401	1	0.9996	0.9993	0.999	0.9384	0.7276	0.9982	1	1	1	1	1	0.9996	0.9999	0.9991	1	0.9997	1	0.9994	1	0.9997	1	1	0.9992	0.9994	1	0.9987	0.999	1	1	1	0.9987	0.011	0.9996
15420	0.9997	1	1	1	1	0.9995	0.9992	0.973	0.9992	1	0.998	0.9386	0.0129	0.9974	0.4004	1	0.9463	0.9991	0.9996	0.9391	0.5023	0.9989	1	1	1	1	1	0.9999	0.9999	0.9991	1	1	1	0.9999	1	0.9997	1	1	1	0.9989	1	0.9988	1	1	1	1	0.9991	0.0113	0.9996
15533	0.9914	0.9998	1	1	1	0.9995	0.9975	0.9679	1	1	1	1	1	1	1	0.9997	1	1	1	1	0.711	1	1	1	1	1	1	1	0.9997	1	1	1	1	0.677	1	1	1	1	1	1	1	1	1	0.9996	1	1	1	1	1
15534	0.9898	0.9995	1	1	1	1	0.998	0.9674	1	1	1	1	1	1	1	1	1	1	1	1	0.7117	1	1	1	1	1	1	1	0.9999	1	1	1	1	0.6773	1	1	1	1	1	1	1	1	1	0.9997	1	1	1	1	1
15559	0.9929	0.9997	1	1	1	1	0.9943	0.9703	1	1	1	1	1	1	1	0.9999	1	1	1	1	0.7144	1	1	1	1	1	1	1	0.9992	1	1	1	1	0.6912	1	1	1	1	1	1	1	1	1	0.9993	1	1	1	1	1
15564	0.9927	0.9995	1	1	1	0.9998	0.9982	0.9707	1	1	1	1	1	1	1	0.9999	1	1	1	1	0.7226	1	1	1	1	1	1	1	0.9996	1	1	1	1	0.699	1	1	1	1	1	1	1	1	1	0.9997	1	1	1	1	1
15791	0.9999	1	0.9998	0.9998	1	1	0.9985	0.998	0.9986	1	1	1	1	1	0.9996	0.9999	0.104	1	1	1	0.9997	0.9973	0.9998	0.9999	1	0.9993	0.9995	0.9999	0.9997	0.9993	1	1	1	0.9999	1	1	1	1	1	0.9999	1	0.9996	1	0.9996	0.9964	1	0.9967	1	1
15951	0.9914	0.9996	1	1	1	0.9998	0.9975	0.9648	1	1	1	1	1	1	1	1	1	1	1	1	1	1	1	1	1	1	1	1	0.9999	1	1	1	1	1	1	1	1	1	1	1	1	1	1	0.9995	1	1	1	1	1
16174	0.9911	0.9998	1	1	1	1	0.9981	0.971	1	1	1	1	1	1	1	1	1	1	1	1	0.7399	1	1	1	1	1	0.9997	1	1	1	1	1	1	1	1	1	1	1	1	0.9994	1	0.9996	1	0.9996	1	1	0.9971	1	1
17932	1	0.9997	1	1	1	1	0.9966	0.9731	0.9738	1	1	0.0522	1	1	0.6677	0.9992	1	1	0.9996	1	1	0.9991	1	0.9997	1	0.9984	1	0.9993	1	0.9983	1	1	1	0.3559	1	0.9997	1	1	1	1	1	0.9999	0.999	1	1	1	0.999	1	1
18420	1	1	1	1	1	1	1	1	1	1	1	1	1	1	1	1	1	1	1	1	1	1	1	1	1	1	1	1	1	1	1	1	1	0.9463	1	1	1	1	1	1	0.9975	1	1	1	1	1	1	1	1
18425	1	1	1	1	1	1	1	1	1	1	1	1	1	1	1	1	1	1	1	1	1	1	1	1	1	1	1	1	1	1	1	1	1	1	1	1	1	1	1	1	1	1	1	1	1	1	1	1	1
18426	1	1	1	1	1	1	1	1	1	1	1	1	1	1	1	1	1	1	1	1	1	1	1	1	1	1	1	1	1	1	1	1	1	1	1	1	1	1	1	1	1	1	1	1	1	1	1	1	1
19002	0.9988	0.9995	1	1	1	1	0.9976	0.9698	0.9992	0.9959	0.9987	0.9988	1	0.9981	0.7093	0.9974	0.9977	1	0.9994	0.6954	0.7166	0.9983	1	1	1	0.9971	0.9984	0.999	1	0.9984	0.9993	1	0.9997	0.9999	1	0.9988	0.9996	1	1	0.9993	0.9975	0.9984	0.9986	1	1	1	0.9975	0.9872	0.9988
19018	1	0.9995	1	1	1	1	1	1	1	0.9969	1	1	0.0103	0.9989	1	1	1	1	0.9998	0.7023	1	1	1	1	1	1	1	0.2871	1	0.9998	1	1	0.9999	0.7037	1	1	1	1	1	1	1	1	0.9996	1	1	1	1	1	0.9985
19282	0.9999	0.9998	1	0.9995	1	0.9998	0.9996	0.9996	0.9993	0.9994	1	0.9911	0.0113	0.9973	0.7167	0.9986	0.88	1	0.9998	0.8106	0.9999	0.9966	0.9994	1	1	0.9999	0.9996	0.2873	1	0.9992	0.9996	1	0.9997	0.9999	1	1	0.9997	1	1	0.9996	0.9994	1	0.9999	1	1	1	0.9968	0.9909	0.9989
20204	1	0.9997	1	1	0.5296	1	1	1	0.9759	0.9979	1	0.0492	1	1	1	0.9997	0.8647	1	1	0.7054	0.2871	1	1	1	1	1	1	1	1	1	1	1	1	0.1616	1	1	1	1	1	1	1	1	1	1	1	1	1	1	1
20225	1	0.9998	1	1	0.5235	1	1	0.0257	0.977	0.999	1	0.0597	0.9881	1	0.6967	0.9992	1	1	1	0.9996	0.6989	1	0.9996	1	1	1	1	0.2861	1	1	1	1	0.9999	0.1655	1	0.9997	0.9997	1	1	1	1	1	1	1	1	0.9996	1	0.9872	1
20264	1	0.9993	1	1	0.5505	1	1	1	0.9753	0.997	1	0.049	1	1	1	0.9997	0.8811	1	1	0.7055	1	1	1	1	1	1	1	1	1	1	1	1	0.9999	1	1	1	1	1	1	1	1	1	1	1	1	1	1	1	1
20752	0.9917	0.9988	1	1	1	1	1	0.0263	0.968	1	1	1	1	1	0.6832	1	1	1	1	0.8263	0.6854	0.9982	0.9993	1	1	1	0.998	1	0.9997	1	1	1	0.9996	0.8279	1	0.9999	0.9999	1	1	1	1	1	1	1	1	1	0.9979	1	1
20782	1	0.9991	1	1	1	1	1	0.025	0.0328	1	1	1	0.013	1	0.7053	1	1	0.9992	1	0.8238	0.9999	0.9978	0.9996	1	1	1	0.9991	1	0.9996	1	1	1	0.9997	0.8242	1	0.9999	1	1	1	0.9995	1	1	1	1	1	1	0.9976	1	1
21582	0.9881	0.9997	1	1	0.5512	1	1	0.998	0.974	0.9991	1	1	0.983	1	0.6983	1	1	1	1	0.1006	0.999	0.994	0.9993	1	0.9996	1	0.998	1	0.9997	1	1	1	0.9998	0.1589	1	1	0.9994	1	1	0.999	1	1	1	1	1	1	0.9987	0.9877	1
21689	0.9893	1	1	1	0.4977	1	1	0.9704	0.9694	0.9967	1	1	0.985	1	1	1	1	1	1	0.1088	0.2975	1	1	1	0.9998	1	0.9985	1	1	1	1	1	1	0.8349	1	0.9994	1	1	1	1	1	1	1	1	1	1	1	0.9926	1
22368	0.9952	0.9996	1	1	1	1	1	1	0.9993	1	1	1	0.9998	0.9999	1	0.9995	1	1	0.9993	0.1022	0.5984	0.9986	1	1	0.9999	1	0.9987	1	1	1	1	1	0.9999	0.9996	0.9997	0.9999	1	1	1	0.9987	1	1	1	1	1	1	1	0.9891	0.9992
22729	1	0.9996	1	1	1	1	1	1	0.9689	1	1	1	0.0132	1	0.6959	1	1	1	0.9992	0.0985	0.2897	0.9975	1	1	0.9981	1	1	0.6963	1	1	0.9997	1	0.9999	0.8457	1	1	0.9997	1	1	1	1	0.9984	1	1	1	0.9999	0.9981	1	1
22791	1	1	0.9998	0.9994	0.9948	0.9998	1	0.9973	0.0284	0.9969	0.9999	0.9993	1	0.9981	0.9993	0.9996	0.9995	0.9994	1	0.8983	0.3981	1	0.9997	0.9997	1	0.9995	0.9993	0.9996	0.9997	0.9999	0.9992	0.9996	1	1	1	1	0.9999	0.9992	0.9998	0.9992	0.9994	0.9996	0.9999	0.9996	0.9989	0.9995	0.9979	0.9989	1
22884	0.9997	0.9995	0.9996	1	1	0.9998	0.9994	0.9996	0.999	0.999	0.9993	0.9996	0.9996	0.9995	0.999	0.999	0.9985	0.9984	0.9999	0.9993	0.9992	0.998	0.9991	0.9989	0.9988	0.9991	0.9993	0.9989	0.9996	0.9994	0.9992	0.9999	0.9996	0.9992	0.9997	0.9993	0.9994	0.9992	0.9995	0.9993	0.9996	0.9997	0.9993	0.9994	0.9996	0.9993	0.9979	0.9994	0.9994
24022	1	1	1	1	1	1	1	0.029	0.9663	1	1	1	1	1	0.7418	0.9999	1	1	1	0.2655	0.5973	1	0.9992	1	1	1	0.9981	0.7152	1	1	1	1	1	1	1	0.9988	1	1	1	1	0.9999	1	1	1	1	0.9999	0.9964	1	1
24153	1	0.9997	1	1	1	1	1	0.027	0.9729	1	1	1	1	1	0.7411	0.999	1	1	1	0.9012	0.5922	0.9971	0.9985	1	0.9996	1	0.9984	0.7089	1	1	0.9831	1	0.9997	0.9994	1	0.9996	1	1	1	1	0.9546	1	1	1	1	0.999	0.9981	0.9867	1
24177	1	0.9985	1	1	1	1	1	0.023	0.9647	1	1	1	0.9858	1	0.694	1	1	1	1	0.0794	0.2452	0.9968	0.9996	1	0.9996	1	0.9985	0.6534	1	1	1	1	0.9998	0.3083	1	1	1	1	1	1	1	1	1	1	1	0.9998	1	0.9846	1
24434	0.2843	0.6358	1	0.7567	0.49	0.8518	0.7045	0.7917	0.8119	1	0.8347	0.6449	0.7261	0.8365	0.6946	1	0.0277	0.2744	1	0.1291	0.788	0.587	0.8369	0.8429	0.2317	0.7876	1	0.8022	0.8376	0.7747	1	0.6324	0.6154	1	0.6652	0.4364	1	0.8601	1	1	1	1	0.8437	0.8274	0.8093	1	1	1	0.5239
24523	0.14	0.6723	1	0.5243	0.6397	0.7555	0.5917	0.5702	0.8415	1	0.5923	0.4504	0.8029	0.5696	0.7917	0.8424	0.0134	0.8328	1	0.3051	0.8891	0.2249	0.5338	0.5842	0.5649	0.5672	1	0.9715	0.587	0.5993	0.5292	0.2488	0.2305	1	0.3214	0.4867	0.3759	0.6065	1	0.8363	1	0.8655	0.5957	0.603	0.5786	1	1	1	0.5802
24598	1	1	1	1	1	1	1	1	1	1	1	1	1	1	1	1	1	1	1	0.468	1	1	1	1	1	1	1	1	1	1	1	0.9105	1	0.6346	0.9054	1	0.6243	1	0.3257	1	0.0357	1	1	1	1	1	0.9899	1	1
24836	1	1	1	1	1	1	1	0.0143	0.9719	1	1	1	1	1	0.6273	1	1	1	1	0.9999	0.5895	1	1	1	0.9997	1	1	0.7247	1	1	1	1	1	0.3687	0.9995	1	1	1	1	1	1	1	1	1	1	1	1	1	1
25457	1	0.9994	1	1	1	1	1	1	0.9711	1	1	1	0.9993	0.9997	0.7619	1	1	1	0.9994	0.811	0.5634	1	1	1	1	1	1	1	1	1	0.9996	1	1	0.9997	1	0.9997	0.9999	1	1	1	0.9999	1	1	1	1	0.9997	1	0.9901	1
25698	1	0.9998	1	0.9998	1	0.9998	1	1	1	1	1	1	0.9893	0.9995	0.7328	1	1	1	1	1	0.5626	0.9991	1	1	0.999	1	1	0.2168	1	1	1	0.9997	0.9995	1	1	0.9992	1	1	0.9998	1	0.9996	1	1	1	1	0.9995	1	1	1
27161	0.9996	1	0.9994	0.9983	1	1	1	0.0308	0.9997	0.9998	1	0.9924	0.9986	0.9994	0.7035	1	0.8863	0.9985	0.9998	0.7983	0.9996	0.9973	0.9994	1	0.9995	1	0.9985	0.266	1	0.9998	0.9996	0.9999	0.9996	0.1422	0.9998	0.9996	0.9994	1	1	0.999	0.9996	0.9997	0.9997	0.9997	0.9981	0.9996	1	0.9893	0.9983
27598	0.9906	1	1	1	1	1	1	0.0241	0.9989	1	0.9994	0.0436	0.9857	0.9972	1	1	0.8788	0.9978	1	0.7992	0.2784	1	0.9986	1	1	1	0.9988	1	1	1	0.9996	0.9997	0.9997	0.1425	0.9997	0.5962	0.9997	1	1	0.9992	0.9996	0.9995	1	1	1	0.9997	0.9972	0.9879	1
28315	0.9995	1	1	1	0.4106	0.9998	1	0.9973	0.9727	0.9996	0.9987	0.9734	0.9998	0.9984	0.6974	1	0.8765	1	1	0.6358	1	0.9988	0.9994	1	0.9999	1	1	1	1	0.998	0.9995	1	1	0.1499	1	0.598	1	1	1	0.9993	0.9999	0.9994	1	0.9997	0.9983	0.9998	0.9997	0.8969	1
28682	1	1	1	1	1	0.9998	0.9989	0.9744	0.972	1	0.9986	0.9937	0.9987	1	0.6941	1	0.8804	1	0.9988	0.7899	0.9996	1	1	1	1	1	1	1	1	1	0.9997	1	1	0.1606	0.9998	0.5914	1	1	1	1	1	1	0.9996	1	0.998	0.9994	0.9977	0.9863	0.9991
29540	0.9999	0.9998	0.9997	1	1	1	0.9988	0.9997	0.9999	0.9993	0.9999	0.9995	0.9996	0.9997	0.9996	0.9989	0.999	0.9985	0.9999	0.9993	0.9992	0.9976	0.9995	1	1	0.9996	0.9997	1	1	0.9995	0.9996	0.9997	0.9997	1	1	1	0.9996	1	1	0.9991	0.9989	0.9996	0.9999	1	1	0.9997	0.9987	0.9994	0.9988
30101	0.9839	0.9983	1	1	0.4403	0.9989	1	0.0345	0.9824	1	0.9984	0.998	0.9963	1	0.7498	1	0.9952	0.9957	0.9991	0.2008	0.9979	1	0.9993	1	0.9986	1	0.9967	0.9983	0.998	0.9983	1	1	0.9987	0.9997	1	0.6197	1	1	1	0.9974	0.998	0.9962	1	0.0142	0.9953	1	0.9975	0.9918	1
31821	0.9991	1	1	1	0.5127	1	1	1	0.0285	0.9996	0.9996	0.999	0.9995	1	0.9987	0.9999	1	1	0.9987	0.9993	0.9995	0.999	1	0.9997	0.9997	1	1	0.2157	1	0.9993	1	0.9994	1	1	0.9999	0.9993	0.9999	0.9999	0.9998	1	1	0.9997	0.9997	0.9994	0.9996	0.9994	0.9986	0.9995	1
31833	0.9993	1	1	1	0.5063	1	1	1	0.0299	0.9999	0.9979	0.9984	0.0103	1	0.9981	0.999	1	1	0.9993	0.9981	0.9995	0.9999	1	0.9991	0.9989	0.9991	1	0.2195	1	0.9989	1	0.9997	1	1	1	0.9996	0.9992	0.9996	0.9998	1	1	0.9988	0.9995	0.9994	0.9991	0.9997	0.9976	0.9997	1
32049	0.9994	0.9984	1	0.9997	1	1	1	0.0319	0.9999	0.9999	0.9999	0.9997	0.9999	1	0.9991	0.9997	1	1	0.9999	0.8261	0.9999	0.9993	0.9999	0.9996	0.9999	1	0.9992	1	1	0.9999	1	0.9995	0.9999	0.9999	1	1	1	1	0.9995	0.9999	1	1	0.9996	0.9999	1	0.9997	0.9991	0.9997	1
32082	0.9988	0.9993	0.9996	0.9998	0.999	1	1	0.0321	0.9997	1	1	0.9999	0.9999	1	0.9991	0.9996	1	1	1	1	0.9999	0.9997	0.9997	0.9999	1	0.9999	0.9999	1	0.9999	0.9994	0.9997	1	0.9999	0.9997	0.9998	1	1	1	1	0.9996	1	0.9997	1	1	1	1	0.9997	1	1
32181	0.9916	0.9995	0.9984	0.9996	1	1	1	0.0252	0.9793	1	0.9989	1	0.9908	1	1	1	1	1	1	1	0.5531	1	1	1	1	1	1	0.7542	0.9996	1	0.9996	1	0.9999	0.8843	1	0.2829	1	1	1	1	1	1	1	0.9999	0.9867	1	1	1	1
32187	1	0.9998	1	1	1	1	0.9994	0.9992	0.9999	0.9995	0.9997	0.999	0.9987	0.9995	0.9993	0.9993	0.9989	0.9994	0.9997	0.9997	0.9997	0.9991	0.9994	0.9997	0.9993	0.9992	0.9997	0.9995	0.9997	0.9994	1	0.9997	0.9999	1	1	0.9997	0.999	0.9995	1	0.9995	0.999	0.9996	0.9997	0.9996	0.9993	1	0.9989	0.9995	0.9995
32310	0.999	0.9997	1	1	1	0.9996	0.9994	0.9997	0.9999	1	0.9997	0.9999	1	0.9997	1	0.9999	0.9995	0.9998	0.9997	0.9994	1	0.9983	0.9994	0.9999	0.9997	0.9996	0.9997	1	0.9999	0.9996	0.9994	0.9999	0.9996	0.9999	0.9994	0.9999	0.9992	0.9999	0.9998	0.999	0.9993	0.9997	0.9997	1	0.9997	0.9999	0.9989	0.9998	0.999
32335	0.9989	1	0.9996	0.9994	0.9962	1	1	0.0248	0.9734	0.9977	0.9995	0.9995	1	1	0.5796	0.9997	0.9994	0.9991	1	0.7287	0.6863	1	0.9994	1	1	0.9982	0.9997	0.9995	1	0.9997	0.9998	0.9997	1	0.9994	0.9997	0.9998	0.9997	0.9992	0.9998	0.999	1	0.9997	0.9998	1	0.9997	1	0.9987	0.9978	1
32340	0.9988	1	0.9993	1	0.9911	1	1	0.0258	0.9737	0.9985	0.9999	0.9994	1	1	0.5772	0.9998	0.9994	0.9993	1	0.7265	0.6879	1	0.9997	1	0.9999	0.9998	1	0.9999	1	0.9995	0.9998	1	1	0.9998	0.9995	0.9998	0.9999	0.9998	0.9996	0.9993	1	1	0.9996	1	0.9993	0.9995	0.9988	0.9992	1
32345	0.9992	1	0.9993	1	0.9931	1	1	0.0258	0.9734	0.9982	0.9997	0.9991	0.9999	1	0.578	0.9997	1	0.9995	0.9995	0.7255	0.6892	1	1	1	0.9991	0.9995	0.9998	0.9996	1	0.9997	1	1	1	0.9998	0.9994	0.9998	0.9996	0.9997	0.9995	0.9997	1	0.9997	0.9999	0.9994	0.9994	0.9999	0.9994	0.9997	1
32444	1	1	1	0.9997	1	1	1	0.0264	0.9736	0.9984	1	0.9997	0.9997	1	0.5853	0.9997	0.9995	0.9996	1	0.7394	0.4282	1	0.9996	1	0.9997	0.9999	0.999	0.7644	1	0.9997	1	0.9997	1	1	1	0.9993	0.9999	0.9999	0.9998	0.9996	1	1	0.9999	0.9997	0.9999	1	0.9989	0.9997	1
32501	0.9909	0.9995	1	1	1	1	0.9972	0.9715	0.0242	1	0.9979	1	1	0.9985	0.3869	1	0.1279	1	1	0.2426	0.5483	0.9966	1	0.9993	1	1	1	0.217	0.9997	1	0.999	1	1	1	1	1	1	1	1	1	0.9996	1	1	1	1	1	1	1	0.9971
32898	0.9905	0.9993	0.9997	1	1	1	1	0.0238	0.9773	1	1	1	1	1	1	1	1	1	1	0.1755	0.5289	1	0.9993	1	1	1	1	0.773	1	1	0.9995	0.9995	0.9999	1	1	0.2889	0.9996	1	1	1	1	1	1	0.9996	0.9813	0.9997	1	1	1
33123	1	1	0.9998	0.9998	0.9982	0.9998	1	1	1	1	1	0.9391	1	1	0.5863	0.9996	0.1184	1	0.9994	0.7324	0.4444	1	1	1	0.9996	0.9997	0.9994	0.2029	1	0.9997	1	1	1	0.889	1	0.9999	1	1	1	0.9994	1	0.9997	0.9999	0.9996	0.9997	1	0.9995	0.0106	0.9998
33124	1	1	0.9998	0.9996	0.9991	0.9998	1	1	1	1	1	0.939	1	1	0.5853	0.9999	0.1217	1	1	0.7316	0.4421	1	1	1	0.9999	0.9999	0.9996	0.2018	1	1	1	1	1	0.8873	1	1	1	0.9998	1	0.9996	1	0.9999	0.9997	0.9997	1	1	0.9995	0.0116	0.9995
33255	1	1	1	1	1	1	1	1	0.0214	1	0.9993	0.9416	1	1	0.6379	0.9999	0.1169	1	0.9994	0.1718	0.4657	0.9986	1	1	0.9999	0.9979	0.9994	1	1	1	1	1	0.9997	0.8884	1	0.9996	0.9996	0.9999	1	0.9994	1	0.9999	0.9997	0.9993	0.9995	1	0.9984	0.9997	0.9997
33258	1	1	0.9996	1	0.9978	1	1	1	0.0215	1	0.9994	0.9426	1	1	0.636	0.9997	0.1206	1	0.9991	0.17	0.463	0.9988	1	1	0.9999	0.9981	0.9996	1	1	0.9997	1	1	0.9996	0.8869	1	0.9997	0.9997	0.9995	1	0.9996	1	0.9995	0.9999	0.9996	0.9997	1	0.9997	0.9997	0.9989
33379	1	1	0.9995	1	1	1	1	1	0.026	1	1	0.9985	1	1	0.6383	0.9999	1	1	0.9996	1	0.4562	0.999	1	1	0.9994	0.9986	0.9993	1	1	0.9991	1	1	1	0.8847	1	0.9996	0.9997	0.9997	1	0.9996	1	0.9997	0.9999	0.9995	0.9997	1	0.9976	0.999	1
34404	1	0.9994	0.9997	0.9998	0.4542	0.9998	0.9988	0.9744	0.0254	0.9997	0.9997	0.0591	0.9997	0.9999	0.6468	0.9999	0.9989	1	0.9997	0.177	0.7259	0.9978	1	1	0.9994	0.9992	0.9998	1	1	0.9991	0.9995	0.9997	1	0.619	1	0.2762	0.9999	0.9994	0.9996	0.9993	1	0.9993	0.9996	1	0.9999	0.9997	0.9978	0.9934	0.9995
34647	0.9993	0.9998	1	1	0.9994	1	1	0.981	0.9977	0.9996	1	1	0.9997	0.9999	0.9993	0.9999	0.9974	0.9985	0.9999	0.4544	1	0.9978	1	0.9996	0.9999	0.9999	0.9998	1	1	0.9999	1	1	0.9996	1	1	0.292	0.9997	0.9996	0.9998	0.9996	1	1	0.9999	0.9999	0.9999	1	0.9983	0.9976	0.9989
34786	0.9996	0.9992	0.9995	0.9991	0.5182	0.9997	0.9997	0.9981	0.028	0.9995	0.9999	0.993	0.9997	1	1	0.9997	0.8685	0.9996	0.9996	0.999	0.9997	0.9993	0.9998	0.9999	0.9997	0.9997	0.9997	0.1991	0.9997	0.9997	1	1	1	0.9999	0.9998	0.9999	0.9995	0.9994	1	0.9993	1	0.9997	1	0.9999	1	1	0.9995	0.9975	0.9985
34962	0.993	1	1	1	0.5321	1	1	0.0256	1	1	1	1	1	1	0.6854	1	0.1446	0.9994	1	0.7541	0.5148	1	0.9995	1	1	1	1	1	0.9997	1	0.9996	1	1	0.3905	0.9995	0.7282	0.9999	0.9996	1	1	0.9999	0.9984	1	1	1	1	1	1	1
34973	1	0.9981	0.999	1	0.5021	1	0.9979	0.9752	0.0223	0.9993	0.9996	0.9943	0.999	0.9994	0.3402	0.9988	0.8674	1	0.9992	0.2582	0.4795	0.9961	1	0.9996	0.9994	0.9993	1	0.1966	1	0.9999	1	0.9996	1	0.61	1	0.2778	1	1	0.9997	1	1	1	1	0.9996	0.999	1	0.9992	0.9976	0.9993
35773	0.9999	0.9996	0.9997	1	1	1	0.9981	0.9996	0.9993	0.999	0.9999	0.9935	0.9993	0.9981	0.3104	0.9996	0.8681	1	0.9999	0.9992	0.7254	0.9993	0.9998	0.9997	1	0.9988	0.9998	1	0.9999	0.9994	0.9997	0.9994	0.9996	0.5967	1	1	0.9996	0.9997	0.9999	0.9994	1	0.9997	0.9997	0.9996	0.9996	0.9999	0.9993	1	0.9994
35797	0.0103	0.9994	0.9989	1	0.4207	1	0.9982	0.9996	0.9997	0.9996	0.9997	0.9927	1	0.9979	0.305	0.9996	0.8575	1	0.9994	0.7931	0.7252	0.9987	0.9995	1	1	0.9989	0.9998	0.7737	1	0.9994	1	0.9995	1	0.5869	1	0.9995	1	0.9999	1	1	1	1	0.9999	0.9993	0.9997	0.9997	0.9997	0.9997	1
35938	1	1	1	1	1	1	1	0.0178	0.9716	1	1	1	1	1	1	1	1	1	1	0.5194	1	1	0.9997	1	1	1	1	0.9988	1	1	0.9994	1	0.9997	0.5939	0.9997	0.6902	1	1	1	1	0.9984	1	1	1	1	1	1	1	1
35959	1	0.9996	1	1	0.4441	1	1	0.0201	0.9996	0.9999	0.9999	0.9923	0.9993	1	0.2992	0.9999	0.8671	0.9996	1	0.9994	0.7194	0.9989	0.9995	0.9997	1	0.9995	0.9998	1	0.9996	0.9997	1	1	1	1	1	0.9999	1	0.9996	1	1	0.9996	0.9996	0.9999	1	0.9999	0.9999	0.9984	0.985	0.9994
36509	0.9997	0.9995	0.9998	0.9998	0.9987	1	0.9997	0.9996	0.9997	0.9996	0.9994	0.9997	0.9996	0.9999	0.9999	1	0.9986	0.9996	0.9996	1	0.9999	0.9983	0.9997	0.9997	0.9999	0.9996	0.9997	0.806	0.9997	0.9997	0.9999	0.9999	1	0.6216	0.9999	0.9997	1	0.9989	1	0.9996	0.9996	0.9996	1	1	0.9995	0.9999	0.9993	0.9882	0.998
37175	0.9997	0.9998	1	0.9998	1	1	0.9998	0.9996	0.9995	0.9996	0.9997	0.9997	0.9999	0.9995	0.2752	0.9995	0.9982	0.9993	0.9997	0.4678	0.9999	0.9984	0.9997	0.9999	1	0.9996	0.9997	0.9999	0.9993	0.9997	0.9997	0.9999	0.9999	0.9997	1	0.2554	0.9997	0.9994	1	0.9993	0.9997	0.9995	0.9993	1	0.9997	0.9999	0.9987	0.0102	0.9971
37193	1	0.9993	0.9994	1	0.9996	1	0.9997	0.9999	0.9972	0.9999	0.9999	0.9999	1	0.9995	0.2729	1	1	0.9996	0.9999	0.466	0.5107	0.9992	0.9998	0.9999	1	1	0.9996	0.9999	0.9999	1	0.9999	0.9997	1	0.6082	1	0.257	0.9999	1	1	0.9999	0.9999	1	0.9999	1	0.9999	1	0.9995	0.0107	0.9993
37538	1	1	0.9993	1	0.4521	1	1	1	0.0207	0.9993	0.9999	0.9337	0.9988	1	0.2675	0.9994	0.1403	0.9992	0.9996	0.2706	0.4921	0.9988	1	0.9988	1	0.9988	0.9994	0.9997	1	0.9994	1	0.9999	1	0.6143	0.9997	0.279	1	0.9997	0.9997	1	1	1	0.9996	0.9996	0.9995	1	0.9984	0.9877	1
38024	1	0.9988	1	0.9655	1	1	1	0.0578	1	1	0.067	1	1	0.069	1	1	1	1	1	0.1576	1	1	1	0.0921	0.0611	0.0424	0.1008	1	1	1	1	1	1	1	1	0.044	0.9925	1	1	1	1	0.9918	1	1	1	1	1	1	1
38030	1	0.9555	1	0.9413	1	1	1	1	1	0.0124	1	1	1	1	1	1	1	1	1	0.1612	1	1	1	1	1	1	1	1	1	0.0106	1	1	1	1	1	1	0.9489	1	1	1	0.0148	0.9455	1	1	1	1	1	1	1
38071	1	0.9983	0.9994	0.999	0.494	1	0.9978	0.98	0.9939	1	0.9998	0.0546	1	0.9995	0.2553	0.9997	0.8664	1	1	0.1802	1	0.9997	1	0.9992	1	0.9997	0.9974	0.7628	0.9995	1	1	1	1	0.5839	0.9998	0.726	0.9997	0.9997	1	1	1	0.9994	1	0.9997	1	0.9997	1	1	1
38184	0.9933	1	1	1	0.4869	1	1	0.9805	0.0269	0.9997	0.9996	0.0591	1	0.9997	0.2645	0.9993	0.869	0.9998	1	0.1839	1	0.9994	1	0.9993	0.999	0.9996	1	0.8009	0.9999	1	1	1	1	0.6225	1	0.7255	1	0.9993	1	0.9997	1	0.9999	1	1	0.9997	0.9997	0.9985	1	1
38322	0.9891	1	0.9995	1	0.9992	1	0.9997	0.9804	0.0241	1	0.9997	0.0552	0.9874	0.9999	0.9994	0.9993	0.8582	1	1	0.7088	0.4831	0.9994	1	0.9997	0.9994	0.9996	0.9987	0.8091	0.9999	1	0.9996	0.9999	1	0.6309	1	0.7246	0.9995	0.9999	0.9996	1	1	0.9993	1	0.9996	0.9992	0.9997	0.9988	1	1
38417	1	1	1	1	0.4485	1	1	1	1	1	1	1	0.9838	1	0.6656	1	0.1139	1	1	0.9984	0.9991	1	1	1	1	1	1	0.1526	1	0.9984	1	1	0.9993	0.3193	0.9997	0.2326	0.9989	1	1	1	0.9986	0.9959	0.9991	1	1	1	1	1	0.9984
38508	0.9988	0.9993	1	1	0.4484	0.9997	1	1	0.9748	1	1	1	0.9994	1	0.6998	1	0.122	1	0.9997	0.2782	0.7535	1	1	1	1	1	1	0.9996	0.9997	0.9992	1	1	0.9999	0.3624	0.9998	0.2577	1	1	1	0.9989	0.9996	1	0.9997	1	1	1	1	0.9841	0.9991
38612	1	1	0.998	1	0.5138	1	1	0.9792	1	1	0.9993	0.0575	1	0.9997	0.2709	0.9992	0.8526	0.9998	1	1	1	0.999	1	0.9996	0.9996	0.9997	1	1	1	1	1	0.9999	1	0.6235	1	1	1	0.9999	0.9993	1	1	1	1	0.9997	0.998	0.9999	0.9956	1	1
38716	1	0.9984	1	0.9993	1	1	1	1	0.0228	1	1	0.9358	1	1	1	1	0.1299	1	0.9997	0.273	0.5143	1	1	1	1	1	1	0.1887	0.9994	0.9995	1	1	1	1	1	0.2488	1	1	1	0.9993	0.9996	1	0.9996	1	1	1	1	0.9871	0.9989
39293	0.9974	0.9994	0.9996	0.9996	1	0.9998	0.9998	0.9978	0.999	1	0.9999	0.9997	0.9994	0.9983	0.9992	0.9999	0.9983	0.9976	0.9999	0.7967	0.9992	0.9986	0.9997	0.9994	1	0.9983	0.9996	0.9993	0.9999	1	0.9999	1	0.9997	0.9999	0.9996	0.2514	1	0.9997	0.9997	0.9996	0.9993	0.9996	0.9997	0.9994	0.9993	0.9999	0.9984	0.9996	1
39333	1	0.999	1	0.9998	0.9995	0.9996	0.9998	0.9967	0.9989	1	0.9995	0.9892	0.9999	0.9989	0.9997	1	0.8648	0.9986	1	0.5167	0.7391	0.9974	1	0.9999	1	0.9993	0.9981	0.8015	1	1	0.9997	0.9995	0.9987	0.9999	0.9997	1	0.9997	0.9996	0.9997	0.9986	1	1	1	0.9997	0.9997	0.9993	0.9969	0.9992	0.9989
39551	1	0.9995	0.9993	1	0.5415	1	0.9994	0.9823	0.0285	0.9983	0.9997	0.0559	1	0.9989	0.2861	0.9999	0.8811	0.9998	1	1	1	1	1	0.9997	1	0.9996	0.9981	1	0.9999	1	1	1	1	1	1	1	1	0.9999	0.9998	1	1	1	1	0.9996	1	1	0.9958	0.9874	1
39835	0.9996	0.9998	1	0.9998	1	0.9996	0.9998	0.9995	0.9997	0.9995	0.9997	0.9996	0.9993	0.9977	0.9997	0.9999	0.9985	0.9994	0.9996	0.9995	0.9995	0.9977	0.9997	0.9999	1	0.9992	0.9998	0.9993	0.9997	0.9999	0.9997	1	0.9997	0.3608	1	1	0.9999	0.9994	1	0.9992	0.9999	0.9995	0.9995	0.9999	0.9996	0.9996	0.9992	0.9989	0.9997
39871	0.9904	0.9992	0.9997	0.9995	0.5133	1	1	1	0.0284	0.9976	1	0.9925	0.0136	0.9981	1	0.9997	0.8635	0.9996	1	0.5007	0.7677	1	1	1	1	1	0.9984	1	0.9999	1	1	1	1	0.6312	1	1	1	0.9993	0.9998	1	1	1	1	1	0.9996	1	1	0.9988	0.999
40045	0.9995	1	1	1	0.4659	0.9998	0.9987	0.9988	0.9742	1	0.9976	1	0.9864	1	1	1	0.1397	1	1	0.4878	0.247	0.9971	0.9996	0.9996	1	0.998	1	0.9996	1	0.9999	0.9999	0.9999	0.9994	1	0.9997	0.9999	0.9999	1	1	1	1	0.9992	0.9992	1	1	1	0.9972	1	1
40426	0.9924	0.9998	0.9986	1	1	1	1	1	1	0.9997	0.9997	0.9995	0.0117	0.9986	0.2655	1	0.9995	1	0.9999	0.6976	0.9999	0.9996	1	0.9999	1	0.9995	0.9967	0.9989	1	1	0.9999	1	1	1	0.9994	0.2474	1	0.9997	1	0.9994	1	0.9999	1	0.9995	0.9999	0.9993	0.998	0.9961	1
40440	0.9988	0.9994	0.9998	0.9998	0.9986	0.9998	0.9999	0.9995	0.9694	0.9997	1	0.9523	0.9997	0.9981	0.7239	0.9992	0.1274	0.9998	0.9994	0.9997	0.9999	0.998	0.9994	1	1	0.9996	0.9995	0.9996	0.9996	0.9994	0.9996	1	0.9999	0.9994	1	0.2467	0.9999	1	1	0.9997	1	1	1	0.9993	0.9997	0.9993	0.9996	1	1
40639	0.9917	1	1	1	0.4666	1	1	1	1	1	0.9976	0.0461	1	1	0.2579	1	0.8655	1	1	1	0.2558	1	1	0.9996	1	1	1	1	1	1	1	0.9997	0.9999	1	0.9998	0.7543	1	1	1	1	1	0.999	1	1	1	1	1	1	1
40744	1	1	1	0.9998	1	0.9996	1	0.9997	1	0.9999	0.9999	0.9998	0.9996	1	1	0.9997	0.999	0.9994	1	1	0.9999	0.9986	1	0.9999	0.9996	0.9999	1	0.9999	1	0.9997	0.9999	1	0.9993	0.9999	1	1	0.9999	0.9993	0.9997	0.9996	0.9999	1	1	0.9999	1	0.9999	0.9994	0.9984	0.999
40852	0.9999	0.9996	0.9998	1	0.9996	0.9998	0.9991	0.998	0.9699	0.9999	0.9997	0.9991	0.998	0.999	0.9972	0.9996	1	0.999	0.9996	0.9992	0.9993	0.9974	0.9992	0.9996	0.9991	0.9943	0.9994	0.9994	0.9999	0.9993	0.9996	0.9999	0.9999	0.9999	0.9992	0.9997	0.9985	0.9997	0.9998	0.9996	0.997	0.9992	0.9995	0.9999	0.9983	0.9993	0.9989	0.9982	0.9981
41281	1	0.9995	1	1	1	0.9995	1	0.9995	0.9994	0.9994	1	1	0.9995	0.9999	0.9996	1	0.9986	0.9986	1	0.9994	1	0.9984	0.9998	0.9997	0.9994	0.9984	1	0.9999	0.9996	0.9989	0.9997	0.9999	0.9994	0.9995	0.9995	1	0.9997	0.9997	1	0.9994	0.9994	0.9996	0.9996	0.9997	0.9997	0.9996	0.9976	1	0.9992
41390	1	1	0.9995	1	1	1	1	0.9999	0.9997	1	0.9996	0.9995	0.9998	1	0.9994	0.9999	0.9994	0.9987	0.9996	0.9996	0.5419	0.9985	0.9998	0.9994	1	0.9976	0.9991	0.9997	0.9999	0.9998	0.9996	0.9996	0.9999	0.9997	0.9997	1	0.9996	1	1	0.9996	0.9997	0.9999	0.9999	0.9999	0.9999	1	1	1	0.9988
41408	1	1	1	0.9997	0.9886	1	1	1	1	0.9982	1	0.9903	1	0.9999	1	1	0.852	0.9978	0.9998	0.7819	1	1	1	1	0.9997	0.9977	1	0.1521	0.9994	0.9998	0.9996	1	1	1	1	1	1	0.9992	1	0.9996	0.9993	1	1	0.9994	1	0.9997	1	0.9911	1
41517	0.9986	0.9986	0.9981	0.9997	0.9982	1	1	1	0.9992	0.999	0.9999	0.9994	0.9988	0.9997	0.9984	0.9993	0.998	0.9978	0.9994	0.9994	0.9999	0.9969	1	0.9993	0.9998	0.9972	0.9996	0.9996	0.9994	1	0.9999	0.9994	0.9997	0.9994	0.9994	0.9995	0.9999	0.9993	0.9998	0.9999	0.9983	0.9997	0.9999	0.9997	0.9997	0.9993	1	0.9972	0.9986
41599	1	1	1	1	0.532	1	1	1	0.9912	0.9871	0.9949	0.9827	1	0.9913	0.9569	0.9967	1	1	0.9944	0.7821	1	1	1	0.9927	0.9904	0.9651	1	0.1585	0.9941	1	0.9995	0.9999	1	1	0.9998	0.7259	1	0.9998	1	1	0.9647	1	1	0.9973	1	0.9985	1	0.9938	0.9983
41603	1	1	1	1	0.5313	1	1	1	0.0256	0.998	0.9988	0.9997	0.0109	0.9994	0.9984	1	0.9994	0.9997	0.9983	0.7847	1	1	1	0.9992	0.9998	0.9994	1	0.1632	0.9997	1	1	1	1	1	1	1	1	0.9998	0.9998	1	0.9995	1	1	0.9999	1	0.9994	1	0.9947	0.999
41715	0.9934	1	1	1	0.465	1	1	1	0.0245	1	0.9993	1	1	1	0.9998	1	1	1	1	1	1	1	1	0.9994	1	1	1	0.8201	1	1	1	1	1	1	1	1	1	1	0.9989	1	1	1	0.9999	1	1	1	0.999	1	1
41726	0.9937	1	1	1	0.4454	1	1	1	0.0241	1	0.999	1	1	1	0.9998	1	1	1	1	1	0.9997	1	1	0.9993	1	1	1	0.8173	1	1	0.9996	1	0.9999	1	1	1	1	1	0.9991	1	1	1	0.9996	1	1	1	0.9967	1	1
42062	0.9992	0.9998	1	0.9994	0.4558	0.9987	1	1	1	0.999	1	0.9987	0.9964	0.9995	1	0.9987	0.999	0.9987	0.9975	0.9993	0.9971	0.9972	1	1	0.9995	0.9991	0.9977	0.9973	0.9997	0.9951	1	1	0.9997	0.9985	0.9998	0.2603	0.9987	0.9997	1	0.9994	0.9892	0.9975	0.9983	1	0.9986	1	0.9974	1	0.9977
42074	1	0.9994	1	1	0.403	1	1	1	1	0.9994	1	0.9996	0.9993	0.9997	1	0.9998	0.9988	0.9983	0.9972	0.9998	0.9977	0.999	1	1	1	0.9995	0.9996	0.9973	0.9998	0.9959	1	0.9995	0.9997	0.9998	0.9998	0.2368	1	0.9995	1	1	0.9882	0.9986	0.9981	1	0.9997	1	0.9985	1	1
42077	0.9998	0.9997	1	1	0.3929	1	1	1	1	0.9994	1	0.9996	0.9998	0.9995	1	1	0.9982	0.999	0.9971	0.9997	0.9974	0.999	1	1	0.9998	0.9996	0.9993	0.9973	0.9998	0.9957	1	0.9998	0.9998	0.9993	1	0.233	0.9998	0.9995	1	0.9998	0.988	0.9983	0.9981	1	0.9995	0.9997	0.998	1	0.9996
42101	0.9999	0.9996	1	1	0.4689	0.9998	1	1	1	0.9992	1	0.9994	0.9993	1	1	0.9999	0.999	1	0.9998	0.9999	0.4532	0.9994	1	1	1	0.9997	0.9997	0.9997	1	0.9996	1	0.9999	1	1	0.9997	0.262	0.9997	0.9994	1	0.9999	0.9997	0.9988	1	1	0.9993	0.9999	0.9976	1	0.9997
42194	0.9905	1	1	1	1	1	1	1	1	1	1	1	1	1	1	0.9999	1	1	1	0.201	0.4467	1	1	1	1	1	1	0.8268	0.9999	0.9996	1	0.9999	1	0.4724	0.9997	1	1	1	1	0.9989	1	1	1	1	1	1	1	1	1
42301	0.9993	1	1	0.9998	0.4509	1	1	1	0.0269	0.9997	1	0.9543	1	0.9994	0.9991	0.9996	0.1362	0.9984	0.9996	0.781	0.5328	0.999	1	0.9994	0.9993	0.9989	0.9989	0.9996	1	1	1	1	0.9999	0.447	0.9997	0.9991	1	0.9996	1	0.9997	0.9998	1	1	0.9991	1	0.9997	0.9997	0.9989	0.9989
42303	1	1	1	0.9998	0.4549	1	1	1	0.0267	0.9997	0.9986	0.953	0.998	0.9989	0.9983	0.9993	0.1321	0.9993	0.9991	0.9985	0.7787	0.9981	1	0.9991	0.9991	0.9992	0.9996	0.9988	0.9994	1	1	0.9997	1	0.4446	0.9995	0.999	0.9992	0.9999	0.9998	0.9993	0.9991	1	0.9993	0.9989	1	0.9987	0.9997	0.9994	0.9991
42790	1	0.999	1	1	0.4379	1	1	1	1	1	0.9994	0.9993	0.9998	0.9998	1	1	1	1	1	0.7188	0.2451	0.9997	1	1	1	0.9989	0.9996	0.1777	1	1	1	1	1	1	1	0.2451	0.9997	0.9999	1	0.9996	1	1	1	0.9993	1	0.9996	0.9989	0.997	0.9997
43078	0.9996	0.9998	1	0.9996	0.9908	1	0.9989	0.9995	0.9994	1	1	0.9996	0.9889	0.9998	0.9846	0.9997	1	1	1	0.5047	0.2387	0.9984	0.9998	1	1	0.999	1	0.1704	0.9998	1	1	1	0.9997	1	0.9998	0.2496	1	0.9999	0.9998	0.9996	0.9997	1	1	1	1	0.9996	0.9997	0.9969	0.9995
43298	1	1	1	1	1	1	1	1	1	1	1	1	0.0142	1	0.0161	1	1	0.9987	0.9962	0.2766	0.7479	1	1	0.9999	1	1	1	0.8184	1	0.9977	1	0.9991	1	1	1	1	1	1	1	1	0.9906	1	0.9978	0.9906	1	1	1	1	1
43300	1	1	1	1	1	1	1	1	1	1	1	1	0.0136	1	0.0163	1	1	0.9997	0.9967	0.2761	0.7465	1	1	0.9999	1	1	1	0.8183	1	0.9973	1	0.9994	1	1	1	1	1	1	1	1	0.9909	1	0.9978	0.9907	1	1	1	1	1
43303	1	1	1	1	1	1	1	1	1	1	1	1	0.014	1	0.0169	1	1	0.9995	0.9965	0.2771	0.7492	1	1	0.9997	1	1	1	0.8208	1	0.9975	1	0.9993	1	1	1	1	1	1	1	1	0.9912	1	0.998	0.9908	1	1	1	1	1
43341	1	1	1	1	0.5271	1	1	0.9982	0.9977	1	0.999	1	0.0139	1	0.998	0.9993	1	0.9982	0.9986	0.4848	0.9984	0.9954	0.999	0.999	1	1	1	0.8194	1	0.9993	0.9987	0.9996	1	0.9916	1	0.7561	0.9991	1	0.9995	1	0.9965	1	0.999	0.9919	0.9936	1	1	0.9901	1
43453	1	1	1	1	0.5112	1	1	0.998	0.9751	1	1	1	0.0107	1	1	1	1	0.9992	0.9998	0.4836	0.7616	1	0.9996	1	1	1	1	1	1	0.9998	0.9992	0.9996	1	1	1	1	1	1	1	1	0.9997	1	0.9997	0.9917	1	1	1	1	1
43469	1	1	1	1	0.5278	1	0.9997	0.9984	0.9749	1	1	1	0.0118	1	0.8033	1	1	0.9997	0.9996	0.4896	0.7681	1	0.9998	1	1	1	1	0.8248	1	0.9994	0.9999	0.9997	1	1	1	1	0.9999	1	1	1	0.9996	1	0.9996	0.9922	1	1	1	1	1
43506	1	1	1	1	0.479	1	1	0.9981	0.9756	1	1	1	0.0126	1	1	0.9998	1	0.9997	0.9998	0.486	0.773	1	1	1	1	1	1	0.8322	1	1	0.9997	1	1	1	1	1	0.9997	1	1	1	1	1	0.9999	0.9943	1	1	1	1	1
43508	1	1	1	1	0.4766	1	1	0.9981	0.9746	1	1	1	0.0135	1	1	0.9996	1	1	0.9998	0.4861	0.7705	1	0.9995	1	1	1	1	0.8292	1	0.9998	1	1	1	1	1	1	0.9997	1	1	1	0.9991	1	0.9997	0.994	1	1	1	1	1
43517	1	1	1	1	0.4872	1	1	0.9983	0.975	1	1	1	0.0122	1	1	0.9999	1	1	0.9996	0.4936	0.784	1	0.9998	1	1	1	1	0.8376	1	1	0.9997	1	1	1	1	1	0.9999	1	1	1	0.9997	1	0.9997	0.9946	1	1	1	1	1
43558	0.9991	0.9988	1	0.9998	0.5051	1	1	1	0.0242	0.9994	0.9994	0.9997	0.9843	1	1	1	0.9993	1	1	0.4814	0.1963	0.9982	1	0.9998	0.9998	0.9994	0.9988	0.9996	0.9997	1	1	1	0.9998	1	1	1	1	0.9995	1	0.9996	1	0.9977	1	1	0.9996	0.9997	0.9992	0.9964	1
43563	0.9986	0.9996	1	0.9998	0.5029	0.9998	1	1	0.022	0.9994	0.999	0.9996	0.9857	1	1	1	1	1	1	0.4784	0.192	0.9998	1	1	0.9998	0.9998	0.9992	0.1438	1	1	1	1	1	0.9995	1	1	1	0.9993	1	0.9998	1	0.9975	1	1	0.9996	1	0.9995	0.9964	1
43582	0.9987	0.9998	1	0.9998	0.4931	1	1	1	0.0219	0.9996	0.9991	0.999	0.9882	0.9998	1	1	1	1	1	0.4882	0.1878	0.9994	1	1	0.9998	1	0.9996	0.1445	1	1	1	1	0.9997	0.9998	0.9995	0.9997	1	0.9997	1	0.9999	1	0.9977	1	1	1	1	0.9995	0.9968	0.9996
43609	0.999	0.9998	0.9997	0.9998	0.4902	1	1	1	0.0223	0.9995	0.9984	1	0.9875	1	1	1	1	0.9992	1	0.4842	0.1858	0.9986	1	0.9994	0.9992	0.9994	0.9993	0.1398	0.9998	1	1	0.9996	0.9993	0.9993	1	0.9995	1	0.9993	1	0.9994	1	0.9974	1	1	0.9996	1	0.9985	0.9952	0.9988
43622	0.999	0.9996	0.9997	0.9994	0.4756	0.9998	1	1	0.0229	0.9996	0.9982	1	0.9856	0.9997	1	1	0.9987	0.9981	1	0.484	0.1844	0.9976	1	0.9993	0.9998	0.9994	0.9993	0.1389	0.9997	1	1	0.9997	0.9999	0.9997	0.9995	0.9997	1	0.9989	0.9998	0.9996	1	0.9977	1	1	0.9998	0.9997	0.9971	0.9954	0.9992
43648	0.9994	0.9996	0.9997	0.9998	0.4509	0.9995	1	1	0.0248	0.9996	0.9985	0.9994	0.9868	1	0.9998	1	0.9987	0.9992	1	0.4745	0.1803	0.9987	1	0.9999	1	1	0.9992	0.1334	1	1	1	0.9997	0.9999	0.9995	1	0.9998	1	0.9996	0.9998	1	1	0.9977	1	1	1	1	0.9997	0.9974	0.9992
43668	0.9994	0.9996	1	0.9998	0.4563	1	1	1	0.0259	0.9998	0.9982	0.9997	0.9998	0.9997	0.9994	1	0.9993	0.9983	0.9998	0.7827	0.9996	0.9992	1	0.9999	1	0.9993	1	0.9993	0.9998	0.9996	1	0.9999	0.9999	1	0.9997	0.9996	1	0.9994	0.9998	0.9999	0.9994	0.9977	0.9996	1	0.9996	1	0.9988	0.9985	0.9987
43677	0.9994	0.9998	0.9997	0.9996	0.4632	0.9998	1	1	0.0242	0.9991	0.9979	0.9997	0.9894	0.9997	0.9994	1	1	0.9991	1	0.4761	0.1837	0.9976	1	0.9999	0.9994	1	0.9988	0.1333	0.9998	1	1	0.9993	0.9999	0.9997	1	0.9995	1	1	1	0.9999	1	0.9975	1	1	1	0.9995	1	0.9955	0.9995
43687	0.9994	1	0.9997	1	0.4651	0.9991	1	1	0.0251	0.9993	0.9982	0.9993	0.9907	0.9997	0.9996	1	0.9993	0.9989	1	0.4786	0.1844	0.9982	1	0.9997	0.9998	0.9999	0.9996	0.132	0.9998	1	1	0.9999	0.9999	0.9997	0.9997	0.9998	1	0.9996	0.9994	0.9996	1	0.9975	1	1	0.9998	0.9997	0.9977	0.995	0.9992
43698	0.9997	1	0.9994	1	0.447	0.9998	1	1	0.0229	0.9996	0.9981	0.9997	0.9893	0.9997	0.9996	1	0.9987	1	1	0.4756	0.1781	0.9981	1	0.9999	0.9998	1	0.9996	0.1326	1	1	1	0.9999	0.9996	0.9995	0.9997	0.9996	1	0.9994	1	0.9997	1	0.9974	1	1	1	0.9998	0.9988	0.9958	0.9992
43718	0.9996	0.9996	1	0.9994	0.4503	0.9996	1	1	0.0225	0.999	0.998	0.9997	0.9875	0.9997	0.9992	1	0.9974	0.998	1	0.4746	0.1906	0.9966	1	0.9994	0.9993	0.9988	0.9988	0.1412	0.9998	1	1	0.9996	0.9997	0.999	0.9997	0.9996	1	0.9997	0.9996	0.9993	1	0.9966	1	1	0.9998	0.9987	0.9991	0.9954	0.9985
43747	1	1	1	1	1	1	1	1	1	1	1	1	1	1	1	1	1	1	1	1	1	1	1	1	1	1	1	1	1	1	1	1	1	1	1	1	1	1	1	1	1	1	1	1	1	1	1	1	1
43751	1	1	1	1	1	1	1	1	1	1	1	1	1	1	1	1	1	1	1	1	1	1	1	1	1	1	1	1	1	1	1	1	1	1	1	1	1	1	1	1	1	1	1	1	1	1	1	1	1
43755	1	1	1	1	1	1	1	1	1	1	1	1	1	1	1	1	1	1	1	1	1	1	1	1	1	1	1	1	1	1	1	1	1	1	1	1	1	1	1	1	1	1	1	1	1	1	1	1	1
43756	1	1	1	1	1	1	1	1	1	1	1	1	1	1	1	1	1	1	1	1	1	1	1	1	1	1	1	1	1	1	1	1	1	1	1	1	1	1	1	1	1	1	1	1	1	1	1	1	1
43759	1	1	1	1	1	1	1	1	1	1	1	1	1	1	1	1	1	1	1	1	1	1	1	1	1	1	1	1	1	1	1	1	1	1	1	1	1	1	1	1	1	1	1	1	1	1	1	1	1
43760	1	1	1	1	1	1	1	1	1	1	1	1	1	1	1	1	1	1	1	1	1	1	1	1	1	1	1	1	1	1	1	1	1	1	1	1	1	1	1	1	1	1	1	1	1	1	1	1	1
43762	1	1	1	1	1	1	1	1	1	1	1	1	1	1	1	1	1	1	1	1	1	1	1	1	1	1	1	1	1	1	1	1	1	1	1	1	1	1	1	1	1	1	1	1	1	1	1	1	1
43763	1	1	1	1	1	1	1	1	1	1	1	1	1	1	1	1	1	1	1	1	1	1	1	1	1	1	1	1	1	1	1	1	1	1	1	1	1	1	1	1	1	1	1	1	1	1	1	1	1
43764	1	1	1	1	1	1	1	1	1	1	1	1	1	1	1	1	1	1	1	1	1	1	1	1	1	1	1	1	1	1	1	1	1	1	1	1	1	1	1	1	1	1	1	1	1	1	1	1	1
43765	1	1	1	1	1	1	1	1	1	1	1	1	1	1	1	1	1	1	1	1	1	1	1	1	1	1	1	1	1	1	1	1	1	1	1	1	1	1	1	1	1	1	1	1	1	1	1	1	1
43766	1	1	1	1	1	1	1	1	1	1	1	1	1	1	1	1	1	1	1	1	1	1	1	1	1	1	1	1	1	1	1	1	1	1	1	1	1	1	1	1	1	1	1	1	1	1	1	1	1
43767	1	1	1	1	1	1	1	1	1	1	1	1	1	1	1	1	1	1	1	1	1	1	1	1	1	1	1	1	1	1	1	1	1	1	1	1	1	1	1	1	1	1	1	1	1	1	1	1	1
43768	1	1	1	1	1	1	1	1	1	1	1	1	1	1	1	1	1	1	1	1	1	1	1	1	1	1	1	1	1	1	1	1	1	1	1	1	1	1	1	1	1	1	1	1	1	1	1	1	1
43769	1	1	1	1	1	1	1	1	1	1	1	1	1	1	1	1	1	1	1	1	1	1	1	1	1	1	1	1	1	1	1	1	1	1	1	1	1	1	1	1	1	1	1	1	1	1	1	1	1
43770	1	1	1	1	1	1	1	1	1	1	1	1	1	1	1	1	1	1	1	1	1	1	1	1	1	1	1	1	1	1	1	1	1	1	1	1	1	1	1	1	1	1	1	1	1	1	1	1	1
43776	1	1	1	1	1	1	1	1	1	1	1	1	1	1	1	1	1	1	0.9997	1	0.9998	1	1	1	1	1	1	0.9998	1	0.9998	0.9997	1	1	1	1	1	0.9997	1	1	1	0.9997	1	0.9999	0.9998	1	1	1	1	1
43784	1	1	1	1	1	1	1	1	1	1	1	1	1	1	1	1	1	1	1	1	1	1	1	1	1	1	1	1	1	1	1	1	1	1	1	1	1	1	1	1	1	1	1	1	1	1	1	1	1
43787	1	1	1	1	1	1	1	1	1	1	1	1	1	1	1	1	1	1	1	1	1	1	1	1	1	1	1	1	1	1	1	1	1	1	1	1	1	1	1	1	1	1	1	1	1	1	1	1	1
43792	1	1	1	1	1	1	1	1	1	1	1	1	1	1	1	1	1	1	1	1	1	1	1	1	1	1	1	1	1	1	1	1	1	1	1	1	1	1	1	1	1	1	1	1	1	1	1	1	1
43793	1	1	1	1	1	1	1	1	1	1	1	1	1	1	1	1	1	1	1	1	1	1	1	1	1	1	1	1	1	1	1	1	1	1	1	1	1	1	1	1	1	1	1	1	1	1	1	1	1
43799	1	1	1	1	1	1	1	1	1	1	1	1	1	1	1	1	1	1	1	1	1	1	1	1	1	1	1	1	1	1	1	1	1	1	1	1	1	1	1	1	1	1	1	1	1	1	1	1	1
43806	1	1	1	1	1	1	1	1	1	1	1	1	1	1	1	1	1	1	1	1	1	1	1	1	1	1	1	1	1	1	1	1	1	1	1	1	1	1	1	1	1	1	1	1	1	1	1	1	1
43809	1	1	1	1	1	1	1	1	1	1	1	1	1	1	1	1	1	1	1	1	1	1	1	1	1	1	1	1	1	1	0.9091	1	1	1	1	1	1	1	1	1	1	1	1	1	1	1	1	1	1
43816	1	1	1	1	1	1	1	1	1	1	1	1	1	1	1	1	1	1	1	1	1	1	1	1	1	1	1	1	1	1	1	1	1	1	1	1	1	1	1	1	1	1	1	1	1	1	1	1	1
43817	1	1	1	1	1	1	1	1	1	1	1	1	1	1	1	1	1	1	1	1	1	1	1	1	1	1	1	1	1	1	1	1	1	1	1	1	1	1	1	1	1	1	1	1	1	1	1	1	1
43818	1	1	1	1	1	1	1	1	1	1	1	1	1	1	1	1	1	1	1	1	1	1	1	1	1	1	1	1	1	1	1	1	1	1	1	1	1	1	1	1	1	1	1	1	1	1	1	1	1
43824	1	1	1	1	1	1	1	1	1	1	1	1	1	1	1	1	1	1	1	1	1	1	1	1	1	1	1	1	1	1	0.9998	1	1	1	1	1	1	1	1	1	1	1	1	1	1	1	1	1	1
43839	1	1	1	1	1	1	1	1	1	1	1	1	1	1	1	1	1	1	1	1	1	1	1	1	1	1	1	1	1	1	1	1	1	1	1	1	1	1	1	1	1	1	1	1	1	1	1	1	1
43845	1	0.9998	0.9997	0.9996	1	0.9996	0.9997	1	0.9988	0.9998	0.9998	1	0.9882	0.9998	0.9998	0.9993	0.9993	1	1	0.4506	0.1555	0.9998	0.9995	0.9996	0.9995	1	0.9983	1	1	1	0.9989	0.9999	0.9999	1	1	0.9996	1	0.9999	1	0.9993	1	0.9977	1	1	0.9998	0.9998	0.999	0.9951	0.9997
43909	0.9994	0.9996	0.9997	1	0.4306	0.9996	1	1	0.0287	1	0.998	0.9997	0.9868	0.9999	0.9995	1	0.9994	0.9993	1	0.4881	0.1897	0.9982	1	0.9993	1	0.9999	0.9986	0.1037	1	1	1	1	0.9999	1	0.9997	0.9998	1	0.9999	1	0.9993	1	1	1	1	1	1	0.9984	1	0.9991
43963	0.9989	0.9994	0.9992	0.9994	0.9977	0.9998	1	0.9983	0.0286	0.9997	1	1	0.9861	0.9994	0.9997	0.9993	0.9989	0.9993	1	0.4776	0.198	0.9985	1	0.9994	0.9996	0.9996	0.9979	1	1	1	1	0.9996	0.9997	0.9999	1	0.9993	1	0.9999	1	0.9993	1	0.9985	1	1	1	0.9999	0.9985	1	0.9997
43970	0.9997	1	1	1	1	1	0.9992	0.9994	0.9982	0.9998	0.9993	0.9997	0.9859	0.9997	0.9995	0.9994	0.9984	0.9986	1	0.4814	0.2002	0.998	0.9998	0.9996	0.9996	0.9986	0.9972	1	0.9991	1	0.9997	0.9997	0.9994	0.9993	0.9997	0.9992	1	0.9999	1	0.9997	1	0.9979	1	1	0.9997	0.9997	0.9982	0.9957	0.9987
43990	1	1	1	0.9994	1	1	0.9987	0.9983	0.0272	0.9997	0.9992	0.9992	0.9864	0.9992	0.9985	0.9992	1	0.9991	1	0.6939	0.208	0.998	0.9994	0.9997	0.9993	0.999	0.997	0.8392	0.9989	1	1	0.9991	0.9996	0.9997	0.9997	0.9989	0.9996	0.9994	0.9984	0.9989	1	0.9988	1	0.9993	0.9988	0.9993	0.9991	1	0.9984
44329	0.9998	1	1	0.9998	0.9965	0.9997	1	0.9999	0.9999	0.9999	0.9996	0.999	0.9994	0.999	0.9997	0.9993	0.9986	0.9994	0.9993	0.9996	0.9995	0.9984	0.9995	0.9996	0.9996	0.9991	1	0.833	0.9997	0.9995	0.9997	1	0.9999	0.9996	0.9997	0.9997	1	0.9996	0.9996	0.9995	0.9993	0.9999	0.9999	0.9994	0.9997	0.9997	1	1	0.9995
44398	1	0.9997	1	0.9998	0.9971	0.9997	0.9982	0.9771	0.027	0.9999	0.9985	0.9996	0.9886	0.9997	0.1713	1	0.9996	1	1	0.7123	1	0.9982	1	0.9993	0.9996	0.9995	0.9993	1	0.9999	1	1	1	1	1	1	0.2336	0.9999	0.9999	1	1	1	0.9985	1	1	1	0.9997	0.9988	1	0.9998
44989	0.994	1	1	1	0.4686	1	1	1	0.9679	1	1	1	1	1	1	1	1	1	1	0.2798	1	1	1	1	1	1	1	1	1	0.9994	1	1	1	0.9996	1	1	1	1	0.9995	0.9989	1	1	0.9997	0.9936	0.9983	1	1	1	1
45197	0.9993	0.9993	1	0.9984	1	0.9997	0.9936	0.9983	0.9977	0.9974	0.9986	0.9963	0.996	0.9986	0.9941	0.9988	0.9981	0.999	0.9991	0.9992	0.9986	0.999	0.998	0.9991	0.9979	0.9921	0.9947	0.9971	0.9985	0.9982	0.9997	0.9994	0.9999	0.9994	0.9992	0.9989	0.9984	0.9992	1	0.9987	0.9952	0.9968	0.9991	1	0.9991	0.9994	0.9973	0.9942	0.9975
45203	0.9997	0.9993	1	1	1	0.9981	0.9934	0.9985	0.9978	0.9984	0.9985	0.997	0.9947	0.9979	0.9928	0.9995	0.9968	0.9974	0.9992	0.9988	0.9989	0.9962	0.9987	0.9994	0.9978	0.9929	0.9971	0.9979	0.9985	0.9982	0.9992	0.9996	0.9997	0.9997	0.9989	0.9991	0.9988	0.9995	0.9996	0.9991	0.9944	0.9967	0.9991	1	0.9992	0.9992	0.9977	0.9936	0.9969
45340	1	0.9995	1	0.9996	0.4645	1	0.9985	0.9776	0.0279	0.9997	0.9997	1	0.9924	0.9981	0.9997	1	1	1	1	0.4992	0.6047	0.9967	1	0.9996	1	0.9978	0.998	0.1752	0.9997	1	1	1	1	0.6897	1	0.9999	1	0.9997	1	1	0.9997	0.9987	1	1	1	1	1	0.9964	0.9996
45341	1	1	1	1	0.5292	1	1	1	0.9702	1	1	1	1	1	1	1	1	0.9995	0.9995	0.2891	1	1	1	1	1	1	1	1	1	0.9994	1	0.9997	1	1	1	1	1	1	1	1	1	1	0.9996	1	0.9989	1	0.9986	1	1
45556	0.9997	0.9998	1	0.9998	0.9994	1	0.9998	0.9996	0.9998	0.9996	0.9996	0.9984	0.9994	0.9998	1	0.9997	0.9986	0.9978	0.9997	0.9998	1	0.9976	0.9998	1	0.9998	0.9995	0.9992	1	0.9995	0.9997	0.9996	0.9994	0.9998	0.9994	0.9998	0.9996	0.9999	0.9998	0.9996	0.9994	0.9998	1	0.9997	1	0.9997	1	0.9991	0.998	0.9996
45652	1	0.9997	1	1	1	1	0.9982	0.9679	0.0245	0.9984	0.999	0.9526	0.9855	0.9977	0.9993	1	0.1189	1	1	0.4458	0.5442	1	1	1	1	0.9989	0.9981	0.143	0.9998	1	1	1	1	0.6427	1	0.9998	1	1	1	1	0.9998	0.9978	1	1	1	0.9995	1	0.991	0.9974
45655	1	0.9997	1	1	1	1	0.9981	0.9667	0.0233	0.9985	0.999	0.9998	0.9837	0.9978	0.9989	1	1	1	1	0.4362	0.5308	1	1	1	1	0.9989	0.9977	0.1391	1	1	1	1	1	0.6299	1	0.9997	1	0.9998	1	1	0.9996	0.9979	1	1	1	0.9997	1	0.9906	0.9979
45659	1	0.9929	0.9919	1	1	1	0.9559	0.447	1	0.9352	0.9613	0.9855	0.6703	0.9436	0.9756	1	0.9811	1	1	0.0201	0.0305	1	1	0.9745	1	0.9695	0.9358	1	0.9943	1	1	1	1	0.0477	1	0.9931	1	0.9765	1	1	0.9744	0.9282	1	1	1	0.9727	1	0.68	0.8571
45661	1	0.9925	1	1	1	1	0.9272	0.4622	1	0.9221	0.9545	0.9925	0.6644	0.9347	0.9448	1	0.9655	1	1	1	1	1	1	0.9852	1	0.9296	0.9423	1	1	1	1	1	1	1	1	0.9932	1	0.9919	1	1	0.9747	0.9246	1	1	1	0.9836	1	0.6941	0.9123
45668	1	0.3496	0.2874	1	1	1	0.3622	0.2183	1	0.3479	0.3314	0.3118	0.2449	0.3007	1	1	0.2209	1	1	0.0649	0.0838	1	1	0.3662	1	0.2969	0.3315	0.0248	0.3204	1	1	1	1	0.1814	1	0.3065	1	0.3834	1	1	0.2936	0.3333	1	1	1	0.3129	1	0.1942	0.177
45725	1	0.9998	0.9996	0.9996	1	0.9997	0.9946	0.9974	0.9975	0.999	0.9991	0.9966	0.9949	0.9983	0.9975	0.9993	0.9974	0.9987	0.9993	0.9997	0.9996	0.9982	0.9998	0.9982	0.999	0.996	0.9989	0.9999	0.9988	0.9991	0.9997	0.9996	0.9999	0.9993	0.9996	0.9994	0.999	0.9997	0.9998	0.9993	0.9958	0.9991	0.9982	0.9996	0.9996	0.999	0.9981	0.9988	0.9994
45753	1	0.9997	1	1	0.4647	1	0.9958	0.9728	0.9962	0.9968	0.9994	0.9968	0.9859	0.9968	0.9975	0.9989	1	1	1	0.4874	0.7719	1	1	0.9989	1	0.9969	0.9961	1	0.9999	1	1	1	1	0.6613	1	0.9997	1	1	0.9995	1	0.9985	0.9982	1	1	1	0.9997	1	0.9947	1
45769	1	0.9995	1	1	0.4601	1	0.9977	0.9739	0.9973	0.9971	0.9997	0.9998	0.9885	0.9973	0.9991	0.9997	0.9984	1	1	0.4849	0.7691	1	1	0.9996	1	0.9983	0.9972	1	0.9996	1	1	1	1	0.6686	0.9998	1	1	0.9996	0.9995	1	0.9991	0.9985	1	1	1	0.9996	1	0.9944	0.9986
45805	1	0.9994	0.9998	1	1	1	0.9977	0.9719	0.0289	0.9963	0.9996	0.999	0.9858	0.9969	0.9981	0.999	0.9978	1	1	0.4895	0.7803	1	1	0.9995	1	0.9979	0.997	1	0.9997	1	1	1	0.9997	0.6899	1	0.9999	1	0.9996	1	1	0.9986	0.9991	1	1	1	0.9999	1	0.9934	0.9982
45828	0.9997	0.9995	0.9996	0.9996	0.9978	0.9997	0.9996	0.9996	0.9999	1	0.9999	0.9989	1	0.9999	0.9999	0.9997	0.9995	1	0.9999	0.9995	0.9996	0.9987	0.9998	0.9996	0.9997	0.9997	0.9998	0.9999	0.9999	0.9996	1	0.9999	0.9997	0.9997	0.9997	0.9999	0.9997	0.9997	0.9998	0.9996	1	0.9999	0.9999	0.9996	0.9995	0.9997	0.9997	0.9998	0.9996
46070	0.9997	1	1	1	1	1	0.9999	0.9999	1	0.9997	0.9999	0.9997	0.9997	1	0.9993	0.9999	1	0.9987	0.9996	0.6918	0.9997	0.9988	0.9996	0.9999	0.9999	1	0.999	0.8428	0.9992	1	0.9993	1	1	0.9997	0.9998	0.9997	1	0.9992	1	1	0.9992	0.9999	1	0.9997	1	0.9997	1	0.9986	1
46263	0.9999	1	1	1	1	1	0.9997	1	0.9999	0.9999	1	0.9999	0.9997	0.9993	1	0.9999	0.9978	0.9994	0.9999	0.9997	1	0.9973	1	0.9999	0.9999	1	0.9998	0.9999	0.9995	0.9993	0.9999	0.9996	1	0.9996	0.9997	1	0.9997	0.9999	0.9998	0.9996	0.9996	0.9996	0.9999	0.9997	1	0.9995	0.999	0.9993	0.9986
46377	0.993	1	0.9995	1	0.9995	0.9996	0.9999	0.9992	0.9997	0.9996	1	0.0486	0.9999	1	0.1478	1	1	0.9996	0.9997	0.6879	0.7854	0.9994	0.9997	1	1	1	0.9985	0.8383	0.9999	1	1	0.9997	0.9999	0.2985	0.9999	1	0.9999	0.9994	1	0.9995	0.9996	1	1	0.9994	0.9984	1	1	0.9997	1
46416	0.9992	0.9991	0.9998	0.9993	1	1	0.9994	0.9724	0.9989	0.9996	0.9982	1	0.9899	0.9987	0.1398	1	0.9984	0.9989	1	0.2039	0.8198	0.9993	1	0.9995	1	0.9995	1	1	0.9999	1	1	0.9999	1	1	1	1	0.9996	0.9999	1	0.9996	0.9997	0.9999	1	0.9992	1	0.9996	1	0.9892	0.9983
46728	0.9893	1	1	0.9995	0.9937	1	1	0.0246	0.9652	1	1	1	0.0103	0.9996	0.8401	1	1	1	0.9994	0.2802	1	1	0.9996	1	1	1	1	0.144	1	0.9996	1	1	1	1	1	1	1	1	0.9998	0.9993	1	1	0.9993	1	0.9984	1	0.9985	1	0.9994
46806	0.9893	1	1	0.9995	0.9994	1	1	0.0233	0.9638	1	1	1	0.0118	0.9987	0.8338	1	1	1	0.9996	0.4957	0.2063	1	0.9994	1	1	1	1	0.9993	1	0.9999	0.9999	0.9996	1	0.2448	1	1	0.9999	1	1	0.9999	1	1	0.9997	1	0.9982	1	0.9968	1	0.9989
46923	0.9911	1	1	0.9994	0.9983	1	1	0.0248	0.9714	1	1	1	0.0132	0.9982	0.8426	0.9994	0.1221	1	0.9997	0.2878	0.2089	1	0.9998	1	1	1	1	0.9992	1	0.9993	0.9996	1	1	1	1	1	1	1	1	0.9999	1	1	0.9999	1	1	1	0.9967	1	0.9981
47130	1	0.9992	1	1	0.9994	0.9994	0.9994	0.9997	0.9997	0.9997	0.9997	0.9997	0.9997	0.9993	0.9993	0.9997	0.999	0.9985	0.9987	0.9997	0.9993	0.9978	0.9996	0.9999	0.9997	0.9996	0.9992	1	0.999	0.9994	0.9996	0.9996	0.9994	0.9997	0.9995	1	0.9994	0.9994	0.9995	1	0.9996	0.9993	0.9993	0.9993	0.9997	0.9996	0.9997	0.9986	0.9985
47623	0.9921	1	0.9996	0.9998	0.4799	1	0.9968	0.9968	1	0.9986	0.9987	0.0402	0.9835	0.9985	0.9998	1	0.8574	1	1	1	0.6343	1	0.9996	0.9996	1	1	1	0.149	0.9994	0.9993	1	1	0.9999	1	1	1	1	0.9999	1	0.9996	1	0.9999	1	0.9927	1	1	0.9977	0.9964	0.9993
47731	0.9991	0.9994	1	1	1	0.9995	1	0.9996	0.9999	0.9981	0.9999	1	0.9851	0.9982	0.9998	0.9994	0.9985	0.9987	1	0.6747	1	1	0.9998	0.9996	1	0.9993	1	0.9993	0.9996	0.9988	0.9999	0.9999	0.9999	0.9999	0.9997	0.9999	1	0.9987	1	0.9996	0.9998	0.9999	0.9997	1	1	1	0.9978	0.9986	1
47744	0.9922	1	0.9998	0.9995	0.4989	1	0.9982	0.9972	0.0244	0.9978	0.9996	0.9998	1	0.9988	0.9998	0.9999	0.9995	1	0.9999	1	0.8056	1	0.9998	0.9993	1	1	1	0.9996	0.9999	0.9985	1	1	0.9999	0.4869	0.9997	1	1	0.9997	0.9998	0.9994	0.9998	0.9975	1	1	0.9982	1	0.9983	0.9981	1
48058	1	1	0.9995	1	1	1	0.9992	0.9756	1	0.9997	0.9999	0.9903	0.9859	1	0.9994	0.9997	0.8459	1	1	1	0.1862	0.997	1	0.9997	0.9996	0.9972	0.9972	1	0.9993	1	0.9997	1	0.9999	1	1	1	1	0.9997	0.9998	1	1	0.9996	1	0.9919	0.9993	0.9999	1	1	1
48168	1	1	1	1	1	1	0.997	0.9702	1	0.9985	0.9986	0.9912	0.9998	1	0.9996	1	0.8565	1	1	1	0.1808	1	1	0.9997	1	0.9986	0.9987	1	0.9997	1	1	1	0.9997	1	1	0.9996	1	1	1	1	1	0.9993	1	1	1	0.9999	1	1	1
48270	1	1	1	1	0.9951	1	0.9987	0.9703	0.9703	0.9984	0.9996	0.9998	0.9996	0.9996	0.9997	1	0.9985	1	0.9997	0.4484	0.9996	1	1	0.9991	0.9996	0.9982	1	0.1394	0.9999	0.9994	0.9999	1	0.9996	0.4764	1	0.9999	1	0.9996	0.9997	1	1	0.9988	1	1	1	0.9999	0.9987	1	0.998
48584	0.9994	0.9995	1	0.9997	0.9992	0.9997	0.9992	0.999	0.9973	0.9971	0.999	1	0.9993	0.9997	0.9994	1	0.9965	1	0.9999	0.4401	0.3291	1	0.9991	1	1	0.9992	0.9993	0.1297	0.9999	1	1	1	1	1	1	0.9999	1	0.9996	1	0.9986	0.9981	0.9989	1	1	1	0.9997	1	1	0.9983
48664	0.9995	1	0.9997	0.9996	1	1	0.9983	0.9996	0.999	0.9961	0.999	0.038	0.9848	0.9997	0.9996	1	0.8749	1	1	0.4409	0.1836	1	0.9998	0.9999	0.9998	0.9998	0.9996	0.1355	0.9999	1	1	1	0.9993	0.5192	0.9999	1	1	1	1	0.9994	0.9994	0.9981	1	1	1	1	1	0.9887	0.9982
48676	0.9997	1	0.9997	0.9994	1	1	0.9988	0.9992	0.999	0.9966	0.9985	0.0455	0.9998	0.9997	1	1	1	1	0.9999	0.4427	0.3368	1	1	0.9999	1	1	0.9996	0.1385	0.9999	1	1	1	0.9997	0.5189	0.9999	0.9997	1	0.9997	0.9998	0.9999	1	0.9999	1	1	1	1	1	0.9899	1
48705	0.9997	0.9993	1	1	0.999	1	0.9987	0.999	0.9972	0.9961	0.9979	0.0454	0.998	0.9996	0.9983	1	1	1	0.9988	0.4346	0.3255	1	0.9992	0.9994	0.9995	0.9985	0.9992	0.1328	0.9996	1	1	1	1	1	1	0.9991	1	0.9997	0.9998	0.9997	0.9983	0.9997	1	0.9997	1	0.9997	1	1	0.9989
48724	0.9988	0.9993	1	1	0.9986	0.9995	1	0.0301	0.9962	0.9991	0.9979	0.9976	0.9966	0.9983	0.9989	0.9987	0.9959	1	0.9988	0.7431	0.9983	0.9976	0.9978	0.9977	0.9973	0.9977	0.9992	0.9976	0.9989	0.9978	0.9993	1	1	1	1	0.9974	1	0.9996	0.9993	0.9981	0.9978	0.9982	0.9994	1	1	0.9979	0.9975	1	0.9989
48978	0.9983	0.9929	0.9969	0.9977	0.9907	1	1	0.9988	0.9992	0.9993	0.9994	0.0414	0.9867	0.9997	0.884	0.9995	0.9982	0.9989	1	0.9988	0.8278	0.9957	0.9996	0.9994	0.9997	0.9961	0.9993	0.9988	0.9994	0.9995	1	0.9989	0.9994	0.9994	0.9998	0.9994	0.9986	0.9995	0.9989	0.9981	0.9998	0.9974	0.9995	1	0.9994	0.9995	0.9994	0.9992	0.9997
49099	1	0.9992	1	1	1	1	0.9997	0.9764	1	0.9998	0.9999	0.0493	0.9998	0.9996	0.9997	0.9993	0.9995	0.9998	0.9996	1	0.851	0.9996	1	0.9997	1	0.999	0.9997	0.9999	1	0.9994	1	0.9997	0.9999	0.9997	0.9997	0.9997	0.9992	0.9998	0.9997	1	0.999	0.9991	0.9997	1	0.9997	0.9999	0.9991	0.9995	0.9998
49216	0.9997	1	0.9997	1	0.9939	1	0.9996	0.9993	0.9683	0.9998	0.9994	0.0496	0.9989	0.9999	0.1108	0.9991	1	0.9996	0.9997	0.7498	0.1934	0.9976	0.9994	0.9991	0.9994	0.9989	0.9975	0.9994	1	1	1	1	1	0.731	1	1	1	0.9999	1	1	0.9999	0.9994	1	1	1	0.9997	0.9984	1	0.999
49217	0.9997	1	0.9997	1	0.9945	0.9994	1	0.9998	0.9686	0.9998	1	1	0.9993	0.9997	0.1106	0.9993	0.9995	0.9994	1	0.7458	0.1896	0.9972	0.9998	0.9999	0.9998	0.9989	0.9981	1	0.9999	1	1	0.9999	1	0.7293	1	1	1	0.9999	1	0.9993	1	0.9996	1	1	1	0.9997	0.9981	1	0.999
49253	0.9988	1	0.9995	0.9988	0.995	1	0.9993	0.9995	0.9987	0.9992	0.9996	0.0499	1	0.9993	0.1179	0.999	0.999	0.9992	0.9997	0.7456	0.1876	0.997	0.9998	0.9996	0.9997	0.9988	0.9972	0.9999	1	1	0.9995	0.9997	1	1	0.9999	1	1	0.9995	1	0.9999	0.9984	0.9992	1	1	1	0.9997	0.9995	0.9983	0.9996
49622	0.9935	1	1	1	0.4884	1	1	1	0.9698	1	1	1	1	0.9977	0.8726	1	0.1225	0.9989	1	0.4428	1	1	1	1	1	1	1	0.8634	1	1	0.9989	0.9999	0.9995	1	1	1	1	1	1	1	1	1	1	1	1	1	0.9978	1	0.9986
49628	1	0.9995	1	1	0.4905	1	0.9986	0.9964	0.0274	0.9995	0.9983	0.995	0.9998	1	0.1197	1	0.8552	1	0.9998	0.539	0.9997	0.9959	1	0.9999	0.9992	1	0.9993	0.1272	1	0.9993	1	1	1	1	0.9997	1	0.9996	1	0.9993	0.9992	0.9993	0.9997	0.9999	1	0.9985	0.9994	1	0.9966	1
49823	1	1	1	0.9996	1	0.9998	0.9988	0.9967	0.0258	1	1	0.9553	0.0113	1	1	1	1	1	0.9999	1	0.1186	1	0.999	1	0.9999	1	1	1	1	1	0.9997	1	1	0.9999	0.9992	0.9997	1	1	0.9997	1	1	1	1	1	1	1	1	0.9966	1
49841	1	1	0.9997	1	0.9946	1	1	1	0.9717	0.9997	0.9997	0.0407	1	0.9975	0.9991	0.9999	1	0.9994	1	0.9996	0.8722	0.9997	1	0.9994	1	0.9988	1	1	0.9996	0.9997	1	0.9997	1	1	1	1	0.9995	0.9996	1	0.9997	1	0.9981	0.9999	1	0.9997	0.9997	0.9967	1	0.9987
49856	1	0.9996	0.9995	1	0.9939	1	1	1	0.9992	0.9963	1	0.0385	1	0.9978	0.8841	0.9996	1	0.9996	1	0.9999	0.3105	1	1	0.9996	1	0.9989	0.9985	0.9994	0.9999	1	0.9997	0.9997	1	0.2225	0.9999	1	1	0.9999	0.9999	0.999	1	0.9977	1	1	1	0.9999	0.999	0.9995	0.9995
49949	1	0.9997	0.9998	1	0.9952	1	1	1	0.9684	0.9996	0.9999	0.0408	1	0.9975	0.1188	1	1	0.9998	0.9997	0.9997	0.8725	0.9992	1	0.9997	1	1	1	0.9995	0.9997	0.9997	1	0.9997	1	0.7591	1	1	0.9999	0.9996	1	0.9999	1	0.9968	0.9996	1	0.9996	0.9997	0.9985	1	0.9992
49997	0.9999	1	0.9994	1	0.9956	1	1	1	0.9716	0.9969	0.9995	0.0395	0.9996	0.9974	0.1225	0.9999	0.9978	0.9984	0.9996	0.7489	0.1907	1	1	0.9993	1	0.9985	0.9978	0.1195	0.9987	1	1	0.9999	0.9999	0.7547	1	1	1	0.9997	1	0.9993	0.9986	0.9995	1	0.9986	1	0.9992	0.9969	1	0.9986
50057	0.9996	1	0.9998	1	0.997	1	1	1	0.9727	0.9958	0.9996	0.0416	0.9884	0.9995	0.1198	0.9997	0.9991	1	1	0.7484	0.1873	1	1	0.9995	0.9996	0.9995	0.9981	0.1117	0.9997	1	1	0.9993	0.9995	0.7352	1	1	1	0.9996	1	0.9995	0.9999	0.9977	1	1	1	0.9992	0.9994	1	0.9994
50156	1	1	1	0.9996	1	0.9998	0.9986	0.9956	0.0282	1	1	0.9563	1	1	1	1	1	1	1	1	0.796	0.9968	0.9997	1	1	1	1	0.8808	0.9999	0.9999	0.9999	1	1	0.9994	1	0.9996	1	0.9996	1	1	0.9997	1	0.9996	1	1	1	0.9965	0.9995	1
50168	1	1	1	0.9998	1	0.9997	1	0.019	0.0296	1	1	0.9584	1	1	1	1	1	1	0.9997	1	0.7971	0.9992	0.9997	1	1	1	1	0.8851	0.9996	0.9992	0.9999	1	1	0.9997	1	0.9999	1	0.9996	1	1	0.9995	1	0.9993	1	1	1	0.9955	0.9979	1
50424	1	0.9981	1	1	1	0.9998	1	1	0.033	1	1	1	1	1	1	1	1	1	1	0.2329	0.7865	0.996	1	1	1	1	1	1	0.9999	0.9996	0.9994	1	1	0.2042	1	0.9996	0.9996	0.999	0.9998	1	1	1	0.9996	1	0.998	1	0.9968	0.999	1
51075	0.9998	1	0.9994	1	0.9994	1	0.9962	0.9957	0.996	0.9956	0.9988	0.997	0.9922	0.9978	0.9943	0.999	1	0.9998	0.9991	0.998	0.9978	0.9988	0.9981	0.9979	0.9983	0.9939	0.9973	0.9981	0.9977	0.9963	0.9997	1	1	1	0.9998	0.9996	0.9991	0.9997	0.9998	0.9991	0.996	0.9992	0.9986	0.9994	0.9973	0.9995	0.9983	0.997	0.9991
51185	1	0.9981	0.9994	0.9995	1	1	1	1	0.9655	1	1	0.9601	0.9908	1	0.1145	0.9997	1	0.9992	1	0.9997	0.182	1	1	1	0.9997	0.9986	0.9982	0.1168	0.9997	1	1	0.9996	1	1	0.9997	1	0.9999	0.999	1	0.9988	1	0.9986	1	1	0.9975	1	1	1	1
51242	1	0.9996	0.9994	0.9998	1	1	0.9994	0.9699	0.9653	1	0.9999	0.9595	0.989	1	0.114	0.9997	1	0.9992	1	0.9996	0.18	1	1	1	0.9998	0.9988	0.9996	0.9997	1	1	1	1	1	1	0.9996	0.9999	0.9996	0.9996	1	0.9997	1	0.9995	1	1	0.9981	1	0.9983	1	1
51252	1	0.9928	0.9945	0.996	1	1	0.0171	0.0154	0.9526	1	0.9923	0.9743	0.979	0.0173	0.1075	0.9915	0.0186	0.9941	1	0.9905	0.1729	1	1	1	0.9902	0.9902	0.9904	0.9891	0.9909	1	1	0.9885	1	1	0.9925	0.9925	0.9874	0.9909	1	0.9796	1	0.9866	1	1	0.9862	0.9876	0.9982	1	1
51253	1	0.9913	0.9914	0.9942	1	1	0.018	0.0155	0.9442	1	0.9876	0.9662	0.9733	0.0178	0.105	0.9813	0.0182	0.9833	1	0.9867	0.169	1	1	1	0.9812	0.9833	0.9824	0.9842	0.9801	1	1	0.9804	1	1	0.9805	0.98	0.9797	0.9862	1	0.9703	1	0.9836	1	1	0.9807	0.9818	0.9948	1	1
51255	1	0.9916	0.9905	0.9943	1	1	1	1	0.9391	1	0.9823	0.9374	0.9672	1	0.107	0.9794	1	0.985	1	0.978	0.1733	1	1	1	0.9771	0.9772	0.9774	0.9757	0.9781	1	1	0.9727	1	1	0.9757	0.9816	0.9698	0.9843	1	0.9597	1	0.9751	1	1	0.9717	0.9771	0.9858	1	1
51274	1	0.9996	0.9997	1	0.5644	1	1	0.9856	0.9656	1	1	0.9996	0.9885	0.9997	0.1054	1	1	0.9994	1	0.9994	0.1663	1	1	1	0.9995	0.9985	1	0.1014	0.9998	1	1	0.9997	1	1	1	0.9998	0.9997	0.9997	1	1	1	0.9992	1	1	1	1	0.9993	1	0.9994
51295	1	1	0.9994	1	0.5874	1	0.9979	0.9844	0.9634	1	0.9972	0.9987	0.9859	0.9991	1	1	0.9995	1	1	0.9985	0.1811	1	1	1	0.9984	0.9985	1	0.1092	1	1	1	1	1	1	1	0.999	0.9989	0.9997	1	1	1	1	1	1	0.999	0.9984	0.9947	1	0.9965
51307	0.9997	1	1	1	0.5821	0.9998	0.9997	0.9841	1	1	0.9999	0.9992	0.9885	0.9993	0.1264	0.9996	0.9985	0.9991	1	1	0.9079	0.9971	1	0.9997	1	0.9984	0.9996	0.9999	0.9999	0.9994	1	0.9997	1	0.8831	1	0.9999	0.9997	0.9997	1	0.9994	1	0.9991	0.9997	1	0.9993	0.9999	0.999	0.9918	0.9994
51319	0.9997	0.9996	1	0.9998	0.5456	1	0.9992	0.9826	1	1	0.9998	0.9998	0.9874	0.9998	0.1127	0.9998	1	1	1	0.9995	0.8998	0.9977	1	1	1	0.999	0.9989	0.9998	0.9994	1	1	1	1	0.872	0.9997	1	0.9998	1	1	1	1	0.9997	0.9998	1	0.9998	1	0.9985	0.9929	1
51358	0.9997	0.9993	1	1	1	1	1	1	0.9977	1	0.9994	0.999	0.9883	0.9994	0.9998	0.9997	0.998	0.9983	1	0.9994	1	0.9965	1	1	0.9994	0.9996	0.9997	0.9994	1	0.9998	0.9996	0.9994	0.999	0.9992	0.9999	0.9997	0.9992	0.9997	0.9997	0.999	1	0.9989	0.9999	1	0.9997	0.9992	0.9986	0.9997	0.9992
51494	0.9932	0.9996	1	0.9996	1	0.9994	1	0.9999	1	0.9988	1	0.0393	0.0113	0.997	0.9996	1	0.9986	0.9985	0.9998	0.9994	0.8037	0.9966	0.999	0.9994	1	1	1	0.8756	0.9996	0.9992	0.9997	0.9997	0.9997	0.9999	1	0.9994	0.9999	0.9992	1	0.999	0.9995	0.9999	0.9999	0.9932	0.9996	1	1	0.9985	0.9991
51793	0.9942	0.9996	1	0.9995	0.482	1	1	0.0159	0.9984	0.9989	1	1	1	1	0.9995	0.9999	1	1	0.9998	0.9997	0.8034	0.9994	0.9989	0.9997	1	1	0.9992	0.8835	1	1	1	0.9999	1	0.9994	0.9997	1	1	1	0.9998	0.9997	0.9998	1	1	0.9933	1	1	1	0.9977	1
51948	1	1	1	1	0.4993	1	1	1	1	1	0.9996	0.0448	1	0.9962	1	0.9991	0.9971	1	1	1	1	1	1	1	1	1	1	1	0.9991	1	1	1	1	1	1	1	1	0.9995	1	1	0.9989	1	1	0.9944	0.9996	1	0.9953	1	0.9968
52036	1	0.9997	1	1	0.9982	0.9994	1	0.0146	1	0.9973	1	0.038	1	0.9965	0.991	0.9996	1	0.9998	0.9998	0.9996	0.7993	1	1	1	1	1	0.9983	0.8717	0.9999	1	1	1	0.9997	0.9998	0.9998	0.8142	0.9996	1	1	0.9992	0.9994	0.9997	0.9993	0.9952	0.9999	1	0.9981	1	0.9997
52076	1	1	1	1	0.5104	1	1	1	1	1	0.9996	0.0362	1	0.9976	1	0.9997	1	1	1	1	1	1	1	1	1	1	1	1	0.9997	1	1	1	1	1	1	1	1	1	1	1	0.9998	1	1	0.9955	1	1	0.9971	1	0.9985
52083	1	1	1	1	0.5032	1	1	1	1	1	0.9999	0.0378	1	0.9981	1	0.9999	0.9994	1	1	1	1	1	1	1	1	1	1	1	0.9999	1	1	1	1	1	1	1	1	1	1	1	0.9998	1	1	0.9956	1	1	0.9977	1	0.9987
52117	1	0.9971	1	0.9992	0.4793	1	1	1	0.9736	0.9958	1	1	1	1	0.9919	1	1	1	1	0.9988	0.0675	1	1	1	1	1	0.9992	1	1	1	0.9988	0.9996	0.9993	0.0858	0.999	0.8176	0.9991	1	0.9989	0.9991	1	1	1	1	1	1	1	0.9987	1
52330	1	1	1	1	0.5029	1	1	1	1	0.9923	1	0.0395	1	0.9979	0.9368	0.9996	1	1	1	1	0.7406	1	1	1	1	1	1	0.8862	1	1	0.9996	1	1	0.8946	1	1	1	1	1	1	0.9983	1	1	1	1	1	0.998	0.9863	0.9996
52339	1	1	1	1	0.504	1	1	1	1	1	1	0.0411	1	0.9975	0.9386	0.9994	1	1	1	1	0.7373	1	1	1	1	1	1	0.8891	1	1	1	1	1	0.8985	1	1	1	1	1	1	0.9993	1	1	1	1	1	0.9984	0.9863	0.9996
52425	1	1	1	0.9992	0.9931	0.9995	1	0.018	0.9995	0.9961	1	0.049	0.012	0.9984	0.9993	0.9999	0.9995	0.9983	0.9998	0.9995	0.8156	1	0.9996	0.9996	1	1	1	0.8936	0.9999	1	0.9989	0.9996	0.9996	0.9995	1	0.8289	0.9991	1	0.9998	1	0.9993	0.9997	0.999	0.9921	0.9997	1	0.9948	0.9993	0.9995
52453	1	1	1	0.9996	0.9944	1	1	0.0179	0.9997	0.9958	1	0.0466	0.0117	0.998	0.9995	0.9998	0.9983	0.9982	0.9994	0.9996	0.8115	1	0.9998	0.9997	1	1	1	0.893	1	1	1	0.9994	1	0.9013	0.9998	0.8272	0.9997	1	1	1	0.9998	0.9997	0.9996	0.992	0.9999	1	1	0.9992	0.9989
52480	1	1	1	1	0.9989	0.9998	1	0.0157	0.9998	0.9968	0.9999	0.0459	1	0.9974	0.9987	0.9997	0.9982	0.9984	0.9987	0.9996	0.8124	1	0.9993	1	1	1	1	0.8952	0.9997	1	0.9996	1	0.9995	0.9991	0.9994	0.8252	0.9993	0.9996	1	1	0.9986	0.9993	0.9994	0.9929	0.9994	1	0.9987	0.9979	0.9989
52572	1	1	1	1	0.9931	1	1	0.0139	1	0.9968	0.9993	0.0412	1	0.9989	0.9425	0.9998	1	1	1	1	1	1	1	1	1	1	1	1	0.9997	1	1	1	1	0.0853	1	0.8087	1	0.9995	1	1	0.9997	1	1	1	1	1	1	1	0.9983
52579	1	1	1	1	1	1	1	1	1	0.8539	0.9861	1	1	0.9571	0.2572	0.9926	1	1	0.9897	1	1	1	1	1	1	1	1	1	0.9889	1	1	1	1	1	1	0.0698	1	0.9444	1	1	1	1	1	1	1	1	1	1	1
52583	1	1	1	1	1	1	1	1	1	1	1	1	1	1	1	1	1	1	1	1	1	1	1	1	1	1	1	1	1	1	1	1	1	1	1	1	1	1	1	1	1	1	1	1	1	1	1	1	1
52604	1	1	1	1	0.5475	1	1	0.0151	1	1	0.9997	0.0427	0.0107	0.9982	0.9331	0.9998	1	1	0.9995	1	1	1	0.9997	1	1	1	1	1	0.9995	1	1	1	1	0.0845	1	0.8186	1	0.9997	0.9998	1	1	1	1	1	1	1	1	1	0.9992
52610	1	1	1	1	0.5574	1	1	0.0153	1	1	0.9999	0.0444	0.0113	0.9983	0.9399	0.9993	0.9988	1	1	1	1	1	0.9997	1	1	1	1	1	0.9993	1	1	1	1	0.0894	1	0.8256	1	0.9994	0.9996	1	0.9988	1	1	1	1	1	1	1	0.9975
52910	1	1	1	1	0.9904	1	1	1	1	1	1	0.0466	1	0.9961	1	0.9998	1	1	1	1	1	1	1	1	1	1	1	1	1	1	1	1	1	1	1	1	1	1	1	1	0.9994	1	1	1	1	1	1	1	0.9981
53141	1	1	1	1	1	1	1	1	1	1	1	1	0.9993	0.9995	0.9996	0.9996	0.9987	0.9991	0.9997	1	0.9993	1	0.9998	0.9999	0.9995	0.9998	1	0.9999	0.9999	0.9995	0.9994	1	0.9999	0.9999	0.9999	1	0.9996	0.9994	0.9999	1	0.9997	1	0.9996	0.9999	0.9999	1	0.9966	0.0112	0.9978
53180	1	0.9995	1	1	1	1	1	0.9976	0.9231	1	1	1	0.0135	1	1	1	1	1	0.9996	0.7435	0.8278	1	0.9996	1	1	1	1	1	1	1	1	0.9999	1	0.9099	1	0.8205	1	1	1	1	1	0.9978	1	1	0.998	1	1	1	1
53186	1	1	1	1	0.9861	1	1	1	1	1	1	0.0462	1	0.9977	1	0.9996	0.9984	1	1	1	1	1	1	1	1	1	1	1	1	1	1	1	1	1	1	1	1	1	1	1	0.9992	1	1	1	1	1	0.9964	1	0.9981
53336	0.9985	1	0.9995	0.9998	1	0.9998	1	1	1	0.9998	1	0.946	0.983	1	0.9996	1	1	1	1	1	0.1565	0.9969	1	0.9997	0.9999	0.9996	0.9978	1	1	1	0.9999	1	1	1	1	0.1758	1	1	1	0.9993	1	1	1	0.9999	1	0.9999	1	1	1
53426	1	1	1	1	0.4381	1	1	0.0215	0.9985	1	0.9986	1	0.0201	1	0.9573	1	1	0.9998	0.9998	0.7594	0.8198	1	0.9994	1	1	1	1	0.9146	0.9996	0.9993	1	0.9992	1	0.9999	0.9998	1	1	0.9993	0.9997	1	1	0.998	0.9997	1	1	1	1	1	1
53446	0.9998	0.9986	1	0.9996	0.9986	0.9997	0.9995	1	0.9995	1	0.9997	1	0.9993	1	0.9997	0.9998	0.9984	0.9994	0.9998	0.9997	1	0.9989	1	0.9999	0.9997	0.9961	0.9988	0.9993	0.9997	1	1	1	1	0.9999	0.9998	1	0.9997	0.9997	0.9998	1	1	0.9996	0.9996	0.9994	0.9994	0.9999	0.9996	1	1
53498	0.9995	1	1	0.9998	1	0.9998	1	0.0189	0.0242	1	1	0.9996	1	0.9998	0.9994	0.9998	1	1	0.9995	0.9999	1	0.9996	1	0.9999	0.9995	1	1	0.9097	0.9998	0.9997	0.9996	0.9999	1	0.9995	0.9997	0.198	0.9995	0.9999	0.9998	0.9999	1	0.9996	0.9999	1	1	0.9999	0.999	0.0101	1
53502	0.9992	0.9997	1	1	1	1	0.9988	1	1	1	0.9998	0.9996	0.9986	0.9998	0.9994	1	1	0.9996	1	1	1	0.9996	0.9996	0.9996	0.9998	1	1	0.9997	0.9997	0.9992	1	0.9999	1	0.9998	0.9997	1	1	0.9996	0.9998	0.9999	1	0.9994	0.9997	1	0.9998	1	1	0.9996	1
53510	0.9992	0.9997	1	0.9998	1	0.9998	1	0.9997	0.9994	1	0.9995	1	0.9997	0.9998	0.9999	0.9998	0.9995	0.9996	0.9997	0.9999	0.9997	0.9986	1	1	0.9998	1	1	0.9997	0.9999	0.9997	0.9999	0.9999	0.9996	0.9997	0.9998	0.9997	0.9996	0.9994	1	0.9996	0.9997	1	0.9989	0.9999	0.9998	0.9997	0.9953	0.9996	0.9996
53528	1	1	1	1	0.4882	1	1	1	1	1	1	0.0399	1	0.9985	1	0.9997	1	1	1	1	1	1	1	1	1	1	1	1	1	1	1	1	1	1	1	1	1	1	1	1	0.9997	1	1	1	1	1	0.9937	1	0.9985
53555	0.9991	0.9996	0.9994	1	1	0.9995	1	0.9994	0.9993	1	0.9995	1	1	1	0.9998	1	1	0.9995	0.9996	1	0.9999	0.9995	1	1	0.9998	0.9998	0.9995	1	0.9997	0.9997	0.9998	0.9999	0.9995	0.9998	1	1	1	0.9999	0.9998	0.9997	0.9996	0.9999	1	0.9996	0.9997	0.9995	1	1	1
53564	0.9786	0.9583	1	1	1	1	0.96	1	1	1	0.9885	0.9995	1	1	0.9933	0.9792	1	1	1	1	1	0.978	1	0.9997	0.9993	0.9998	1	1	0.9895	1	1	0.9896	0.9997	0.9917	1	1	0.963	0.9995	1	0.9914	1	1	1	0.9998	1	1	1	0.9091	0.9231
53567	0.9704	1	0.9994	1	1	1	0.9231	1	1	1	0.95	1	1	1	0.9921	0.95	1	1	1	1	0.9989	0.9318	1	0.9995	1	0.9991	1	1	1	1	1	1	1	1	0.9998	0.9992	1	0.9997	1	1	1	1	1	0.9998	1	0.9998	1	1	1
53570	1	1	0.9994	1	1	1	1	1	1	0.9993	1	0.9991	0.9996	1	1	1	1	1	1	1	1	1	0.9998	0.9997	0.9998	0.9998	1	1	1	1	1	1	0.9997	1	0.9996	1	1	1	1	1	1	1	1	0.9995	1	0.9997	1	1	1
53573	1	1	1	1	1	1	1	1	1	0.9998	1	1	0.9988	1	1	1	1	1	1	1	1	1	1	0.9995	0.9998	0.9995	1	1	1	1	1	1	0.9998	1	0.9998	0.9992	1	1	1	1	1	1	1	0.9994	1	0.9992	1	1	1
53579	1	1	1	1	1	1	1	1	1	1	1	1	1	1	1	1	1	1	1	1	1	1	1	1	1	1	1	1	1	1	1	1	1	1	1	1	1	1	1	1	1	1	1	1	1	1	1	1	1
53583	1	1	1	1	1	1	1	1	1	1	1	1	1	1	1	1	1	1	1	1	1	1	1	1	1	1	1	1	1	1	1	1	1	1	1	1	1	1	1	1	1	1	1	1	1	1	1	1	1
53587	1	1	1	1	1	1	1	1	1	1	1	1	1	1	1	1	1	1	1	1	1	1	1	1	1	1	1	1	1	1	1	1	1	1	1	1	1	1	1	1	1	1	1	1	1	1	1	1	1
53612	1	1	1	1	1	1	1	1	1	1	1	1	1	1	1	1	1	1	1	1	1	1	1	1	1	1	1	1	1	1	1	1	1	1	1	1	1	1	1	1	1	1	1	1	1	1	1	1	1
53615	1	1	1	1	1	1	1	1	1	1	1	1	1	1	1	1	1	1	1	1	1	1	1	1	1	1	1	1	1	1	1	1	1	1	1	1	1	1	1	1	1	1	1	1	1	1	1	1	1
53623	1	1	1	1	1	1	1	1	1	1	1	1	1	1	1	1	1	1	1	1	1	1	1	1	1	1	1	1	1	1	1	1	1	1	1	1	1	1	1	1	1	1	1	1	1	1	1	1	1
53630	1	1	1	1	1	1	1	1	1	1	1	1	1	1	1	1	1	1	1	1	1	1	1	1	1	1	1	1	1	1	1	1	1	1	1	1	1	1	1	1	1	1	1	1	1	1	1	1	1
53638	1	1	1	1	1	1	1	1	1	1	1	1	1	1	1	1	1	1	1	1	1	1	1	1	1	1	1	1	1	1	1	1	1	1	1	1	1	1	1	1	1	1	1	1	1	1	1	1	1
53645	1	1	1	1	1	1	1	1	1	1	1	1	1	1	1	1	1	1	1	1	1	1	1	1	1	1	1	1	1	1	1	1	1	1	1	1	1	1	1	1	1	1	1	1	1	1	1	1	1
53651	1	1	1	1	1	1	1	1	1	1	1	1	1	1	1	1	1	1	1	1	1	1	1	1	1	1	1	1	1	1	1	1	1	1	1	1	1	1	1	1	1	1	1	1	1	1	1	1	1
53654	1	1	1	1	1	1	1	1	1	1	1	1	1	1	1	1	1	1	1	1	1	1	1	1	1	1	1	1	1	1	1	1	1	1	1	1	1	1	1	1	1	1	1	1	1	1	1	1	1
53662	1	1	1	1	1	1	1	1	1	1	1	1	1	1	1	1	1	1	1	1	1	1	1	1	1	1	1	1	1	1	1	1	1	1	1	1	1	1	1	1	1	1	1	1	1	1	1	1	1
53678	1	1	1	1	1	1	1	1	1	1	1	1	1	1	1	1	1	1	1	1	1	1	1	1	1	1	1	1	1	1	1	1	1	1	1	1	1	1	1	1	1	1	1	1	1	1	1	1	1
53690	1	1	1	1	1	1	1	1	1	1	1	1	1	1	1	1	1	1	1	1	1	1	1	1	1	1	1	1	1	1	1	1	1	1	1	1	1	1	1	1	1	1	1	1	1	1	1	1	1
53702	1	1	1	1	1	1	1	1	1	1	1	1	1	1	1	1	1	1	1	1	1	1	1	1	1	1	1	1	1	1	1	1	1	1	1	1	1	1	1	1	1	1	1	1	1	1	1	1	1
53708	1	1	1	1	1	1	1	1	1	1	1	1	1	1	1	1	1	1	1	1	1	1	1	1	1	1	1	1	1	1	1	1	1	1	1	1	1	1	1	1	1	1	1	1	1	1	1	1	1
53711	1	1	1	1	1	1	1	1	1	1	1	1	1	1	1	1	1	1	1	1	1	1	1	1	1	1	1	1	1	1	1	1	1	1	1	1	1	1	1	1	1	1	1	1	1	1	1	1	1
53716	1	1	1	1	1	1	1	1	1	1	1	1	1	1	1	1	1	1	1	1	1	1	1	1	1	1	1	1	1	1	1	1	1	1	1	1	1	1	1	1	1	1	1	1	1	1	1	1	1
53717	1	1	1	1	1	1	1	1	1	1	1	1	1	1	1	1	1	1	1	1	1	1	1	1	1	1	1	1	1	1	1	1	1	1	1	1	1	1	1	1	1	1	1	1	1	1	1	1	1
53723	1	1	1	1	1	1	1	1	1	1	1	1	1	1	1	1	1	1	1	1	1	1	1	1	1	1	1	1	1	1	1	1	1	1	1	1	1	1	1	1	1	1	1	1	1	1	1	1	1
53732	0.9024	1	1	1	1	1	1	1	1	1	1	1	1	1	1	1	1	1	1	1	1	1	1	1	1	1	1	1	1	1	1	1	1	1	1	1	1	1	1	1	1	1	1	1	1	1	1	1	1
53738	1	1	1	1	0.5	1	1	0.5571	0.9591	1	1	1	1	0.9427	0.4261	1	1	0.9946	0.9918	1	0.1013	1	1	1	1	1	1	0.9962	1	1	1	0.9974	1	1	1	0.0853	1	1	1	1	1	0.9849	1	1	0.996	1	0.9412	0.8611	1
53741	1	1	1	1	0.5833	1	0.9565	0.5674	0.9721	1	0.9828	1	1	0.9536	0.4332	0.99	1	0.9948	0.9918	0.9963	0.103	1	1	1	1	1	1	0.9962	0.9914	1	0.9974	1	1	0.991	1	0.0885	0.9968	1	1	1	0.9746	0.9818	1	1	1	1	0.9714	0.9024	0.98
53756	1	0.9996	1	1	0.9877	1	0.9991	0.964	0.9986	1	1	0.0311	0.0136	0.9968	0.941	0.9996	1	1	0.9996	0.9996	0.705	1	1	1	1	1	1	0.9994	0.9998	0.9997	1	0.9999	1	0.9998	1	0.7535	1	1	0.9997	1	1	0.9987	0.9999	1	1	1	0.9993	0.9969	1
53761	1	1	1	1	0.9879	1	1	0.9638	0.9985	1	0.9998	0.0326	0.0139	0.9967	0.9424	1	1	1	0.9995	1	0.7103	1	1	1	1	1	1	0.9999	0.9998	1	1	1	1	0.9998	1	0.7554	1	1	1	1	1	0.999	1	1	0.9998	1	0.9993	0.9982	0.9989
53768	1	0.9928	1	1	0.988	1	0.9991	0.9601	0.9978	1	1	0.0342	0.0138	0.9965	0.9421	0.9998	0.9993	0.9574	0.9996	0.9851	0.7141	1	1	1	1	1	1	0.9994	0.9998	1	1	0.9993	1	0.9997	1	0.7577	0.972	1	1	1	0.9996	0.9859	0.9999	1	0.9984	1	0.9994	0.9859	1
53774	1	0.9865	1	1	0.9863	1	0.9991	0.9949	0.9978	1	0.9998	0.0333	0.0152	0.9967	0.942	0.9998	1	0.948	0.9989	0.9852	0.8023	1	0.9996	1	1	1	1	0.9999	0.9996	1	0.9996	0.9994	1	0.9998	1	0.7576	0.9716	1	0.9998	1	0.9992	0.9853	1	1	0.9982	1	0.9994	0.9858	1
53783	1	0.9925	1	1	0.999	1	0.996	0.9637	0.9953	1	0.9983	0.0358	0.0143	0.9948	0.9445	0.9984	1	0.9568	0.9995	0.9859	0.7189	1	1	1	1	1	1	0.9986	0.9998	0.9968	0.9996	0.9996	1	1	1	0.7627	0.9698	1	1	1	0.9993	0.9859	0.9996	1	0.9976	1	0.9994	0.9861	1
53789	1	0.9921	1	1	1	1	1	0.96	0.9978	1	0.9998	0.0371	0.0137	0.9961	0.9401	1	1	0.954	0.9996	0.9857	0.698	1	1	1	1	1	1	0.9997	1	0.9994	0.9994	0.9996	1	0.9997	1	0.7615	0.9691	1	1	1	1	0.9854	0.9995	1	0.9992	1	0.9986	0.9836	0.9994
53792	1	0.9918	1	1	1	1	1	0.9615	0.9978	1	0.9998	0.0367	0.0129	0.9968	0.9401	1	1	0.9548	0.9996	0.9857	0.7006	1	1	1	1	1	1	0.9997	1	0.9994	0.9995	0.9996	1	0.9995	1	0.7629	0.9696	1	1	1	1	0.985	0.9997	1	0.9998	1	0.9986	0.9845	1
53798	1	0.9996	1	1	0.9978	1	0.9992	0.9635	0.9984	1	0.9998	0.0383	0.0155	0.9967	0.9471	1	1	0.9997	0.9997	1	0.7252	1	1	1	1	1	1	0.9996	0.9995	1	0.9999	0.9997	1	1	1	0.7675	0.9997	1	0.9998	1	0.9993	0.9986	1	1	0.9995	1	0.998	0.9971	0.9984
53845	1	0.9985	1	1	1	1	1	0.9579	0.0201	1	0.9998	0.0338	0.0167	0.9974	0.9505	0.9998	0.9992	1	0.9993	0.9998	0.722	1	1	1	1	1	1	0.9994	1	0.9995	0.9996	1	1	0.9997	1	0.7448	0.9995	1	1	1	0.9992	0.9979	0.9997	1	0.9998	1	0.9982	0.9971	0.9995
53849	1	0.9989	1	1	0.9914	1	1	0.956	0.0205	1	0.9996	0.0335	0.0184	0.9967	0.9521	0.9978	0.9984	0.9981	0.9992	0.9981	0.7292	1	1	1	1	1	1	0.94	0.9986	0.9997	0.9981	0.999	1	0.9716	1	0.7466	0.9988	1	0.9998	1	0.9985	0.9974	0.9997	1	0.9983	1	0.9964	0.9952	0.9984
53894	1	1	1	1	1	1	1	1	1	1	1	1	0.0155	1	0.861	1	1	1	0.9069	1	0.692	1	1	1	1	1	1	0.8635	1	0.8849	1	1	1	0.9223	1	1	1	1	1	1	1	1	0.9128	1	1	1	1	1	1
53908	1	1	1	1	1	1	1	1	1	1	1	1	1	1	1	1	1	1	1	1	1	1	1	1	1	1	1	1	1	1	1	1	1	1	1	1	1	1	1	1	1	1	1	1	1	1	1	1	1
53914	1	1	1	1	1	1	1	1	1	1	1	1	0.0166	1	0.8631	1	1	1	0.9102	1	0.6819	1	1	1	1	1	1	0.8702	1	0.888	1	1	1	0.9233	1	1	1	1	1	1	1	1	0.9164	1	1	1	1	1	1
53921	0.9991	0.9969	1	1	1	1	0.9982	0.9973	0.9981	1	1	1	0.0173	1	0.9708	1	1	0.9983	0.9994	0.9994	0.8244	0.9985	0.9996	1	1	1	0.999	0.9999	1	0.9989	0.999	0.9994	1	0.9995	1	0.6295	0.9995	0.9996	1	0.999	1	0.9938	0.9997	1	0.999	1	1	0.9997	1
53938	1	1	1	1	1	1	1	1	1	1	1	1	1	1	1	1	1	1	1	1	1	1	1	1	1	1	1	1	1	1	1	1	1	1	1	1	1	1	1	1	1	1	1	1	1	1	1	1	1
53942	1	1	1	1	1	1	1	1	1	1	1	1	1	1	1	1	1	1	1	1	1	1	1	1	1	1	1	1	1	1	1	1	1	1	1	1	1	1	1	1	1	1	1	1	1	1	1	1	1
53945	0.9997	1	1	0.9998	1	0.9998	1	0.9911	0.9993	0.9993	1	1	0.0193	1	0.9999	1	1	1	0.9994	1	0.8246	0.999	0.9992	0.9994	1	1	0.9994	0.9996	1	0.9996	1	1	0.9992	0.9994	0.9995	1	1	0.999	1	0.9983	1	1	0.9996	0.9993	1	1	1	1	1
53948	1	1	1	1	1	1	1	1	1	1	1	1	1	1	1	1	1	1	1	1	1	1	1	1	1	1	1	1	1	1	1	1	1	1	1	1	1	1	1	1	1	1	1	1	1	1	1	1	1
53951	1	1	1	1	1	1	1	1	1	1	1	1	1	1	1	1	1	1	1	1	1	1	1	1	1	1	1	1	1	1	1	1	1	1	1	1	1	1	1	1	1	1	1	1	1	1	1	1	1
53958	1	1	1	1	1	1	1	1	1	1	1	1	0.0203	1	0.9649	1	1	1	0.9996	1	0.7516	1	1	1	1	1	1	0.9997	1	1	1	1	1	0.9997	1	1	1	1	1	1	1	1	0.9997	1	1	1	1	1	1
53961	1	1	1	1	1	1	1	1	1	1	1	1	1	1	1	1	1	1	1	1	1	1	1	1	1	1	1	1	1	1	1	1	1	1	1	1	1	1	1	1	1	1	1	1	1	1	1	1	1
53966	1	1	1	1	1	1	1	1	1	1	1	1	1	1	1	1	1	1	1	1	1	1	1	1	1	1	1	1	1	1	1	1	1	1	1	1	1	1	1	1	1	1	1	1	1	1	1	1	1
53969	1	1	1	1	1	1	1	1	1	1	1	1	1	1	1	1	1	1	1	1	1	1	1	1	1	1	1	1	1	1	1	1	1	1	1	1	1	1	1	1	1	1	1	1	1	1	1	1	1
53975	1	1	1	1	1	1	1	1	1	1	1	1	1	1	1	1	1	1	1	1	1	1	1	1	1	1	1	1	1	1	1	1	1	1	1	1	1	1	1	1	1	1	1	1	1	1	1	1	1
53978	1	1	1	1	1	1	1	1	1	1	1	1	1	1	1	1	1	1	1	1	1	1	1	1	1	1	1	1	1	1	1	1	1	1	1	1	1	1	1	1	1	1	1	1	1	1	1	1	1
53984	1	1	1	1	1	1	1	1	1	1	1	1	1	1	1	1	1	1	1	1	1	1	1	1	1	1	1	1	1	1	1	1	1	1	1	1	1	1	1	1	1	1	1	1	1	1	1	1	1
53987	1	1	1	1	1	1	1	0.1223	1	1	0.9474	1	1	0.75	1	0.9833	1	1	1	0.9062	1	1	1	1	1	1	1	1	1	1	0.9863	1	1	1	1	1	0.9701	1	0.9773	1	0.9118	0.9231	1	1	1	1	0.92	1	1
54014	1	0.9997	1	1	1	1	1	0.9695	0.9986	1	0.9997	0.0424	0.0166	0.9976	0.9596	0.9997	1	0.9997	0.9994	0.7493	0.727	1	1	1	1	1	1	1	0.9997	0.998	1	1	1	1	1	0.8285	1	1	0.9998	1	0.9991	0.9994	1	1	0.9998	1	0.9992	0.9993	0.9997
54035	1	0.9996	1	1	1	1	1	0.9569	0.0185	1	1	0.0316	1	0.9963	0.9181	1	0.997	0.9996	0.9994	0.6982	0.6425	1	1	1	1	1	1	0.9989	0.9998	1	1	0.9998	1	1	1	0.7927	1	1	1	1	0.9988	0.9991	0.999	1	0.9998	1	0.995	0.9927	0.9974
54040	1	0.9978	1	1	0.9991	1	1	0.9564	0.0185	1	0.9998	0.0318	1	0.9967	0.9173	0.9996	1	0.9998	1	0.6998	0.6425	1	1	1	1	1	1	0.9995	0.9998	0.9996	1	0.9998	1	1	1	0.7871	1	1	1	1	0.9991	0.999	0.9995	1	1	1	1	0.9964	0.9995
54043	1	0.9997	1	1	1	1	1	0.954	0.0199	1	0.9998	0.0324	1	0.9972	0.9197	1	1	0.9998	1	0.7076	0.6478	1	1	1	1	1	1	1	0.9997	0.9996	1	1	1	0.9995	1	0.7961	1	1	0.9998	1	0.9991	0.9993	1	1	1	1	0.9979	0.9954	0.9991
54056	1	0.9993	1	1	1	1	1	0.9565	0.0187	1	0.9998	0.0323	1	0.9965	0.9237	1	0.9985	0.9995	0.9995	0.7175	0.6523	1	1	1	1	1	1	0.9998	0.9997	0.9997	1	1	1	0.9998	1	0.793	1	1	1	1	0.9991	0.9989	1	1	1	1	0.9986	0.9966	0.997
54097	0.9987	1	1	1	0.5038	0.9998	1	0.0347	1	1	0.9991	1	0.0158	1	0.9684	1	1	1	0.9996	0.2473	0.817	1	1	0.9997	1	1	1	0.9575	0.9997	0.9988	1	1	1	0.9997	0.9998	1	0.9995	0.9994	1	1	1	1	0.9999	1	1	1	1	1	1
54245	1	1	1	1	1	1	1	1	1	1	1	1	1	1	1	1	1	1	1	1	1	1	1	1	1	1	1	1	1	1	1	1	1	1	1	1	1	1	1	1	1	1	1	1	1	1	1	1	1
54246	1	1	1	1	1	1	1	1	1	1	1	1	1	1	1	1	1	1	1	1	1	1	1	1	1	1	1	1	1	1	1	1	1	1	1	1	1	1	1	1	1	1	1	1	1	1	1	1	1
54247	1	1	1	1	1	1	1	1	1	1	1	1	1	1	1	1	1	1	1	1	1	1	1	1	1	1	1	1	1	1	1	1	1	1	1	1	1	1	1	1	1	1	1	1	1	1	1	1	1
54248	1	1	1	1	1	1	1	1	1	1	1	1	1	1	1	1	1	1	1	1	1	1	1	1	1	1	1	1	1	1	1	1	1	1	1	1	1	1	1	1	1	1	1	1	1	1	1	1	1
54249	1	1	1	1	1	1	1	1	1	1	1	1	1	1	1	1	1	1	1	1	1	1	1	1	1	1	1	1	1	1	1	1	1	1	1	1	1	1	1	1	1	1	1	1	1	1	1	1	1
54250	1	1	1	1	1	1	1	1	1	1	1	1	1	1	1	1	1	1	1	1	1	1	1	1	1	1	1	1	1	1	1	1	1	1	1	1	1	1	1	1	1	1	1	1	1	1	1	1	1
54251	1	1	1	1	1	1	1	1	1	1	1	1	1	1	1	1	1	1	1	1	1	1	1	1	1	1	1	1	1	1	1	1	1	1	1	1	1	1	1	1	1	1	1	1	1	1	1	1	1
54260	1	1	1	1	1	1	1	1	1	1	1	1	1	1	1	1	1	1	1	1	1	1	1	1	1	1	1	1	1	1	1	1	1	1	1	1	1	1	1	1	1	1	1	1	1	1	1	1	1
54263	1	1	1	1	1	1	1	1	1	1	1	1	1	1	1	1	1	1	1	1	1	1	1	1	1	1	1	1	1	1	1	1	1	1	1	1	1	1	1	1	1	1	1	1	1	1	1	1	1
54266	1	1	1	1	1	1	1	1	1	1	1	1	1	1	1	1	1	1	1	1	1	1	1	1	1	1	1	1	1	1	1	1	1	1	1	1	1	1	1	1	1	1	1	1	1	1	1	1	1
54267	0.9818	1	1	1	1	1	1	0.9984	0.9116	1	1	1	0.0171	1	1	1	1	0.9996	0.9997	0.9997	1	0.9995	1	1	1	1	1	1	1	0.9998	1	1	1	1	1	0.6439	0.9996	1	1	1	1	0.9991	1	1	1	1	1	0.9993	1
54270	1	1	1	1	1	1	1	1	1	1	1	1	1	1	1	1	1	1	1	1	1	1	1	1	1	1	1	1	1	1	1	1	1	1	1	1	1	1	1	1	1	1	1	1	1	1	1	1	1
54274	1	1	1	1	1	1	1	1	1	1	1	1	1	1	1	1	1	1	1	1	1	1	1	1	1	1	1	1	1	1	1	1	1	1	1	1	1	1	1	1	1	1	1	1	1	1	1	1	1
54275	1	1	1	1	1	1	1	1	1	1	1	1	1	1	1	1	1	1	1	1	1	1	1	1	1	1	1	1	1	1	1	1	1	1	1	1	1	1	1	1	1	1	1	1	1	1	1	1	1
54277	1	1	1	1	1	1	1	1	1	1	1	1	1	1	1	1	1	1	1	1	1	1	1	1	1	1	1	1	1	1	1	1	1	1	1	1	1	1	1	1	1	1	1	1	1	1	1	1	1
54278	1	0.9993	1	1	1	1	0.9994	0.998	1	1	1	1	1	1	1	1	1	1	1	1	1	1	1	1	1	1	1	1	1	1	1	1	1	1	1	0.6613	1	1	1	1	1	1	1	1	0.9996	1	1	0.9998	1
54279	1	1	1	1	1	1	1	0.998	1	1	1	1	1	1	1	1	1	1	1	1	1	1	1	1	1	1	1	1	1	1	1	1	1	1	1	0.6719	1	1	1	1	1	1	1	1	1	1	1	1	1
54280	1	1	1	1	1	1	1	1	1	1	1	1	1	1	1	1	1	1	1	1	1	1	1	1	1	1	1	1	1	1	1	1	1	1	1	1	1	1	1	1	1	1	1	1	1	1	1	1	1
54281	1	1	1	1	1	1	1	1	1	1	1	1	1	1	1	1	1	1	1	1	1	1	1	1	1	1	1	1	1	1	1	1	1	1	1	1	1	1	1	1	1	1	1	1	1	1	1	1	1
54282	1	1	1	1	1	1	1	1	1	1	1	1	1	1	1	1	1	1	1	1	1	1	1	1	1	1	1	1	1	1	1	1	1	1	1	1	1	1	1	1	1	1	1	1	1	1	1	1	1
54296	1	1	1	1	1	1	1	1	1	1	1	1	1	1	1	1	1	1	1	1	1	1	1	1	1	1	1	1	1	1	1	1	1	1	1	1	1	1	1	1	1	1	1	1	1	1	1	1	1
54297	1	1	1	1	1	1	1	1	1	1	1	1	1	1	1	1	1	1	1	1	1	1	1	1	1	1	1	1	1	1	1	1	1	1	1	1	1	1	1	1	1	1	1	1	1	1	1	1	1
54298	1	1	1	1	1	1	1	1	1	1	1	1	1	1	1	1	1	1	1	1	1	1	1	1	1	1	1	1	1	1	1	1	1	1	1	1	1	1	1	1	1	1	1	1	1	1	1	1	1
54300	1	1	1	1	1	1	1	1	1	1	1	1	1	1	1	1	1	1	1	1	1	1	1	1	1	1	1	1	1	1	1	1	1	1	1	1	1	1	1	1	1	1	1	1	1	1	1	1	1
54301	1	1	1	1	1	1	1	1	1	1	1	1	1	1	1	1	1	1	1	1	1	1	1	1	1	1	1	1	1	1	1	1	1	1	1	1	1	1	1	1	1	1	1	1	1	1	1	1	1
54303	1	1	1	1	1	1	1	1	1	1	1	1	1	1	1	1	1	1	1	1	1	1	1	1	1	1	1	1	1	1	1	1	1	1	1	1	1	1	1	1	1	1	1	1	1	1	1	1	1
54305	1	1	1	1	1	1	1	1	1	1	1	1	1	1	1	1	1	1	1	1	1	1	1	1	1	1	1	1	1	1	1	1	1	1	1	1	1	1	1	1	1	1	1	1	1	1	1	1	1
54308	1	1	1	1	1	1	1	1	1	1	1	1	1	1	1	1	1	1	1	1	1	1	1	1	1	1	1	1	1	1	1	1	1	1	1	1	1	1	1	1	1	1	1	1	1	1	1	1	1
54309	1	1	1	1	1	1	1	1	1	1	1	1	1	1	1	1	1	1	1	1	1	1	1	1	1	1	1	1	1	1	1	1	1	1	1	1	1	1	1	1	1	1	1	1	1	1	1	1	1
54325	0.98	0.9988	1	1	1	1	0.9993	0.998	1	1	1	1	0.013	1	1	1	1	1	0.9994	1	1	1	1	1	1	1	1	0.9986	1	0.9996	1	1	1	1	1	0.7621	1	1	1	1	1	1	1	1	0.9997	1	1	1	1
54338	1	1	1	1	1	1	1	1	1	1	1	1	1	1	1	1	1	1	1	1	1	1	1	1	1	1	1	1	1	1	1	1	1	1	1	1	1	1	1	1	1	1	1	1	1	1	1	1	1
54367	1	1	1	1	1	1	1	1	1	1	1	1	0.0141	1	1	1	1	1	0.9997	1	1	1	1	1	1	1	1	1	1	1	1	1	1	1	1	1	1	1	1	1	1	1	1	1	1	1	1	1	1
54369	1	1	1	1	1	1	1	1	1	1	1	1	1	1	1	1	1	1	1	1	1	1	1	1	1	1	1	1	1	1	1	1	1	1	1	1	1	1	1	1	1	1	1	1	1	1	1	1	1
54380	0.9852	1	1	0.9998	0.9991	1	1	0.0187	0.9987	1	0.9998	0.0279	1	0.995	0.9442	0.9995	0.9979	1	1	1	0.7728	0.9828	0.999	0.9996	1	1	1	0.8909	0.9994	1	1	1	1	0.9995	1	1	1	1	0.9994	1	1	1	0.9998	1	1	1	0.9972	1	0.9994
54631	1	1	1	1	0.5072	1	0.9973	0.9972	1	0.9972	0.9999	0.0507	1	0.9953	1	0.9999	0.9967	1	1	0.3325	0.0797	1	0.9994	1	1	1	1	1	0.9997	1	1	1	1	0.0484	0.9994	1	1	0.9995	0.9998	1	0.999	1	1	1	1	1	0.9953	0.0101	0.9976
55154	1	0.9996	1	1	1	1	1	0.9705	0.9997	0.9997	0.9996	1	1	1	0.0603	1	1	0.9992	1	0.9996	0.1385	0.9996	1	0.9999	1	1	1	0.917	0.9997	0.9998	0.9997	0.9999	1	1	1	0.8215	1	0.9997	1	0.9997	1	0.9997	1	1	0.9979	1	1	0.9911	1
55301	0.9988	0.9994	0.9995	0.9995	1	1	0.9981	0.9724	0.9771	1	0.9984	1	0.9987	1	0.0482	1	1	1	0.9998	0.3375	1	1	1	1	0.9998	1	1	0.0819	0.9996	0.9992	1	0.9999	1	0.0581	1	0.1749	1	1	0.9998	1	1	1	1	0.9996	0.998	1	1	1	1
55344	0.9996	0.9994	0.9998	0.9995	0.5209	1	0.9969	0.9682	1	1	0.9996	0.0547	0.9995	0.9995	0.9335	1	1	1	0.9991	0.9993	0.8896	1	1	1	1	1	0.9976	0.0822	0.9997	0.9981	1	0.9997	1	1	0.9997	0.9999	0.9994	0.9997	1	0.9993	0.9992	1	1	1	0.9995	1	1	0.0101	0.9994
56225	0.999	1	0.9997	1	0.9971	1	0.9996	0.971	0.0231	1	1	1	0.9891	0.9996	0.9058	0.9996	0.1086	0.9998	1	0.3487	0.8749	1	1	1	0.9996	1	0.9989	0.0926	1	0.9996	0.9999	0.9993	1	0.9118	1	1	1	1	1	0.9999	0.9996	0.9972	1	1	1	1	1	0.9974	0.9997
56501	1	0.999	0.9996	0.9998	0.4718	0.9992	0.9988	0.9758	0.9983	0.9971	0.999	0.0533	0.9868	1	0.0808	1	0.8795	0.9975	1	0.9996	0.8662	1	1	1	0.9997	1	1	1	0.9997	1	0.9994	0.9999	1	1	1	1	0.9996	0.9994	0.9998	0.999	1	1	0.9997	1	0.9974	1	0.9981	1	1
56504	1	0.9998	0.9996	0.9998	0.4637	0.9996	0.9988	0.9748	0.9983	0.9969	0.9988	0.0511	0.9859	1	0.0814	1	0.8774	0.998	1	0.9996	0.863	1	1	1	0.9999	1	0.9982	1	0.9992	1	0.9993	1	0.9996	0.9996	0.9994	0.9993	0.9999	0.9994	0.9993	0.9991	1	1	0.9997	1	0.9971	1	0.9985	1	1
56525	0.9995	1	1	0.9997	1	0.9998	0.9992	0.9996	0.9994	0.9996	0.9997	0.0585	0.9871	1	0.999	0.9994	0.9984	0.9983	1	0.9999	0.9993	0.9964	0.999	0.9988	0.9997	1	0.9994	0.9996	0.9996	0.9994	0.9995	0.9993	0.9999	0.9997	0.9997	0.9997	0.9997	0.9991	0.9995	0.9994	0.999	0.9988	0.9997	1	0.9995	1	0.9992	0.9979	0.9982
56545	1	0.9969	1	1	0.4959	1	1	0.0198	1	1	1	1	1	0.9988	0.9997	1	0.1149	1	1	0.7388	0.7847	1	0.9991	0.9996	1	1	1	0.9996	1	0.999	1	1	1	1	1	1	1	1	1	1	1	0.9992	1	1	1	1	1	0.9961	0.9996
56549	1	1	1	1	0.5126	1	1	0.0202	1	1	1	1	1	0.9985	0.8912	1	0.1166	1	1	0.3472	0.7856	1	0.9996	1	1	1	1	0.1019	1	0.9996	1	1	1	1	1	1	1	1	1	1	0.9994	0.999	1	1	1	1	1	0.9961	0.9993
56621	1	0.9997	0.9996	1	1	0.9995	1	1	0.9996	0.9996	0.9993	0.0571	0.9844	0.9994	0.9988	0.9996	0.9995	0.9989	1	0.9984	0.9996	0.9964	0.999	1	1	1	0.9997	0.9997	0.9997	0.9998	0.9994	0.9994	0.9999	0.9993	0.9997	0.9999	1	0.9993	1	0.9996	0.9994	0.9982	0.9997	1	0.9997	1	0.9993	0.9964	0.9993
56885	1	1	1	1	0.5163	1	0.9997	0.9999	0.9996	0.9993	1	0.9996	0.0124	0.9987	0.9997	0.9996	0.999	0.9994	0.9994	0.7387	0.9994	0.9972	0.9998	0.9995	1	0.9997	1	0.9994	0.9999	0.9998	1	0.9996	0.9996	0.7958	0.9999	1	1	0.9996	1	1	0.9999	1	1	0.9996	0.9994	0.9999	1	0.9968	0.9975
57410	1	1	1	1	1	1	1	1	1	1	1	0.0585	0.9894	0.9992	0.8751	1	0.8962	1	1	0.255	0.7665	0.9968	1	1	0.9997	1	1	1	1	1	1	1	1	0.216	0.9999	1	1	1	1	1	1	1	0.9996	1	1	1	1	1	0.9996
57492	0.9932	0.9996	1	0.9996	0.9946	1	1	1	0.9957	1	1	0.0538	1	1	0.1141	1	0.8863	0.9978	0.9972	0.7415	0.2375	1	1	0.9987	1	0.9955	0.9982	1	0.9987	1	0.9997	0.9997	1	1	0.9998	1	1	0.9988	1	0.9995	1	1	1	0.9993	0.996	0.9992	1	0.9866	1
57757	1	0.9996	1	1	1	1	0.9997	0.9956	0.0228	1	1	0.0516	0.0135	1	0.1257	1	0.8805	0.9989	0.9997	0.392	0.3904	1	0.9996	0.9999	1	0.9993	1	1	0.9999	0.9999	1	1	1	1	1	1	1	0.9996	1	1	1	1	1	0.9995	0.9988	0.9997	1	1	1
58200	1	1	1	0.9992	0.9953	1	1	1	1	1	1	0.9992	0.9889	0.9997	0.8958	0.9994	1	1	1	0.3563	0.8334	1	1	1	0.9997	0.9993	0.9979	0.1235	0.9997	0.9997	0.9999	1	1	0.1221	1	1	1	0.9997	1	0.9996	0.9997	0.9988	0.9999	1	0.9996	0.9999	1	0.999	1
58207	1	1	1	1	1	0.9998	1	0.0195	0.9997	0.9995	0.9999	0.9994	0.9996	0.9995	1	0.9997	1	0.999	1	0.9999	0.9997	0.9984	0.9995	1	0.9997	0.9997	1	1	0.9997	1	1	0.9999	0.9997	1	0.9998	1	0.9997	0.9997	0.9998	1	0.9993	0.9999	1	1	0.9997	1	0.9973	0.9994	0.9991
58506	0.9912	1	1	1	1	1	0.9983	0.9738	0.9723	1	1	1	0.9858	1	1	1	1	1	1	0.3402	1	0.9982	1	1	0.9999	1	1	0.8576	1	1	1	1	1	0.1234	1	1	1	0.9999	1	1	1	1	1	1	1	1	1	1	1
58545	0.9996	1	1	1	0.9983	1	0.9978	0.9997	0.9769	0.999	0.9986	0.9995	0.9997	0.9999	0.8836	1	0.9995	1	0.999	0.6099	0.9993	0.9992	0.9994	0.9999	0.9999	0.9997	0.9998	0.9999	0.9993	0.9986	1	1	1	0.9997	1	0.9992	0.9993	0.9999	0.9995	0.9992	0.9992	1	0.9999	0.9999	0.9996	0.9989	0.999	0.9997	0.9994
58744	0.9931	1	1	1	0.5	1	0.9979	0.9771	1	1	1	1	0.9859	1	1	1	0.1209	1	1	0.6156	1	0.9979	1	1	1	1	1	0.859	1	1	1	1	1	0.4573	1	1	1	0.9994	1	1	1	0.9978	1	1	1	1	0.9938	0.991	1
58800	1	0.9995	1	1	1	1	0.9997	0.9992	0.9995	0.9999	0.9994	1	0.9994	0.9996	0.9993	0.9999	0.9995	0.9992	0.9996	1	0.9997	0.9978	0.9998	1	1	0.9996	0.9992	0.9993	0.9995	0.9999	0.9999	0.9997	0.9996	1	1	1	0.9997	0.9994	1	0.9993	0.9993	0.9996	1	1	0.9995	0.9996	0.9988	0.9982	0.9994
58813	1	0.999	1	1	0.4681	1	1	0.0194	1	0.9966	0.9995	0.9945	0.0141	1	0.9978	0.9999	0.8762	0.999	0.9992	0.3726	0.7617	1	0.9991	0.9999	1	1	1	0.1401	0.9997	0.9987	1	0.9997	0.9997	1	0.9994	1	1	1	1	1	0.9981	1	0.9997	0.9994	0.9996	0.9997	1	1	1
58932	0.9983	0.9996	1	1	1	0.9998	0.9992	0.9971	0.9717	1	1	0.933	0.9868	0.9999	0.9689	0.9999	0.1011	1	1	0.7143	0.2287	0.9996	0.9995	1	0.9996	1	1	0.9999	1	0.9993	1	1	1	0.8518	1	1	1	0.9999	1	1	1	1	0.9997	1	1	1	1	0.996	1
58956	1	1	1	1	1	0.9996	1	1	1	1	1	1	1	1	0.8485	1	1	1	1	1	0.4266	1	1	1	1	1	0.9986	0.1345	1	0.9994	1	1	1	0.8528	1	1	1	1	1	0.9997	1	1	0.9997	1	1	1	1	1	1
59199	0.9997	1	1	1	0.4885	1	0.9985	0.9802	0.9979	1	1	0.0682	0.9835	1	0.032	1	0.999	1	1	0.6157	0.7458	0.9971	1	0.9997	0.9999	1	0.9989	0.9993	1	0.9994	0.9997	1	1	1	1	1	1	0.9994	0.9998	0.9997	1	0.9976	0.9999	1	1	1	0.9953	0.9971	1
59244	0.994	0.9998	0.9991	0.9993	0.5058	0.9998	0.9972	0.9977	0.0252	0.9997	0.9996	0.0742	0.9999	0.9996	0.96	1	0.997	1	0.9997	0.347	0.8022	0.9994	0.9998	1	1	0.9995	0.9993	0.8534	1	1	0.9996	1	1	0.9997	1	1	0.9996	0.9993	0.9998	0.9997	1	0.9995	1	0.9997	0.9992	1	0.9968	0.9921	0.9981
59274	0.9999	1	1	1	1	1	0.9996	0.9988	0.9995	0.9991	0.9993	0.9995	0.9995	0.9989	0.9996	0.9995	0.997	0.9981	0.9989	0.9992	0.9997	0.9973	0.9992	0.9992	0.9999	0.9993	0.9998	0.9992	0.9996	0.9993	0.9992	0.9989	0.9997	0.9993	0.9998	0.9994	0.9995	0.999	0.9992	0.9994	0.9989	0.9993	0.9996	0.9992	0.9992	0.9992	0.9978	0.9992	0.9995
59508	1	0.9995	0.9997	1	0.4558	1	1	1	1	0.9977	1	0.9251	1	1	1	1	1	1	1	0.3566	0.7414	1	1	1	1	0.9993	1	0.1377	0.9995	0.9994	1	0.9988	1	0.5339	1	0.9995	1	1	1	1	0.9992	1	1	1	1	0.9996	1	1	1
59664	0.9901	1	1	1	0.5193	1	0.9985	0.9785	0.9971	1	1	1	0.9881	1	0.0403	0.9999	1	1	1	0.6393	1	0.9989	1	0.9996	1	1	1	1	1	1	1	1	0.9999	1	1	1	1	0.9997	1	1	1	0.998	1	1	1	1	0.9982	0.9916	1
59943	1	0.999	0.9997	1	0.9976	1	0.9981	0.9756	0.9974	1	0.9999	0.9993	0.9988	1	1	0.9996	0.999	1	0.9994	0.7104	1	0.9987	1	1	0.9993	0.9986	1	0.8592	0.9997	0.9996	1	0.9999	0.9999	1	1	1	0.9996	0.9997	0.9997	1	0.9996	0.9984	1	1	0.9999	0.9999	0.997	0.9928	1
60097	1	1	1	1	0.998	1	0.9998	0.9996	0.9982	0.9994	1	1	0.9843	0.9996	0.9661	0.9999	0.0989	0.9992	1	0.3455	0.794	0.9972	0.9993	1	1	1	0.9998	0.9999	1	1	1	1	0.9999	0.5262	1	0.9997	1	0.9993	1	0.9991	1	0.9996	1	0.9994	1	1	0.9963	0.9994	0.9994
60120	1	1	1	1	0.9977	1	0.9985	0.9814	0.9975	1	1	1	0.9867	1	1	0.9999	0.102	1	1	0.348	1	0.997	1	1	0.9999	1	1	0.8656	1	1	1	1	0.9999	1	1	1	1	0.9999	1	1	1	0.9983	1	1	1	1	0.9967	0.9911	1
60741	1	1	1	0.9998	1	0.9998	0.9993	0.975	0.9993	0.9973	1	1	0.9839	1	0.0182	0.9996	1	0.9998	1	0.727	0.5103	1	1	0.9996	0.9998	0.9997	1	0.9999	0.9997	1	0.9997	0.9994	0.9999	0.4733	1	1	1	0.9998	1	1	1	1	1	0.9996	1	0.9997	0.9976	1	1
60841	1	0.9989	0.9998	1	0.5538	1	0.9968	0.9703	0.997	1	1	1	1	1	1	0.9997	1	1	0.9996	0.6241	0.9997	1	1	1	0.9995	1	1	0.836	0.9994	1	1	1	1	0.4524	1	0.9997	1	1	0.9998	1	0.9994	0.9972	1	1	0.9978	1	0.9986	0.9988	1
60880	1	0.9994	1	1	0.5678	1	0.9964	0.974	0.9968	1	1	1	0.9839	0.9996	1	0.9999	1	1	1	0.6272	0.9997	1	1	1	0.9994	1	1	0.838	1	1	1	1	0.9999	0.4659	1	1	1	0.9998	0.9996	1	1	0.9982	1	1	1	1	0.9989	0.9927	0.9995
61456	1	0.9996	0.9995	0.9996	0.508	1	0.9997	0.9996	0.9995	1	0.9995	0.9994	0.9821	0.9993	0.9998	0.9996	0.999	0.9992	1	0.9995	0.9997	0.9976	0.9996	0.9995	0.9999	0.9996	0.9997	0.8415	1	0.9996	1	0.9997	0.9999	0.9997	0.9996	1	0.9997	1	0.9998	0.9997	0.9998	0.9996	1	0.9997	0.9999	1	0.9991	0.9991	0.9992
61600	1	1	0.9998	1	0.9996	0.9998	1	0.9996	1	0.9992	0.9999	0.9994	0.9993	0.9996	0.9998	1	0.9989	0.9987	0.9997	0.9996	0.9996	0.9978	0.9994	0.9996	0.9993	0.9991	0.9997	0.9996	0.9997	0.9996	0.9994	0.9997	0.9992	0.9996	0.9996	0.9998	0.9999	0.9994	1	0.9993	0.9995	0.9999	1	0.9997	0.9994	0.9999	0.9995	0.9985	0.9991
61635	1	0.9995	0.9995	0.9996	0.9996	0.9998	0.9996	0.9992	0.9993	0.9995	0.999	0.9991	0.9976	0.9992	0.9988	0.9994	1	0.9993	0.9997	0.9993	0.9989	0.9996	0.999	0.9997	0.9984	0.9987	0.9981	0.9996	0.9993	0.9998	0.9996	0.9997	0.9999	0.9999	1	0.9996	0.9992	0.9996	0.9997	0.9993	0.9985	0.9993	0.9994	0.9987	0.9993	0.999	1	0.9993	1
61787	1	0.9993	1	1	0.5123	1	1	0.9996	0.9994	0.9997	0.9997	1	0.9995	1	0.999	0.9994	0.9978	0.9995	0.9998	0.9999	0.809	0.9982	0.9998	0.9996	1	1	1	0.9996	0.9996	0.9996	1	0.9999	0.9996	0.9999	1	0.9999	0.9996	0.9997	0.9996	0.9995	0.9993	0.9993	0.9997	0.9996	0.9996	1	0.9982	1	1
61864	1	0.9998	0.9998	0.9998	1	0.9996	1	0.9966	0.0249	0.9998	0.9992	0.0461	0.9992	1	0.1538	1	0.8998	1	1	0.6226	0.9999	0.9992	0.9996	0.9997	0.9992	0.9996	0.999	0.9999	0.9999	1	0.9999	0.9993	1	0.9997	1	0.9999	1	1	1	0.9996	0.9998	1	0.9999	0.9996	0.9989	0.9996	0.9968	0.9993	0.9996
61942	1	1	1	0.9998	1	0.9995	1	1	1	0.9965	1	1	1	1	1	1	1	1	1	1	1	1	1	1	1	1	1	1	1	1	0.9989	1	1	1	1	1	1	1	1	1	1	1	1	1	1	1	1	1	1
62038	1	1	1	0.9998	1	1	1	1	1	0.9988	1	1	1	1	1	0.9996	1	1	1	1	1	0.9958	1	1	1	1	1	1	1	1	0.9996	1	1	1	1	1	1	1	1	1	1	1	1	1	1	1	1	1	1
62151	1	1	1	1	0.4446	1	1	1	1	1	1	0.0428	0.0157	1	1	1	0.8908	1	1	0.358	1	1	1	1	1	1	0.9986	0.1563	1	1	1	1	1	0.5108	1	0.9997	1	1	1	0.9999	0.9997	1	0.9996	1	0.9978	1	1	1	1
62166	1	0.9992	1	1	0.5147	1	0.9981	0.9771	0.0236	1	0.9985	1	0.9829	1	0.1403	1	1	1	1	0.6296	0.4597	1	1	0.9996	0.9997	1	1	1	0.9999	1	1	1	0.9999	0.479	0.9998	1	1	0.9997	1	1	1	0.9993	1	1	1	1	0.9957	1	1
62663	1	1	0.9997	0.9995	1	1	1	0.9997	1	1	0.9999	1	0.9996	0.9999	0.9998	0.9996	0.9995	0.9996	0.9997	0.9994	0.9997	0.9979	1	0.9999	1	0.9999	1	1	0.9997	0.9998	0.9996	0.9996	1	0.9996	1	1	0.9999	0.9999	1	0.9993	1	0.9996	0.9997	1	1	0.9996	0.9992	0.9995	0.9998
62995	1	1	1	1	1	1	1	1	1	1	0.9956	0.049	1	1	1	1	0.8702	0.9991	1	1	0.3209	1	1	1	1	1	1	0.1539	1	1	1	0.9966	0.9959	1	1	0.9975	1	1	1	1	1	1	1	1	0.9964	0.9974	1	1	1
63045	1	0.9986	1	1	0.469	1	0.9996	0.998	0.9984	1	0.9978	0.9994	1	0.9984	0.9995	1	1	0.9989	1	0.9993	0.9996	0.9968	0.9992	0.9993	1	1	1	0.1496	1	0.9998	1	0.9999	0.9994	0.9996	1	0.9994	0.9994	0.9993	1	0.9985	0.9996	1	0.9993	1	1	0.9996	1	0.9951	0.9992
64373	0.9995	1	0.9995	0.9997	1	0.9998	1	0.0333	0.9693	0.9996	1	0.0616	0.0123	1	0.8313	0.9996	0.9977	0.9995	0.9993	0.6143	0.9996	0.9981	0.9992	1	0.9996	0.9993	0.9964	0.9991	1	0.9993	1	0.9991	0.9996	0.9994	1	0.9991	0.9999	1	0.9996	0.999	0.9997	1	1	1	0.9993	0.9996	0.9992	0.9876	0.9992
64907	0.9995	1	0.9996	0.9991	1	0.9998	0.9994	0.967	0.0251	1	0.9997	0.9972	0.9997	0.9995	0.9997	0.9999	0.8928	0.9991	1	0.9999	0.5632	1	1	0.9999	0.9996	0.9996	1	0.829	0.9996	0.9997	1	1	1	0.4892	0.9995	0.9997	0.9997	0.9999	0.9995	0.9999	1	0.9993	1	0.9999	1	0.9999	1	0.9988	0.9994
65480	0.9995	0.9994	1	0.9995	0.996	0.9998	1	1	0.9996	0.9982	1	0.9959	0.9996	0.9994	0.9997	0.9994	0.9032	0.9976	0.9996	0.6134	0.2199	1	1	0.9994	0.9994	0.9997	0.9991	0.9999	0.9999	0.9997	0.9996	0.9994	0.9999	0.9996	0.9998	0.9997	0.9997	0.9993	0.9998	0.9997	1	0.9996	1	0.9999	0.9974	1	0.9993	1	0.9981
65483	0.9985	0.9972	1	0.9985	0.988	0.9998	1	1	0.0271	0.9978	0.9999	0.9959	0.9995	0.9997	0.9994	0.9994	0.9047	0.9991	0.9997	0.2948	1	1	1	0.9994	0.9995	0.9997	0.9998	0.8106	1	0.9995	0.9997	1	1	0.9997	0.9998	1	0.9996	0.9992	0.9993	0.9986	1	0.9991	1	0.9993	0.9972	0.9999	0.9997	1	0.9997
65624	0.9997	1	1	1	1	1	0.9975	0.9953	1	1	1	0.0642	1	1	1	1	1	1	1	0.3855	0.7658	0.9997	0.9994	1	1	1	0.9984	1	1	0.9995	1	1	1	1	1	1	1	1	1	1	0.9997	1	0.9997	1	1	0.9999	1	1	1
65651	1	1	0.9993	1	1	1	0.9964	0.994	1	1	1	1	1	1	1	1	0.0923	1	1	0.3723	0.3961	0.9969	0.9995	1	1	1	1	1	1	1	0.9997	1	1	1	1	1	1	1	1	1	0.9996	1	0.9994	1	1	1	1	0.9919	1
65666	1	1	1	1	1	1	0.9974	0.9943	1	1	1	1	1	1	1	1	0.1018	1	1	0.3845	0.4038	0.9969	0.999	1	1	1	1	1	1	1	0.9997	1	1	1	1	1	1	1	1	1	0.9996	1	0.9997	1	1	1	1	0.9924	1
65672	1	1	0.9994	1	1	1	0.9974	0.9951	1	1	1	1	1	1	1	1	0.0945	1	1	0.3812	0.4056	0.9981	0.9993	1	1	1	1	1	1	1	0.9999	1	1	1	1	1	1	1	1	1	0.9997	1	0.9997	1	1	1	1	0.9929	1
65711	1	0.999	1	1	1	1	0.9952	0.9707	1	1	1	0.0547	1	1	1	0.9994	0.9995	1	1	0.384	0.3506	1	1	1	1	1	0.9983	1	1	0.9987	1	1	1	0.7615	1	1	1	1	1	0.9996	1	1	0.9988	1	1	0.9997	0.9967	1	1
65855	0.9951	1	1	1	1	0.9998	1	1	0.9673	1	0.9997	0.0555	1	1	1	0.9996	0.9995	1	1	0.3154	0.7536	1	1	1	1	1	0.9991	0.1506	1	1	1	0.9997	0.9999	0.771	1	0.9994	1	1	1	0.9993	1	0.9973	0.9984	1	1	0.9996	1	1	1
65984	0.9945	0.9979	0.9988	1	1	1	1	0.0225	1	1	0.9999	1	1	1	0.8473	0.9996	0.0913	1	1	0.6887	0.9994	0.998	0.9995	1	1	1	1	0.1647	1	1	0.9996	0.9999	0.9999	0.7771	1	0.9999	1	1	1	0.9996	0.9994	0.999	0.9997	1	1	1	1	0.9939	1
66071	1	0.9986	1	1	1	1	1	0.023	1	1	1	1	1	1	0.8496	1	1	1	1	1	0.4068	0.998	1	1	1	1	1	1	1	0.9998	1	1	1	1	1	1	1	1	1	1	0.9996	1	1	1	1	1	1	0.9933	1
66176	0.9997	0.9998	1	1	1	0.9996	0.9977	0.9968	0.9704	1	0.9999	0.9513	1	1	0.8326	1	0.0812	1	1	0.6839	0.9993	0.9984	0.9996	1	1	1	0.9976	1	1	0.9994	0.9994	0.9997	0.9996	0.7625	1	1	1	1	1	1	0.9994	0.9989	0.9999	1	0.9993	0.9997	1	0.9989	1
66660	1	0.9996	1	1	1	1	1	1	1	1	1	1	1	1	1	0.9999	1	1	1	0.3059	0.3562	1	1	1	1	1	0.9989	1	1	1	1	1	1	1	1	1	1	1	1	0.9996	1	0.9997	0.9997	0.9996	0.9981	0.9995	0.9971	1	1
67017	1	0.9987	0.9998	1	1	1	0.9985	0.996	1	1	1	1	1	1	0.8385	1	1	1	1	0.7048	0.3887	0.9984	0.9998	1	1	0.9983	1	0.8167	1	0.9988	0.9996	1	1	1	0.9997	1	0.9995	1	1	1	0.9989	0.9988	0.9997	1	1	0.9994	0.9988	0.998	1
67032	1	0.9989	0.9991	1	1	1	0.9981	0.9956	1	1	1	1	1	1	0.8387	1	1	1	1	0.3926	0.3912	0.9992	0.9995	1	1	0.9986	1	0.8196	1	0.9992	1	1	1	1	1	1	1	1	1	1	0.9998	0.9986	0.9997	1	1	0.9997	0.9961	0.9993	1
67140	0.9997	1	0.9993	1	1	1	0.9992	0.9974	0.9982	1	0.9994	0.9997	1	0.9994	0.9995	0.9999	0.9991	0.9987	0.9999	0.7054	0.6353	0.9986	0.9991	0.9996	0.9998	1	1	0.9993	0.999	1	0.9996	1	1	0.9999	0.9997	0.9993	1	0.9994	1	0.9999	0.9994	0.9995	0.9999	1	1	1	0.999	0.9991	0.997
67188	1	1	1	1	0.9917	0.9998	1	0.9755	0.9978	1	0.9999	0.9991	0.9998	0.9996	1	1	1	1	0.9994	0.2819	0.9996	0.997	1	1	0.9998	1	0.9996	0.1768	0.9997	1	1	0.9999	1	0.9999	1	0.9999	1	0.9994	0.9997	0.9993	0.9998	1	1	0.9999	1	1	1	0.9938	0.9997
67804	1	0.9998	0.9997	1	0.9995	0.9998	1	0.9996	0.9998	0.9996	1	1	0.9996	1	1	0.9999	0.9979	0.9982	0.9997	0.9997	0.9999	0.9983	0.9998	1	0.9997	1	1	0.8107	0.9997	1	1	0.9997	0.9999	0.4544	0.9994	0.9996	1	0.9994	1	0.9995	0.9997	1	0.9997	0.9997	0.9994	0.9997	0.997	1	0.9989
67953	1	1	1	1	1	0.9993	1	1	0.9719	1	1	1	1	1	0.8705	0.9996	1	1	1	0.3228	0.7404	1	1	1	1	0.9995	1	1	1	0.9978	0.9996	1	1	1	1	1	1	1	1	1	0.9995	1	1	1	1	1	1	0.992	1
68310	1	0.9998	1	1	1	0.9993	1	0.0269	0.9987	0.9962	1	0.9491	0.9994	1	0.8727	0.9993	1	1	0.9996	0.5834	0.7338	1	0.9993	1	0.9996	1	1	0.8123	0.9999	0.9988	1	1	1	0.9997	1	0.9997	1	1	1	1	1	1	1	0.9991	1	1	1	1	1
68572	0.9996	1	1	1	0.997	1	0.9996	0.9963	0.9726	1	1	0.0483	0.0132	1	0.9998	0.9993	0.9995	0.9987	0.9996	0.8761	0.9997	0.9975	1	0.9994	0.9999	0.9999	1	0.1853	1	0.9992	0.9999	1	0.9997	1	0.9999	1	1	0.9996	1	1	1	1	0.9999	0.9999	0.9943	1	0.9985	0.9993	0.9989
68625	0.9952	1	1	1	1	0.9998	0.972	0.9543	0.9502	1	1	0.0453	1	1	0.1032	0.9881	0.9989	0.9988	1	0.5592	0.3842	1	1	0.9968	0.9926	0.9584	1	1	1	0.9841	1	1	1	0.47	0.9992	1	1	0.9997	1	1	1	1	0.9954	0.9958	1	0.9988	0.9957	1	0.9944
68703	0.9971	1	1	0.9995	0.9958	0.9998	1	0.9961	0.9753	1	0.9994	0.9536	0.0121	1	0.1117	0.9999	0.0749	0.9991	1	0.4557	0.6375	0.9977	0.9996	0.9999	0.9993	0.9997	0.9989	0.9996	1	1	0.9996	0.9999	0.9992	0.9997	0.9999	1	1	0.9993	1	0.9993	1	0.9996	1	0.9993	1	0.9999	1	1	0.9987
69191	0.9989	1	1	0.9996	0.9965	1	1	0.0294	0.971	1	0.9997	0.9999	1	1	0.9995	0.9999	1	0.9994	0.9993	0.9999	1	0.998	0.9997	0.9993	0.9996	0.9995	1	0.9996	1	0.9999	1	0.9996	0.9999	0.9997	0.9997	1	0.9995	0.9996	1	1	0.9995	0.9997	0.9999	0.9992	0.9933	1	0.9993	0.9984	0.9997
69281	1	1	1	1	1	0.9998	1	0.0267	0.9687	0.9993	0.9997	0.9442	0.0113	1	0.8644	0.9997	1	1	0.9999	0.3045	0.7534	0.9986	0.9988	1	1	1	1	0.8163	1	0.9994	0.9999	1	0.9997	0.6574	1	1	1	1	1	1	0.9997	0.9984	1	1	0.9923	1	1	0.993	1
69344	1	1	1	1	1	0.9996	1	1	0.9676	0.9999	1	1	1	1	1	0.9992	1	1	1	1	0.406	0.9984	1	1	1	1	1	0.82	1	0.9989	1	1	1	0.6636	1	1	1	1	1	0.9995	0.9997	1	1	1	0.9928	1	1	0.9907	1
69450	0.9998	1	1	0.9998	0.9956	1	0.9989	0.9993	0.9672	0.999	0.9993	0.9442	0.0118	1	0.9993	0.9997	0.0638	0.9996	0.9993	0.5734	0.9997	0.9985	0.9998	0.9996	1	0.9995	1	0.9996	1	0.9993	0.9997	1	0.9999	0.9997	0.9998	1	0.9997	0.9994	0.9998	0.9994	0.9991	0.9999	1	0.9997	0.9947	0.9997	0.9971	0.9982	0.9988
69719	0.9968	1	1	1	1	1	1	1	0.9714	0.9996	1	0.0427	1	1	1	0.9996	0.9271	1	1	0.4094	0.4085	0.9965	1	1	1	1	0.9975	0.9999	1	1	0.9997	1	1	0.3326	1	1	1	1	0.9998	0.9997	0.9996	1	1	1	0.9937	1	1	0.993	0.9989
69808	0.9933	1	1	1	0.9995	0.9996	1	1	0.9693	1	1	0.0425	1	1	1	0.9991	0.9236	1	1	0.3706	0.2159	0.9965	1	1	0.9996	1	0.9983	0.9999	1	1	1	1	1	0.9992	1	1	1	1	0.9993	0.9993	0.9994	1	0.9996	1	0.9926	1	1	0.9935	0.9989
69851	0.9915	1	1	0.9994	1	0.9986	0.9991	0.97	0.9675	1	0.9977	0.0521	0.0108	1	0.1332	0.9984	0.9978	0.9986	0.9991	0.6566	0.2179	0.9955	1	0.9981	1	0.9983	0.9984	0.9981	1	1	0.9993	0.9989	0.999	0.9986	0.9992	1	1	0.999	0.9995	0.9978	0.9983	1	0.9991	0.9993	0.9931	0.9978	0.9993	0.9993	0.9992
70031	1	1	1	1	1	1	0.9997	0.9997	0.9718	0.9997	0.9995	0.9996	0.0134	1	0.9992	0.999	0.9981	0.9992	0.9997	0.9999	0.9999	0.9984	0.9997	0.9995	0.9999	1	0.9999	0.8154	1	0.9996	0.9994	0.9996	0.9997	0.3464	1	1	1	0.9996	1	0.9994	0.9999	1	0.9997	0.9997	0.9943	0.9997	0.9981	0.9935	1
70590	1	1	1	0.9993	0.9902	0.9998	0.9996	0.9963	0.0265	0.9972	1	1	0.9997	0.9982	0.1636	1	1	0.9994	1	1	0.4271	1	0.9997	0.9995	1	0.999	0.9973	1	0.9994	1	0.9997	1	1	0.6491	0.9999	1	1	0.9996	1	0.9996	1	0.9982	1	1	1	1	1	1	1
70603	1	1	1	0.9993	1	1	0.9997	0.9961	0.0256	0.9963	1	1	0.9992	0.9982	0.1561	1	1	0.9988	0.9999	1	0.4145	1	0.9996	0.9994	1	0.9989	1	1	0.9999	1	0.9996	1	1	1	1	1	1	0.9997	1	1	1	0.9983	1	1	1	1	1	1	1
70606	1	1	1	0.9995	0.9948	1	0.9997	0.9963	0.0263	0.9965	1	1	0.9997	0.9982	0.1597	1	1	0.9994	0.9999	1	0.4211	1	0.9998	0.9997	1	0.9992	0.9981	1	1	1	0.9996	1	1	1	1	1	1	0.9996	1	0.9999	1	0.9986	1	1	1	1	1	1	1
70621	1	1	1	1	0.9952	1	1	0.9966	0.0249	0.9966	1	1	0.9997	0.9981	0.1608	1	1	0.9998	1	1	0.4266	1	0.9996	0.9997	1	0.9992	0.9974	1	0.9999	1	0.9999	1	1	1	1	1	1	0.9993	1	0.9997	1	0.9988	1	1	1	1	1	1	1
70627	1	1	1	1	0.9947	1	0.9997	0.9966	0.0255	0.9968	1	1	0.9996	0.9982	0.1592	1	1	0.9992	0.9999	1	0.4235	1	0.9996	0.9993	1	0.9995	0.998	1	0.9997	1	0.9999	1	1	1	1	1	1	0.9994	1	0.9992	1	0.9985	1	1	1	1	1	1	1
70639	1	1	1	1	0.9957	1	1	0.996	0.0264	0.9966	1	1	0.9997	0.9974	0.1597	1	1	0.999	0.9999	1	0.4235	1	0.9998	0.9993	1	0.9993	0.9982	1	0.9997	1	0.9993	1	1	1	1	1	1	0.9991	1	0.9992	1	0.999	1	1	1	1	1	1	1
70645	1	1	1	0.9998	0.9958	1	0.9999	0.996	0.0254	0.9964	1	1	0.9996	0.9978	0.1587	1	1	0.9982	0.9997	1	0.4251	1	1	0.9996	1	0.9993	0.9979	1	0.9999	1	0.9996	1	1	1	0.9998	1	1	0.9996	1	0.9997	1	0.9986	1	1	1	1	1	1	1
70723	0.9963	1	1	1	1	1	1	1	0.9986	0.9963	0.9999	0.0556	0.9996	0.9996	0.1571	0.9994	0.9385	0.9998	0.9999	0.415	0.6569	1	0.9997	0.9996	0.9999	0.999	1	0.9997	0.9999	0.9996	0.9997	1	1	0.617	0.9999	0.9996	1	1	0.9998	0.9997	1	0.9989	1	1	0.991	0.9999	1	1	0.9994
70747	0.9992	1	1	1	1	1	0.9998	0.9992	0.9984	0.9997	1	0.9964	1	0.9999	0.9997	1	0.9341	0.9996	0.9998	0.7389	0.6469	0.9994	0.9997	0.9997	0.9997	0.9999	0.9989	0.9993	0.9995	0.9999	1	1	1	0.5964	1	0.9993	1	0.9998	0.9998	1	1	0.9991	1	1	0.9933	1	0.9984	1	1
70762	0.9995	1	1	1	1	1	0.9997	0.9997	0.9986	0.9996	0.9996	0.9967	0.9999	0.9997	0.9996	0.9999	0.9383	0.9987	0.9994	0.7552	0.6703	0.9993	1	0.9997	0.9996	0.9996	1	0.9996	0.9999	1	0.9989	1	1	0.6177	0.999	0.9999	0.9994	0.9999	0.9998	0.9997	1	0.9992	0.9996	1	0.993	1	0.9957	1	0.9994
70783	0.9999	1	1	1	0.9995	1	0.9992	0.9997	0.9984	0.9997	0.9996	0.9971	0.9994	0.9997	1	0.9994	0.9359	0.9998	0.9999	0.7511	0.6647	0.9984	0.9993	0.9996	0.9999	0.9993	0.9998	1	0.9997	0.9996	0.9999	1	1	0.6276	0.9996	0.9997	0.9997	0.9999	0.9998	0.9996	1	0.9989	0.9996	1	0.9929	0.9999	0.9959	1	0.9985
70789	0.9997	1	1	1	0.9995	1	0.9995	0.9993	0.9752	0.9999	0.9996	0.9966	0.019	1	0.9996	0.9999	0.9383	0.9996	0.9997	0.7491	0.4266	0.9993	0.9998	0.9997	1	0.9997	1	0.9999	1	0.9998	1	1	1	0.6279	1	0.9999	1	0.9996	0.9997	1	1	0.999	1	1	0.9938	0.9997	0.9981	1	0.9994
70795	0.9997	1	1	0.9998	0.9985	1	0.9995	0.9986	0.9746	0.9993	0.9989	0.9959	0.0197	1	0.9993	0.9994	0.9366	0.9996	0.9997	0.7488	0.4273	0.9987	0.9988	0.9985	0.9996	0.9996	0.9993	0.9985	1	0.9979	1	1	1	0.6283	1	0.9987	0.9993	1	0.9997	0.9997	1	0.9988	0.9996	1	0.9926	0.9985	0.9981	1	0.9994
70801	0.9999	1	1	1	0.999	1	1	0.9997	0.9757	0.9999	0.9999	0.9967	0.0202	1	0.9996	0.9999	0.9391	0.9994	1	0.7588	0.4396	0.9987	1	0.9997	1	1	1	1	1	1	1	1	1	0.6313	1	0.9997	1	0.9999	0.9998	1	1	0.9989	1	1	0.9941	0.9999	0.9962	1	0.999
70810	0.9999	1	1	0.9998	1	1	1	0.9996	0.9979	0.9997	0.9996	0.9966	0.9999	1	0.9999	1	0.9341	1	1	0.753	0.4263	0.9986	0.9993	0.9999	1	1	0.9995	0.9999	0.9999	1	1	1	1	0.6257	1	1	0.9997	1	1	0.9999	1	0.9991	0.9999	1	0.9937	0.9996	0.9963	1	0.9985
70822	0.999	1	1	0.9998	1	1	0.9993	0.9996	0.9966	0.9996	0.9996	0.9952	0.9965	0.9992	0.9976	0.998	0.9338	1	0.9995	0.7515	0.4242	0.9985	0.9975	0.9996	0.998	0.9992	0.9981	0.9997	0.9982	0.9988	1	1	1	0.6291	1	0.9992	0.999	0.9999	0.9998	0.9999	1	0.9984	0.9997	1	0.9932	0.9985	0.9974	1	0.9986
70867	1	1	1	0.9998	1	1	0.9993	0.9742	1	0.9974	0.9994	1	0.0174	1	0.1247	1	1	1	0.9986	1	1	1	1	0.9996	1	0.9986	1	1	1	1	1	1	1	1	1	1	1	0.9997	1	1	1	1	1	1	1	1	1	1	1
70921	1	1	1	0.9996	1	1	0.9997	0.9746	1	0.9979	1	1	0.0185	1	0.1333	1	1	0.9987	0.9988	1	1	1	1	0.9985	1	0.9988	1	1	1	1	1	1	1	1	1	1	1	0.9991	1	1	1	1	1	1	1	1	1	1	1
70924	1	1	1	0.9996	1	1	0.9995	0.9734	1	0.9983	1	1	0.0182	1	0.1303	1	1	0.9994	0.9993	1	1	1	1	0.9993	1	0.9988	1	1	1	1	1	1	1	1	1	1	1	0.9997	1	1	1	1	1	1	1	1	1	1	1
70957	1	1	1	0.9998	1	1	0.9988	0.9725	1	0.9985	1	1	0.0182	1	0.1364	1	1	0.9996	0.9999	1	1	1	1	0.9989	1	0.9979	1	1	1	1	1	1	1	1	1	1	1	0.9996	1	1	1	1	1	1	1	1	1	1	1
71038	1	1	1	0.9996	0.9942	1	0.9996	0.9751	1	0.9984	1	1	0.0148	1	0.1468	0.9996	1	0.9996	0.9997	1	0.3108	1	1	0.9994	1	0.9995	0.9982	1	1	1	1	0.9997	1	0.6226	1	1	1	0.9999	1	0.9992	1	1	1	1	1	1	1	1	1
71227	1	1	1	0.9998	1	1	1	0.972	1	0.9975	1	1	0.011	1	0.1321	1	1	0.9988	0.9992	1	1	1	1	0.999	1	0.9985	1	1	1	1	1	1	1	1	1	1	1	0.9999	1	1	1	1	1	1	1	1	1	1	1
71248	0.9998	0.9998	1	1	0.9995	1	0.9997	0.9999	0.999	0.9999	1	0.9953	1	0.9999	0.1301	0.9993	0.9437	0.999	1	0.7565	0.9997	0.9986	0.9997	0.9999	0.9994	0.9996	0.9996	0.9992	0.9993	0.9998	0.9999	0.9994	0.9996	1	1	1	0.9999	0.9993	0.9995	0.9994	1	0.9996	0.9996	0.9999	1	1	0.9979	1	0.9991
71257	1	1	1	1	1	0.9998	0.9997	0.9997	0.9993	0.9999	1	0.9946	0.9997	0.9992	0.1298	0.9999	0.9517	0.9996	1	0.7598	1	0.999	1	0.9999	0.9999	1	0.9996	0.9999	0.9997	1	0.9999	1	0.9997	1	1	1	0.9996	0.9997	1	0.9993	1	0.9996	1	0.9996	0.9999	1	0.9978	1	0.9995
71266	0.9994	0.9998	0.9997	1	1	1	0.9997	0.9994	0.9993	0.9999	0.9999	0.9938	0.9997	0.9999	0.1246	0.9993	0.9478	0.9998	1	0.7567	0.9999	0.9983	0.9995	0.9997	1	1	0.9994	0.9996	0.9996	1	0.9999	1	1	0.9994	1	1	0.9996	1	1	0.9997	1	0.9995	0.9997	0.999	0.9999	1	0.9981	1	0.9992
71296	0.9989	0.9995	0.9997	0.9996	0.9995	0.9998	0.9997	0.9996	0.9992	1	1	0.9947	0.9997	0.9997	0.9999	1	0.949	0.9994	0.9994	0.7632	0.9999	0.9993	0.9998	0.9997	0.9996	0.9999	0.9998	0.9996	0.9996	0.9998	0.9999	1	1	0.9997	1	0.9997	1	0.9997	1	0.9997	1	0.9999	1	1	1	1	0.9975	1	0.9987
71360	0.9995	0.9996	0.9997	0.9998	0.9995	0.9998	1	0.9999	0.9996	0.9999	0.9999	0.9952	0.9993	0.9996	1	0.9997	0.9406	1	0.9996	0.7629	0.9995	0.9993	0.9998	0.9999	0.9997	0.9999	0.9998	0.9996	0.9995	0.9998	0.9997	0.9997	0.9997	0.9997	1	0.9997	0.9999	1	1	0.9996	1	1	0.9992	0.9997	0.9996	1	0.9982	1	0.9994
71453	1	1	1	1	1	1	1	0.9934	0.9811	1	1	0.8871	1	1	1	1	0.2291	1	1	0.0216	1	1	1	1	1	1	1	1	1	1	1	1	1	1	1	1	1	1	1	0.9939	1	1	1	1	1	1	1	1	1
71455	1	1	1	1	1	1	1	0.9669	0.9813	1	1	0.9016	1	0.9939	1	1	0.221	1	1	0.0214	1	1	1	1	1	1	1	1	1	1	1	1	1	1	1	1	1	0.9943	1	0.988	1	1	1	1	1	1	1	1	1
71457	1	1	1	1	1	1	1	0.9934	0.9906	0.9988	1	0.9068	1	1	1	1	0.2283	1	1	0.019	1	1	1	1	1	1	1	1	1	1	1	1	1	1	1	1	1	0.9944	1	0.982	1	1	1	1	1	1	1	1	1
71468	1	1	1	1	1	1	1	1	1	1	1	1	1	1	1	1	1	1	1	1	1	1	1	1	1	1	1	1	1	1	1	1	1	1	1	1	1	1	1	1	1	1	1	1	1	1	1	1	1
71486	1	1	1	0.9998	1	1	1	0.9998	0.9999	1	1	0.9973	0.9999	1	1	0.9997	0.9253	0.9995	0.9999	0.7037	1	0.9996	0.9998	1	0.9997	0.9996	1	1	1	1	0.9999	0.9997	1	1	1	0.9999	1	1	0.9998	0.9995	0.9997	1	1	0.9997	1	1	0.9973	0.9997	0.9991
71495	1	0.9995	0.9997	0.9994	0.999	1	1	1	0.9997	0.9999	0.9999	0.9976	1	1	1	1	0.931	1	1	0.7154	0.9995	0.9995	0.9998	0.9997	0.9997	0.9997	0.9998	1	1	1	0.9999	1	1	0.9997	1	0.9994	1	1	1	0.9995	0.9986	1	1	0.9999	0.9997	1	0.9978	1	0.9997
71498	0.9997	0.9984	1	0.9998	0.9995	1	0.9991	0.9994	0.9997	0.9999	0.9996	0.9975	0.9997	0.9997	0.9997	1	0.929	0.9998	1	0.7163	0.9999	0.9995	1	1	0.9997	0.9999	0.9998	0.9999	1	0.9994	0.9997	1	0.9999	0.9999	1	0.9999	1	0.9997	1	0.9997	0.9997	1	0.9999	1	1	1	0.9981	0.9993	1
71525	0.9992	1	1	0.9998	0.9996	0.9995	0.9992	0.9996	0.9996	0.9999	0.9997	0.9974	0.9994	0.9996	0.9996	0.9999	0.9318	0.9986	1	0.7263	0.9996	0.9989	1	0.9999	1	0.9997	1	1	0.9999	0.9997	1	0.9999	1	1	1	1	1	0.9997	1	0.9992	1	1	0.9996	0.9999	0.9997	1	0.9951	1	0.9987
71549	0.9992	0.9993	1	1	1	0.9993	0.9997	0.9999	0.9996	0.9997	0.9999	0.9977	0.9999	1	0.9996	0.9999	0.9329	0.9996	0.9999	0.7328	1	0.9999	0.9998	1	0.9997	0.9997	0.9998	0.9996	1	0.9998	0.9997	0.9999	0.9997	0.9999	1	0.9997	1	0.9994	0.9995	0.9999	1	1	0.9999	0.9999	0.9999	1	0.9969	0.0114	0.9997
71553	0.9991	1	1	0.9998	1	0.9998	0.9994	0.9997	0.9978	1	0.9994	0.9973	1	0.9997	0.9999	1	0.9304	0.9984	1	0.7344	0.6561	0.999	1	0.9999	1	0.999	0.9998	1	1	0.9997	1	1	1	1	1	0.9996	1	0.9991	1	0.9996	1	0.9999	0.9997	0.9999	0.9997	1	0.9962	0.0112	0.9989
71594	0.9989	0.9983	0.9986	0.9991	0.9957	0.9998	0.9988	0.9997	0.9972	0.9992	0.9995	0.9971	0.9995	0.9995	0.9995	0.9989	0.9274	0.999	0.9997	0.7396	0.6524	0.9971	0.9997	0.9993	0.9997	0.9993	0.9993	0.9998	0.9991	1	0.9992	1	1	0.9995	1	0.9995	0.9997	0.9987	1	0.9993	1	0.9996	0.9997	0.9997	0.9936	1	0.996	0.0115	0.998
71600	0.9994	0.9997	1	1	1	1	1	0.9993	0.9978	0.9997	0.9994	0.9966	0.9997	1	0.9999	1	0.9309	0.9996	0.9999	0.75	0.6633	0.9985	0.9997	0.9999	0.9999	0.9999	1	1	1	1	1	1	1	0.9999	1	1	0.9999	0.9997	1	0.9994	1	0.9999	1	0.9997	0.9944	1	0.9949	0.0102	0.9973
71606	0.9996	0.9997	0.9975	1	0.9961	1	0.9997	0.9999	0.998	0.9996	1	0.9968	0.9997	0.9997	0.9994	0.9997	0.9337	0.9998	0.9994	0.7507	0.664	0.9988	1	1	0.9999	0.9999	0.9998	0.9996	1	1	0.9999	1	1	0.9999	1	0.9999	1	0.9996	1	0.9997	1	0.9997	0.9994	1	0.9944	1	0.9955	0.0101	0.9976
71633	0.9995	0.9988	0.9997	0.9995	0.9995	1	1	0.9997	0.9986	0.9995	0.9999	0.9966	0.9999	1	0.9997	0.9997	0.9286	0.9998	0.9997	0.7633	0.6791	0.9989	0.9998	0.9999	0.9995	0.9999	0.9998	0.9997	1	0.9997	0.9997	1	1	0.9997	1	0.9999	0.9999	0.9997	1	0.9997	1	1	0.9995	0.9989	0.9953	1	0.9964	1	0.9979
71642	0.9997	0.999	0.9996	1	0.9989	1	1	0.9999	0.9984	0.9997	0.9999	0.9969	0.9994	0.9997	0.9999	0.9997	0.9292	1	0.9999	0.7605	0.676	0.9993	0.9992	0.9999	1	0.9999	0.9998	0.9996	0.9999	0.9998	1	1	1	1	1	1	0.9999	0.9999	1	0.9997	1	1	0.9995	0.9995	0.9949	1	0.9969	1	0.998
71645	0.9996	0.9995	0.9989	0.9997	1	1	0.9994	0.9999	0.9986	0.9995	1	0.9971	0.9997	0.9997	0.9999	0.9999	0.9297	1	0.9999	0.7599	0.677	0.9999	0.9997	1	0.9999	1	0.9998	0.9999	1	0.9998	0.9999	1	1	0.9999	1	0.9999	0.9999	1	1	0.9996	1	0.9995	0.9999	0.9996	0.9951	1	0.9972	1	0.9983
71675	1	1	1	1	0.9939	1	1	1	1	1	1	1	1	1	1	0.9988	1	1	1	0.3195	0.3101	0.9973	1	1	1	0.9994	0.9975	1	1	0.999	1	0.9999	0.9999	1	1	1	1	1	1	0.999	0.9988	1	0.9996	0.9993	1	1	0.9966	0.9979	1
71684	1	1	1	0.9995	1	1	1	0.9712	1	0.9961	1	1	0.0105	1	0.1302	1	1	0.9998	0.9994	1	0.3063	1	1	0.9993	1	1	1	1	1	1	1	0.9997	0.9997	1	1	1	1	0.9996	0.9998	1	0.9999	1	1	1	0.9937	1	1	0.9941	1
71906	0.9997	1	0.9994	0.9998	1	0.9997	0.9994	0.9696	0.0243	0.9999	0.9997	0.9959	0.9994	0.9997	0.9995	0.9997	0.9411	0.9991	0.9999	0.7506	0.7391	0.9974	1	0.9999	0.9991	0.9993	0.9998	0.1563	0.9993	1	0.9996	0.9997	0.9999	0.9994	1	0.9999	0.9994	0.9999	0.9999	0.9993	0.9999	0.9994	0.9999	1	0.9936	1	0.995	0.9994	0.9997
71921	0.9997	1	1	0.9998	0.9995	0.9995	1	0.9694	0.0254	0.9997	0.9997	0.9968	0.9993	0.9999	0.9994	0.9997	0.9432	1	0.9999	0.7565	0.7496	0.9996	1	0.9999	0.9997	0.9997	0.9998	0.158	0.9994	0.9998	0.9999	0.9996	1	0.9998	1	0.9995	0.9993	0.9997	0.9997	0.9997	0.999	0.9999	0.9998	0.9997	0.9933	1	0.9962	1	1
71957	1	1	0.9997	0.9996	1	0.9998	0.9997	0.9999	0.9996	1	0.9997	0.9969	0.9996	1	0.9996	0.9999	0.943	0.9998	1	0.7597	0.9999	0.9985	0.9999	1	0.9999	1	0.9998	1	0.9999	0.9998	0.9995	0.9997	0.9999	1	1	1	0.9999	1	0.9998	0.9996	1	1	1	0.9997	0.9937	1	0.997	1	0.9997
72191	0.9997	1	1	0.9996	0.9965	1	0.9996	0.9997	0.999	0.9999	0.9996	0.941	0.9993	0.998	0.1102	1	1	0.9987	0.9999	0.2912	0.6708	0.998	0.9994	0.9991	1	0.9998	0.9978	0.1499	0.9993	0.9996	1	1	1	0.63	1	1	0.9999	0.9997	1	0.9993	0.9993	1	0.9999	0.9996	0.9939	1	0.9959	1	1
72201	0.9997	1	1	1	0.997	1	1	0.9999	0.9993	0.9996	0.9999	0.9443	0.9994	0.9981	0.1138	0.9996	1	0.9996	0.9999	0.3023	0.6793	0.9981	0.9999	0.9999	1	0.9999	0.9983	0.1502	0.9999	0.9996	1	1	1	0.6368	1	0.9999	1	0.9999	1	0.9996	0.9984	1	0.9999	0.9996	0.9937	1	0.9966	1	1
72433	0.9994	0.9997	0.9987	1	1	1	0.9988	0.9999	0.9983	1	1	0.9998	0.9994	0.9997	0.9997	1	0.9991	1	0.9996	0.7457	0.9994	0.9993	1	0.9999	0.9992	0.9996	0.9987	0.9997	1	0.9993	1	1	0.9999	0.9999	1	0.9999	0.9997	0.9999	1	0.9994	0.9997	0.9999	1	0.9999	0.9942	1	0.9969	0.9995	1
72448	0.9965	1	0.9996	0.9997	1	1	1	1	0.0225	0.9977	0.9974	0.9996	0.0125	1	0.1211	1	1	0.9996	0.9997	0.429	1	1	1	0.9996	1	0.9994	1	1	1	1	1	1	1	1	1	1	0.9994	0.9997	1	1	1	1	1	1	0.9935	1	1	1	0.9992
72589	1	0.9994	1	1	0.9986	1	0.9951	0.9742	0.9971	0.9984	0.9997	0.998	0.0112	1	0.9959	0.9993	0.9996	1	0.9992	0.7504	0.7461	0.9987	1	0.9995	0.9993	0.9979	0.9993	0.1514	1	0.9991	1	0.9999	0.9999	0.9996	1	1	1	0.9989	0.9998	0.999	0.9981	0.9993	0.9995	0.9996	0.9925	1	0.9973	0.9977	0.9996
73468	1	1	0.9996	0.9995	0.9915	1	0.998	0.9742	1	0.9999	1	0.9433	1	1	0.102	1	0.0463	1	0.9997	1	1	0.9988	1	0.9993	0.9999	0.9996	0.9981	1	1	0.9998	1	1	1	1	0.9999	0.6888	1	0.9997	1	0.9997	1	0.9995	0.9995	0.999	0.9949	1	1	1	1
73501	0.9996	0.999	0.9996	0.9996	0.9993	0.9998	1	0.9997	1	1	0.9999	0.9993	0.9999	0.9995	0.9999	1	0.9996	1	1	1	0.9999	0.9986	1	0.9999	0.9999	0.9996	1	0.9999	0.9999	1	0.9999	0.9997	0.9999	0.9999	1	1	1	0.9996	0.9997	0.9999	1	1	0.9997	1	1	0.9997	0.9996	0.9992	0.9998
73521	1	1	0.9993	0.9998	0.9914	1	0.9979	0.9729	1	0.9997	0.9989	0.9455	1	1	0.0942	1	0.0454	1	0.9997	1	1	0.9993	1	0.9997	1	1	0.9987	1	1	0.9998	1	1	1	1	1	0.6821	1	0.9994	1	0.9994	1	0.9997	0.9996	0.9992	0.9999	1	1	1	1
73720	1	1	0.9996	1	0.9908	1	0.9985	0.972	1	0.9992	1	0.9398	1	1	0.0959	1	0.0387	1	0.9999	1	1	0.9984	1	0.9997	0.9999	0.9995	0.9973	0.1448	1	0.9998	1	1	1	1	1	0.6806	1	0.9997	1	0.9997	1	0.9999	0.9996	0.9994	1	1	1	0.9983	1
73970	0.9997	0.9998	0.9996	0.9994	0.9995	1	1	0.9997	0.9996	0.9996	0.9989	0.9993	0.9999	0.9992	0.9996	1	0.9985	0.999	0.9996	0.9993	0.9996	0.9979	0.9996	0.9999	0.9996	0.9999	0.9996	0.9997	0.9999	0.9995	0.9992	0.9996	0.9996	0.9996	1	0.9993	0.9997	0.9994	0.9998	0.9994	0.9999	0.9999	0.9995	0.9993	1	0.9994	0.9998	0.9994	0.9991
74315	0.9997	0.9992	1	1	1	1	0.9995	0.972	0.9727	0.9993	1	0.9401	0.9988	0.9996	0.09	1	0.0528	0.9986	1	0.3403	0.2319	0.9986	1	0.9995	0.9996	1	1	0.9996	1	0.9996	1	1	1	0.2168	1	0.6893	0.9999	0.9997	0.9995	1	1	0.9993	0.9997	0.9999	0.9993	1	0.9924	1	1
74469	1	1	1	0.9987	1	1	1	0.9973	1	0.9967	1	0.9346	0.989	0.9968	0.9752	1	0.0447	0.9994	1	1	1	1	0.9991	1	1	1	1	0.8191	1	0.9997	1	1	1	1	1	0.9994	0.9997	0.9993	0.9994	1	0.9996	0.9988	1	1	1	1	1	1	1
74508	0.9996	1	0.9997	1	1	1	1	0.0327	0.9978	1	1	0.0598	0.9994	0.9994	0.0229	0.9997	0.9586	0.9996	0.9996	0.9997	0.7339	0.9986	0.9994	0.9999	0.9999	0.9999	0.9998	0.9995	0.9999	1	0.9992	1	1	0.7807	1	1	1	1	1	0.9996	1	1	1	0.9993	1	0.9994	0.9997	0.9981	1
74568	1	1	1	1	1	1	0.9986	0.9664	1	0.9996	1	0.9372	1	1	0.0636	0.9996	0.0406	1	1	1	1	0.9982	1	1	1	1	1	1	1	0.9998	0.9997	1	1	0.214	1	0.9997	1	0.9994	1	1	0.9999	0.9997	0.9996	0.9997	1	1	1	1	1
74634	1	1	1	0.9998	0.9996	0.9994	0.9991	0.9715	0.9997	0.9996	0.9994	1	0.0106	1	0.9746	0.9996	0.997	0.9987	0.9994	0.9999	0.751	0.9977	1	1	1	0.9995	0.9998	0.1598	0.9993	0.9993	0.9989	0.9994	0.9994	0.2167	0.9997	0.9993	1	0.9991	0.9994	0.9988	1	0.9997	0.9997	0.9992	0.9996	0.999	0.9986	1	0.998
74640	1	1	1	1	1	1	1	0.9714	0.9997	0.9997	0.9999	0.9998	0.0103	1	0.9761	0.9999	0.9992	0.9991	0.9999	0.9996	0.7573	0.9976	1	1	0.9999	0.9992	0.9998	0.1621	1	0.9995	0.9994	0.9994	0.9994	0.2152	0.9997	0.9999	1	0.9996	1	0.9999	1	1	0.9996	1	0.9992	0.9997	0.9985	0.9971	0.9992
74650	1	1	1	1	0.9996	1	0.9997	0.9733	0.9999	0.9997	0.9997	1	1	1	0.977	0.9997	0.9996	1	0.9997	1	0.7599	0.9992	1	1	0.9997	0.9993	0.9998	0.1613	1	0.9997	0.9997	0.9997	0.9997	0.2174	0.9994	0.9997	1	0.9997	0.9998	0.9997	1	0.9999	1	0.9999	0.9999	0.9999	0.9996	0.9993	0.998
74661	1	1	0.9994	0.9993	0.9995	0.9998	0.9985	0.9733	0.9999	0.9993	0.9997	0.9991	0.0103	1	0.9769	0.9999	0.9996	1	0.9994	0.9999	0.7616	0.9986	1	1	0.9999	0.9996	0.9986	0.1644	0.9996	0.9987	0.9999	0.9997	0.9999	0.2142	1	1	1	0.9996	0.9997	0.9996	1	0.9999	0.9993	1	0.9991	0.9999	1	0.9994	0.9989
74787	1	1	1	0.9998	1	1	0.9997	0.9704	0.0222	0.9991	1	0.9357	1	1	0.9997	1	0.03	0.9984	1	1	0.2069	0.9988	1	1	1	1	1	1	1	0.9993	1	1	1	0.9996	0.9992	1	1	0.9994	0.9998	1	1	0.9982	0.9993	1	1	1	1	1	1
74790	1	1	1	0.9998	1	1	0.9966	0.9653	0.0223	0.9923	1	0.9312	1	1	0.9928	1	0.0296	0.9925	1	1	0.2088	0.9902	1	0.9881	1	1	1	1	1	0.9931	1	1	1	0.9932	0.9941	0.9927	1	0.9897	0.9956	1	1	0.9857	0.9885	1	1	1	1	1	1
74804	0.999	0.9998	1	0.9998	1	1	1	0.9998	0.9976	0.9997	0.9993	0.9998	0.9946	0.9986	0.9941	1	1	0.9987	0.999	0.9999	0.4554	0.999	0.9994	0.9999	0.9996	0.991	1	0.9997	0.9994	0.9998	1	0.9997	0.9996	0.9997	1	1	0.9999	0.9997	1	1	0.9964	0.9997	0.9997	1	0.9994	0.9999	0.9968	0.9985	0.9977
74877	1	1	0.9985	0.9998	1	0.9993	1	1	1	1	0.9993	0.0545	0.9991	0.9999	0.939	0.9999	0.9651	1	0.9994	0.9996	0.4582	1	1	0.9994	0.9992	0.9996	1	0.8401	0.9997	1	0.9997	0.9999	1	1	0.9994	1	0.9993	1	0.9992	1	0.9999	1	1	0.9993	0.9997	0.9999	1	0.9947	0.9994
74895	0.9978	0.9983	1	0.9998	1	0.9998	1	0.0258	0.9744	1	0.9997	0.0538	0.9981	0.9996	0.9383	0.9997	0.9659	1	0.9997	0.9993	0.4539	1	0.9995	0.9996	0.9994	0.9993	1	0.8387	0.9999	1	0.9991	0.9999	0.9994	0.9994	1	1	0.9997	1	1	1	0.9994	1	1	0.9994	0.9994	0.9999	1	0.9951	0.9987
74925	1	1	1	1	1	1	1	1	1	1	0.9989	0.0544	0.9996	0.9999	0.9268	1	0.9661	1	0.9999	0.4625	0.24	1	1	1	0.9997	0.9991	1	0.8417	0.9999	1	1	0.9997	0.9997	1	1	1	0.9997	1	1	1	0.9999	1	1	1	0.9997	1	0.9917	1	1
74985	1	1	1	1	1	0.9998	1	1	1	1	1	0.0551	0.9993	0.9993	0.9245	1	0.9655	1	0.9994	0.4549	1	1	1	1	0.9996	0.998	1	0.8304	0.9997	1	1	1	1	1	1	1	0.9995	1	1	1	0.9982	1	1	1	0.9989	1	0.9902	1	1
75095	0.9991	0.9985	0.9985	0.9998	0.9974	1	0.9994	0.9994	0.9997	0.9999	0.9997	0.9998	0.9996	0.9999	0.9993	0.9997	0.9991	0.9989	0.9996	0.9999	0.9993	0.9981	0.9997	0.9993	1	0.9992	0.9993	0.8475	0.9999	0.999	1	1	1	0.9999	0.9998	0.9997	1	0.9997	1	0.9993	0.9995	0.9996	0.9999	0.9997	0.9997	0.9994	0.9997	0.9995	1
75116	1	1	1	0.9998	1	0.9997	0.9986	0.9986	0.9995	0.9992	0.9997	0.9982	0.995	0.9985	0.0696	0.9996	0.9991	0.9989	0.9982	0.9986	0.9997	0.9982	0.9978	0.9993	0.9983	0.996	0.9985	0.8486	0.9996	0.9982	1	1	0.9999	0.9997	0.9998	0.9999	1	0.9997	1	0.9997	0.9957	0.9997	0.9996	0.9989	0.9988	1	0.9974	0.9989	0.9995
75131	1	1	1	1	0.9996	0.9997	0.9992	1	0.9999	0.9997	0.9997	1	0.9997	0.9999	0.0702	0.9996	1	1	1	0.9999	0.9997	0.9999	1	0.9997	1	1	0.9998	0.8548	1	0.9995	1	1	1	1	0.9999	0.9997	1	0.9999	1	0.9996	0.9997	0.9999	0.9996	0.9997	0.9996	1	0.9997	0.9997	0.9997
75151	0.9975	1	0.9997	1	1	1	1	0.0229	0.96	1	0.9997	0.0432	0.9998	1	0.0139	0.9998	0.9551	0.999	1	0.3935	0.9998	1	0.9996	0.9993	0.9996	0.998	0.9994	0.8227	0.9995	1	1	1	1	1	1	1	1	1	0.9991	0.9996	0.9994	1	0.9998	1	0.9998	1	0.9975	0.9926	0.9984
75178	0.9987	0.9981	0.9993	1	1	0.9998	0.9985	0.9997	0.9997	0.9999	0.9995	0.999	0.9997	0.9998	0.0717	0.9997	1	0.9991	0.9995	0.9997	0.4504	0.9976	0.9998	0.9993	0.9994	0.9996	1	0.8497	1	1	1	0.9998	0.9998	0.9997	0.9997	0.9997	1	0.9998	1	1	0.9997	0.9992	0.9999	0.9999	0.9997	0.999	0.9989	0.9993	0.9997
75204	0.9969	0.9991	1	0.9998	0.996	1	1	1	1	1	0.9983	1	0.0136	0.9998	1	1	1	1	0.9996	1	0.7517	1	1	1	1	0.9988	0.998	1	1	1	0.9997	0.9999	0.9999	0.2275	1	1	1	1	1	0.9992	1	1	1	1	1	1	0.9946	1	0.9988
75241	0.9996	0.9998	1	0.9996	1	0.9998	0.9988	0.9998	0.9996	0.9999	0.9988	0.9351	0.9862	0.9976	0.9999	1	0.0311	0.9996	1	0.9997	0.4377	0.9987	0.9997	0.9993	1	1	1	0.8543	0.9997	1	1	0.9999	0.9999	0.7719	0.9998	0.9999	1	0.9997	0.9998	1	1	0.9995	0.9999	1	0.998	1	1	0.9985	0.9982
75300	1	0.9995	1	0.9996	1	1	1	0.0264	0.9683	1	1	0.0565	0.0109	0.9997	0.9368	0.9995	0.9678	1	0.9995	0.1507	0.4419	1	0.9998	0.9999	1	0.9995	1	1	1	1	1	0.9999	0.9999	0.9994	1	1	1	1	1	1	1	1	1	0.9999	1	0.9996	0.9991	0.9969	0.999
75314	1	0.9998	0.9995	0.9996	1	1	1	0.0278	0.9661	1	0.9996	0.0551	1	1	0.937	0.9993	0.9684	0.9992	1	0.1472	0.4144	1	0.9997	0.9989	0.9997	0.9992	1	1	1	1	0.9999	0.9999	1	0.9994	1	1	1	1	1	1	1	1	1	0.9997	1	0.9996	1	0.9966	0.9989
75342	1	1	1	0.9989	1	1	1	1	1	1	0.9999	0.0495	1	0.9978	0.9186	0.9997	0.969	1	1	0.1481	0.2174	1	1	1	1	1	1	1	1	1	1	0.9995	1	0.7647	1	1	1	1	1	1	1	1	1	0.9997	1	1	1	0.9968	0.9997
75360	0.999	1	1	1	1	0.9998	0.9981	0.9681	0.03	0.9994	1	0.945	1	1	0.0562	1	0.0244	1	0.9997	0.3455	1	0.9976	1	1	1	1	1	1	1	0.9996	1	1	1	1	1	1	1	0.9997	1	1	1	0.9987	1	1	1	1	0.9938	1	1
75550	0.9991	1	1	1	1	0.9998	0.9976	0.9681	1	0.9997	1	0.9345	0.0119	1	1	1	0.0246	1	0.9999	0.3344	1	0.9982	1	1	1	1	1	1	1	0.9997	1	1	1	1	1	0.9996	1	0.9996	1	1	1	0.9988	1	1	1	1	1	0.9997	1
75574	1	0.9998	0.9998	1	1	0.9998	1	1	0.9996	0.9997	1	0.9995	0.9999	1	0.9997	0.9997	0.9996	0.9991	0.9999	1	0.9999	0.9989	0.9996	0.9996	1	0.9997	0.9993	1	1	1	1	0.9996	0.9999	0.9999	1	0.9997	0.9997	0.9996	1	0.9996	0.9997	0.9999	0.9999	0.9999	1	0.9999	0.9994	0.9992	0.9994
75762	1	1	0.9993	1	0.9979	1	1	0.9747	0.9996	0.9996	1	0.9407	0.9999	0.9997	0.0611	0.9999	0.0263	0.9994	0.9999	0.4983	0.7716	0.997	1	1	1	1	1	0.9997	1	1	1	0.9997	0.9997	0.7707	1	0.9997	1	0.9997	0.9998	1	0.9997	0.9997	1	0.9997	0.9986	1	0.9995	0.9993	0.9992
75795	0.9999	1	1	1	1	1	0.996	0.995	0.997	0.9983	0.9979	0.9952	0.9915	0.9979	0.9954	0.997	0.9991	0.9992	0.9959	0.9985	0.9989	0.999	0.9982	0.9948	0.9972	0.9968	0.9966	0.997	1	0.9967	0.9999	1	0.9999	0.9994	0.9992	0.9992	0.9979	0.9999	0.9998	0.9997	0.9931	0.9978	0.9986	0.999	0.9955	0.9996	0.9955	0.9983	0.9975
75891	1	1	1	1	1	0.9998	0.9997	0.9679	0.0235	0.9957	1	0.9419	1	1	0.017	1	0.0217	1	1	0.3512	0.2146	1	1	0.9997	1	1	1	1	1	0.9997	1	1	1	1	1	0.6631	1	0.9999	1	1	1	0.9983	1	1	0.9962	1	1	1	1
76147	1	0.9997	1	1	1	1	1	0.0261	1	1	1	1	0.99	0.9985	1	0.9997	1	1	1	1	0.2352	1	0.9991	1	1	1	1	0.9996	1	1	1	0.9999	0.9999	1	1	1	1	1	1	1	0.9999	1	0.9996	0.9916	1	1	1	1	0.9996
76221	1	1	1	1	1	1	1	0.0251	1	1	1	1	1	1	0.8957	0.9997	1	1	1	0.6258	1	1	0.9997	1	1	0.9997	1	1	1	1	0.9997	1	1	0.9997	1	1	1	1	1	1	1	1	1	0.9996	1	1	0.9947	1	1
76226	1	1	1	0.9997	1	1	1	1	1	1	1	1	1	1	0.9002	0.9999	1	1	0.9997	0.6293	1	1	1	1	1	0.9995	1	1	1	1	1	1	1	0.9997	0.9993	1	1	1	1	1	1	1	1	0.9999	1	0.9999	0.9963	1	1
76388	0.9996	1	1	1	1	1	1	0.9995	0.9999	0.9969	0.9997	0.9987	0.9999	0.9999	0.1191	0.9999	1	0.9993	0.9994	0.9994	0.4438	1	0.9994	0.9997	0.9999	0.9994	1	0.1292	1	0.9998	0.9999	1	0.9997	0.7943	0.9997	0.9996	1	0.9997	0.9997	1	0.9997	0.9999	0.9997	0.9997	0.996	0.9996	0.9987	0.9993	0.9993
76720	0.9979	1	1	1	0.9994	1	0.9996	0.9996	0.9994	0.9993	0.9993	1	0.9999	1	0.9988	0.9999	0.9983	0.9984	0.9999	0.9999	0.4243	0.9984	0.9992	0.999	0.9997	0.9996	1	0.9997	0.9996	1	0.9997	0.9997	0.9999	0.9996	0.9997	1	0.9999	0.9999	1	0.9992	0.9997	0.9997	1	0.9993	0.9997	0.9999	0.9992	0.9992	0.998
76933	0.9997	1	0.9992	1	0.9944	0.9998	1	0.0293	0.9747	0.9996	0.998	0.9481	1	0.9983	0.878	1	1	1	1	0.5043	0.7679	1	0.9997	0.9999	0.9999	0.9959	0.998	0.1072	0.9996	0.9998	0.9999	1	1	0.2014	1	0.6773	0.9997	0.9996	1	0.9999	1	1	1	0.99	1	1	1	0.9973	0.9988
76945	0.9997	1	0.9988	1	1	0.9998	1	0.0272	0.9737	0.9998	0.9995	0.9987	1	0.9994	0.9997	1	1	1	1	0.4922	0.9999	0.9997	0.9995	1	1	0.9993	0.9997	0.1023	1	0.9998	0.9996	0.9996	0.9999	0.1949	1	0.6768	0.9996	0.9997	1	0.9996	1	1	1	0.9992	1	1	1	0.998	0.9984
77027	1	0.9674	0.9762	1	0.994	1	0.9994	0.9613	0.0933	1	1	0.0882	0.9937	1	1	1	0.5041	0.9987	0.9976	0.5012	1	1	1	1	1	1	0.9987	1	1	1	1	0.9992	0.9988	0.8152	0.9967	0.3027	0.9997	1	0.9998	0.9994	0.9951	0.9989	0.9941	1	0.7867	0.9996	0.549	1	1
77035	0.9965	1	1	0.0189	0.5852	0.9989	0.9977	0.9722	0.9994	0.9998	1	0.9469	0.0106	0.9978	0.9619	0.9996	1	1	0.9987	0.9994	1	0.9982	1	1	1	0.9985	0.4349	0.0803	1	1	0.9914	1	1	0.9999	0.9997	0.9993	0.5775	0.9994	0.9998	0.5397	1	0.9997	0.9994	0.9897	0.9996	0.9994	0.995	0.9987	0.7555
77041	0.9993	0.9991	1	1	0.4362	0.8681	0.7558	0.7286	0.6198	0.7595	0.9964	0.7576	1	0.9988	0.7337	0.9996	0.5272	0.9994	1	0.6851	1	0.9979	1	0.9994	0.9973	0.7237	0.5464	0.2246	0.9998	0.9964	1	0.9996	1	0.1491	0.9994	0.9205	0.436	0.9984	0.8244	1	1	0.7406	0.9982	0.9858	0.9985	1	0.4572	0.7813	0.9988
77043	0.9986	0.9995	1	1	0.4407	0.869	0.7537	0.7268	0.6094	0.7622	0.9968	0.7584	1	0.9986	0.7346	1	0.5216	1	1	0.686	0.6303	0.9975	1	0.9994	0.9974	0.7265	0.5646	0.2246	0.9996	0.9968	1	0.9994	1	0.1481	1	0.9212	0.4424	0.998	0.8243	0.4811	1	0.7399	0.9989	0.9859	0.9987	1	0.4568	0.7788	0.9967
77047	0.3391	0.9977	0.9988	0.0187	1	0.869	1	1	0.5974	0.767	0.9956	0.6439	1	0.9979	0.6953	0.9987	1	1	1	0.687	1	0.9976	1	1	0.9978	0.7236	1	0.0679	0.9993	0.9972	1	1	1	0.1506	1	0.921	1	0.9977	1	1	1	1	0.9984	0.9866	0.9985	1	1	0.7757	0.7054
77062	1	1	1	1	1	1	0.5613	0.5521	0.403	1	1	1	0.9146	0.7143	1	1	0.0477	0.9362	0.9996	0.7575	0.1822	1	1	1	1	1	1	0.5776	1	1	1	1	1	0.9575	1	1	1	1	0.6823	1	0.84	0.6179	1	1	1	0.999	0.2517	1	0.994
77063	1	1	1	0.9992	1	1	0.5557	0.5473	0.4079	1	1	1	0.0107	0.7143	1	1	0.0448	0.0175	0.9992	0.7491	0.1847	1	1	1	1	1	1	0.5809	1	1	1	1	1	0.9545	1	1	1	1	0.6842	1	1	0.6161	1	1	1	0.9964	0.2552	1	0.9883
77064	1	1	1	1	1	1	0.556	0.5506	1	1	1	1	0.0108	1	1	1	0.0476	1	0.9998	0.7466	1	1	1	1	1	1	1	0.5734	1	1	1	1	1	0.9536	1	1	1	1	0.6853	1	1	0.6179	1	1	1	0.9963	0.2539	1	1
77065	1	1	1	1	1	1	1	1	0.3914	1	1	1	1	0.7143	1	1	1	0.0215	1	1	0.1642	1	1	1	1	1	1	1	1	1	1	1	1	1	1	1	1	1	1	1	1	1	1	1	1	1	1	1	1
77067	1	1	1	1	0.093	0.9988	0.5624	0.5963	0.377	0.2633	0.9929	1	0.971	1	1	0.9964	0.9994	0.9687	0.9998	1	0.3866	0.979	0.9998	1	0.9975	1	0.1471	0.9981	0.9998	1	1	1	1	0.9983	1	0.9993	0.1297	0.9997	0.6821	0.1085	0.9916	0.617	0.9981	0.9844	1	0.9982	0.9662	0.1419	1
77071	1	1	1	1	1	1	0.5671	0.5547	0.3838	1	1	1	1	0.7143	1	1	0.0484	1	0.9996	0.757	0.1702	1	1	1	1	1	1	0.5392	1	1	1	1	1	0.9569	1	1	1	1	0.6845	1	1	0.6232	1	1	1	0.998	0.2819	1	1
77073	1	1	1	1	1	1	1	1	0.3542	1	1	1	0.015	1	1	1	1	0.031	1	1	0.1632	1	1	1	1	1	1	1	1	1	1	1	1	1	1	1	1	1	1	0.0101	0.0105	1	1	1	1	1	1	1	0.835
77074	1	1	1	0.9992	1	1	0.5579	0.552	1	1	1	1	0.0105	1	1	1	0.0478	1	0.9994	0.7388	1	1	1	1	1	1	1	0.533	1	1	1	1	1	0.9503	1	1	1	1	0.6853	1	1	0.6141	1	1	1	0.9968	0.2484	1	1
77075	1	1	1	1	1	1	0.5562	0.551	0.3692	1	1	1	1	1	1	1	0.0441	1	0.9994	0.7455	0.1709	1	1	1	1	1	1	0.5223	1	1	1	1	1	0.9511	1	1	1	1	0.6814	1	1	0.6165	1	1	1	0.9966	0.2486	1	1
77076	1	1	1	1	1	1	0.5602	0.5505	0.3701	1	1	1	0.9877	1	1	1	0.0458	0.92	0.9988	0.7491	0.1642	1	1	1	1	1	1	0.516	1	1	1	1	1	0.9573	1	1	1	1	0.6827	1	0.7812	0.6191	1	1	1	0.9998	0.244	1	1
77104	0.9977	0.9987	1	1	1	1	0.0728	0.0313	0.4213	0.9998	1	1	1	0.9934	0.9234	1	1	1	1	0.5456	0.3402	0.9976	1	0.9996	1	1	1	1	1	1	1	1	1	1	1	0.2702	1	1	0.0217	1	1	0.0196	0.9991	1	0.9952	1	1	0.9987	0.9994
77175	0.9994	0.9988	1	1	1	1	1	0.9743	0.7664	0.9993	1	0.5609	0.99	0.997	0.5447	0.9997	0.988	1	1	0.6504	1	0.9982	1	1	1	1	1	0.088	1	1	0.9991	1	1	1	1	0.235	1	1	0.9995	1	0.9994	0.9983	0.9999	1	0.9964	1	0.9924	0.9992	0.9998
77185	0.9995	0.9991	1	1	0.9921	1	1	1	0.1814	1	0.9988	0.2506	0.9904	0.997	0.1335	1	0.987	1	1	0.4428	0.4928	1	1	1	1	0.1787	1	0.0842	1	1	1	1	1	1	1	0.2273	0.9997	1	1	0.9997	0.9997	1	0.9998	1	0.9959	1	0.9913	1	0.9991
77375	1	1	1	1	0.9881	1	0.9958	0.9979	1	0.9986	1	1	1	1	0.0228	1	1	1	1	1	0.999	0.9978	0.9996	0.9999	1	1	0.9992	0.9024	1	1	1	1	0.9996	1	1	1	1	1	0.9998	0.9984	1	0.9986	1	1	1	1	0.9941	0.9986	1
77377	1	1	1	1	0.9923	1	0.9956	0.998	1	0.9978	1	1	1	1	0.0229	1	1	1	1	1	0.9987	0.9983	0.9991	0.999	1	1	0.999	0.901	1	1	1	1	0.9999	1	1	1	1	1	0.9998	0.999	1	0.9966	1	1	1	1	0.9925	0.9965	1
77404	0.9977	0.9992	0.9995	1	1	0.9998	0.9991	0.9755	0.0282	0.9996	0.9995	0.9996	0.9997	0.9997	0.9757	0.9997	0.9978	0.9995	0.9999	0.9999	0.7433	0.9972	1	1	0.9996	0.9994	0.9979	0.9999	0.9999	0.9992	0.9995	0.9999	0.9997	0.9996	1	0.9994	0.9995	0.9996	0.9998	0.9995	0.9996	0.9996	0.9996	0.9907	1	0.9996	1	0.9981	0.9985
77482	0.9985	1	1	1	1	1	0.9965	0.9978	1	0.9989	1	1	1	0.9972	0.0848	0.9997	0.0149	1	1	0.1219	0.7899	0.9986	0.9992	0.9995	1	1	0.9976	0.104	0.9997	0.9995	1	1	1	1	1	0.4674	0.9995	0.9999	0.9998	0.9989	1	0.998	1	0.9904	1	1	1	0.9977	0.9995
77543	0.9982	1	1	1	0.9985	1	0.9973	0.9996	0.9997	0.9991	1	0.9983	0.9999	0.9977	0.9369	0.9996	0.9839	1	0.9999	0.8625	0.7943	0.9991	0.9996	0.9997	1	0.9999	0.9995	1	1	1	0.9994	1	1	0.2145	0.9999	0.5471	1	1	1	0.9993	0.9997	0.9989	0.9999	1	0.3491	1	0.9938	0.9994	0.9984
77602	0.9985	1	1	0.9991	0.9969	1	1	0.0181	0.9976	1	1	0.9982	1	0.9968	0.8797	1	0.9846	1	0.9998	0.9992	0.5196	0.9981	0.9996	0.9992	1	0.9988	0.9989	0.0116	1	1	0.9998	1	1	1	0.9998	0.7638	1	1	1	0.9993	0.9997	1	0.9998	1	0.2385	1	0.9925	1	0.9998
77605	0.9987	0.9994	1	1	0.9955	1	1	0.0183	0.9987	1	1	0.9973	1	0.9971	0.902	0.9998	0.9846	1	0.9987	0.9997	0.7457	0.9992	0.9991	0.9991	1	1	0.9986	0.0127	1	1	1	1	1	1	0.9996	0.7646	1	1	1	0.9991	0.9997	1	0.9997	1	0.2355	1	0.991	1	0.9994
77620	0.9984	1	1	1	0.9963	0.5294	1	0.0203	0.8681	1	1	0.8358	0.999	0.9968	0.755	0.9996	0.9854	1	0.9995	0.9729	0.7769	0.998	0.9989	0.9988	1	0.7579	0.9994	0.0208	1	1	0.9994	1	1	1	0.9998	0.7981	1	1	1	0.9993	0.9996	1	0.9994	1	0.2311	1	0.9931	1	0.9991
77627	0.9987	1	1	1	0.9954	1	1	0.0212	0.8598	1	1	0.8268	0.9994	0.9982	0.0161	0.9999	0.9851	1	0.9998	0.9703	0.7842	0.9984	0.9993	0.9997	1	1	0.9997	0.0269	1	1	0.9999	1	1	1	0.9998	0.8045	1	1	1	0.9993	0.9994	1	0.9999	1	0.2203	1	0.9938	1	1
77645	0.0691	0.9402	0.9715	1	1	1	1	0.0227	0.8697	1	1	0.8386	0.9913	0.0321	0.04	0.9998	0.98	1	0.991	0.9467	0.2229	0.9978	0.9993	0.9994	1	1	1	0.0316	1	1	1	1	1	1	0.9779	0.7929	1	1	1	1	0.9931	1	0.9764	1	0.1767	1	0.8302	1	1
77659	0.998	1	0.9991	0.9798	0.9911	0.4146	0.0316	0.0403	0.8648	1	1	0.8161	0.9901	0.9979	0.7551	0.9996	0.7606	1	0.9854	0.9301	0.7642	0.9982	0.9995	0.9996	1	0.7124	0.986	0.0315	1	1	0.9196	1	1	1	0.9997	0.7643	1	1	1	0.9924	0.9923	0.0117	0.9978	1	0.1382	1	0.7873	1	1
77661	0.9982	1	1	0.981	0.9913	0.4368	0.0332	0.0405	0.8608	1	1	0.8187	0.9902	0.9979	0.7653	0.9997	0.7581	1	0.9861	0.9316	0.7656	0.998	0.9993	0.9999	1	0.7268	0.9866	0.032	1	1	0.9067	1	1	1	1	0.7691	1	1	1	0.9925	0.9925	0.0114	0.9986	1	0.1451	1	0.7834	1	0.9987
77665	0.2216	0.9954	0.9973	0.9734	0.9827	0.4567	1	0.0228	0.8743	1	1	0.0399	0.991	0.1159	0.7304	0.9998	0.7406	1	0.9873	0.9334	0.7742	0.9654	0.9995	0.9991	1	0.7572	0.9843	0.0157	1	1	1	1	1	1	0.9989	0.7078	1	1	1	0.9919	0.993	1	0.9994	1	0.1445	1	0.7238	1	1
77676	0.4557	1	1	1	1	0.4611	0.9336	0.9273	1	0.9545	1	1	1	0.7477	0.6886	1	1	1	1	1	1	1	1	1	1	0.7728	1	1	1	0.0806	1	1	1	1	1	0.0989	1	1	0.9728	1	1	0.9722	1	1	1	1	1	0.0892	0.6455
77680	1	1	1	1	1	1	0.9292	0.9279	1	0.9544	1	0.7166	1	1	1	1	1	1	1	1	1	1	1	1	1	1	1	1	1	1	0.769	1	1	1	1	1	1	1	0.9738	1	1	0.9732	1	1	1	1	1	0.0852	1
77682	0.3934	1	1	1	1	1	0.9304	0.9283	1	0.9561	0.9887	0.7438	1	0.7267	0.0117	1	1	1	1	1	0.1677	1	1	1	0.9996	1	1	0.8016	1	0.0802	0.7655	0.9995	0.9999	0.9781	1	0.3142	1	1	0.972	1	1	0.972	1	1	1	0.9902	1	0.0839	0.6092
77685	1	1	1	1	1	1	0.9317	0.9294	1	0.9558	1	1	1	1	1	1	1	1	1	1	1	1	1	1	1	1	1	1	1	1	1	1	1	1	1	1	1	1	0.9749	1	1	0.974	1	1	1	1	1	0.0885	1
77689	1	1	1	1	1	1	0.933	0.9291	1	0.9546	1	0.7497	1	1	1	1	1	1	1	1	1	1	1	1	1	1	1	1	1	1	0.766	1	1	1	1	1	1	1	0.9732	1	1	0.9733	1	1	1	1	1	0.0931	1
77692	0.4051	1	1	1	1	1	0.9368	0.9339	1	0.9543	0.9905	0.7543	1	0.7331	1	1	1	1	1	1	0.1777	1	1	1	0.9998	1	1	0.7978	1	1	0.7668	0.999	0.9999	0.9786	1	1	1	1	0.9726	1	1	0.9733	1	1	1	0.9894	1	0.0936	0.6075
77693	0.4071	1	1	1	1	1	0.9353	0.9326	1	0.955	0.9907	0.7557	1	0.7398	1	1	1	1	1	1	0.1804	1	1	1	1	1	1	0.7865	1	1	0.7673	0.9997	1	0.9792	1	1	1	1	0.9726	1	1	0.9729	1	1	1	0.9905	1	0.0968	0.6101
77700	1	1	1	1	1	1	0.9982	0.9992	1	0.9995	0.9991	0.1487	1	0.9995	0.6528	1	0.8251	1	1	1	0.9982	0.9435	1	1	0.9997	0.9949	0.9286	0.8396	1	1	0.1807	0.9997	0.9995	0.9996	1	1	1	1	1	1	1	0.9971	1	1	1	0.9997	0.994	0.9966	0.9979
77704	0.985	1	1	1	1	1	0.0287	0.0157	1	1	1	0.8571	1	0.9926	1	1	1	1	1	0.0356	1	1	1	1	1	0.0219	1	1	1	1	0.8218	1	1	1	1	1	1	1	0.0177	1	1	1	1	1	1	1	1	1	0.9831
77722	1	1	1	1	1	0.9149	0.9772	0.9851	1	0.9988	1	0.9865	1	1	0.6114	1	1	1	1	1	1	0.9379	1	1	1	0.9627	1	1	1	1	1	1	1	1	1	0.0123	1	1	0.9833	1	1	0.9902	1	1	1	1	1	0.9978	0.9988
77726	1	1	1	1	1	1	1	1	1	1	1	1	1	1	1	1	1	1	1	1	1	1	1	1	1	1	1	1	1	1	1	1	1	1	1	1	1	1	1	1	1	1	1	1	1	1	1	1	1
77731	1	1	1	1	1	1	1	1	1	1	1	1	1	1	1	1	1	1	1	1	0.044	1	1	0.8333	1	1	0.7739	1	1	1	1	1	1	1	1	1	1	1	1	0.8286	1	1	1	1	1	1	1	1	1
77734	1	1	1	1	1	1	1	1	1	1	1	1	1	1	1	1	1	1	1	1	1	1	1	1	1	1	1	1	1	1	1	1	1	1	1	1	1	1	1	1	1	1	1	1	1	1	1	1	1
77737	1	1	1	1	1	1	0.9795	0.9876	1	0.9786	1	0.8968	1	1	1	1	1	1	1	1	1	1	1	1	1	1	1	1	1	1	1	1	1	1	1	1	1	1	0.9833	1	1	0.9891	1	1	1	1	1	0.8085	1
77740	1	1	1	1	1	1	0.9811	0.9897	1	0.9815	1	0.9053	1	1	1	1	1	1	1	1	0.0447	1	1	0.9286	1	1	0.8108	1	1	1	1	1	1	1	1	1	1	1	0.9847	1	1	0.9903	1	1	1	1	1	0.8154	1
77752	1	0.999	1	1	0.9942	1	1	0.0158	0.9976	1	1	0.0492	0.9999	1	0.015	0.9999	0.9803	1	0.9997	0.9995	0.7572	0.9984	0.9996	1	1	1	0.9997	1	1	1	1	1	1	1	1	1	1	1	1	0.9993	0.9999	1	1	1	1	1	0.9963	1	1
77755	1	1	1	1	1	1	0.9986	0.9832	1	0.998	0.9996	0.9469	1	1	0.9044	1	1	1	1	1	0.2351	1	1	1	1	0.9981	1	1	1	1	1	0.9999	1	1	1	1	1	1	1	1	1	0.9975	1	1	1	1	1	0.9975	1
77756	1	0.9985	0.997	0.9992	0.9926	1	1	0.0172	0.9975	1	1	0.0514	0.999	1	0.0143	0.9997	0.9805	1	0.9996	0.9999	0.7682	0.997	0.9994	0.9999	1	1	0.9997	1	1	1	1	1	1	1	0.9998	0.9997	1	1	1	0.9995	0.9996	1	0.9997	1	1	1	0.9952	1	1
77787	1	1	1	1	1	1	0.9979	0.9989	0.9678	0.9959	1	0.9354	0.9897	1	0.0152	0.9997	1	1	1	1	0.2178	1	0.9992	0.9993	1	1	1	1	1	1	1	1	1	1	1	1	1	1	0.9997	1	0.998	0.9968	1	1	1	1	1	0.9982	1
77794	1	1	1	1	1	0.9998	0.9986	0.9996	0.9722	0.9976	1	0.9371	0.9915	1	0.9306	0.9999	1	1	1	1	0.2236	1	0.9992	0.9999	1	0.9994	1	1	1	1	0.9994	1	1	1	1	1	1	1	0.9998	1	0.9993	0.9985	1	1	1	1	1	0.9973	1
77799	1	1	1	0.9993	1	1	0.999	1	0.9997	0.9999	0.9999	1	1	0.9994	1	0.9997	1	1	0.9999	0.9996	0.9999	0.9984	0.9995	0.9999	0.9999	0.9997	1	0.872	1	0.9997	0.9997	1	0.9997	0.9999	0.9993	0.9997	1	0.999	1	0.9996	0.9999	0.9994	0.9999	0.9889	0.9997	0.9997	1	0.9978	1
77812	1	0.9992	1	1	1	1	1	0.0194	0.9966	1	1	0.0502	0.9997	1	0.0145	0.9989	0.9817	1	0.9997	0.9995	0.208	0.9989	0.9997	0.9994	1	1	1	1	1	1	1	1	1	1	1	1	1	1	1	1	0.9997	1	0.9998	1	1	1	0.996	1	1
77815	1	0.9989	1	0.9997	1	1	1	0.0205	0.9973	1	1	0.0527	0.9994	1	0.015	0.9997	0.9821	1	0.9997	0.9998	0.2154	0.9985	0.9992	0.9992	1	1	1	1	1	1	1	1	1	1	0.9998	1	1	1	1	1	0.9994	1	0.9997	1	1	1	0.9956	1	1
77843	1	1	1	1	1	1	0.9986	0.9763	1	0.9972	1	0.9497	1	1	1	1	1	1	1	1	1	1	1	1	1	1	1	1	1	1	0.9992	1	1	1	1	1	1	1	0.9997	1	1	0.9983	1	1	1	1	1	0.9985	1
77851	1	0.9993	1	1	0.9924	1	1	0.0214	0.9978	1	1	0.0447	0.9997	1	0.0155	0.9999	0.9848	1	0.9992	0.5654	0.8258	0.9985	0.9995	0.9999	1	1	1	1	1	1	1	1	1	1	0.9998	0.9997	1	1	1	0.9993	0.9997	1	0.9998	1	1	1	0.9971	1	1
77864	0.9993	1	0.9979	1	0.9889	0.9992	0.9972	0.9969	1	0.9977	1	0.9467	0.9918	0.9971	0.9322	1	1	1	1	1	0.8206	1	0.9997	0.9993	1	0.9992	0.9973	1	1	1	0.9991	1	1	0.2134	1	1	1	1	0.9998	0.9984	0.9999	0.9992	1	1	1	1	1	1	0.9989
77904	1	1	1	1	0.2	1	0.974	0.9576	1	0.9688	1	0.5394	0.5552	1	0.9291	1	1	1	1	1	0.1267	1	0.6343	0.879	1	0.9957	0.595	0.1197	1	1	0.9884	1	1	1	1	1	1	1	1	0.815	0.8231	0.988	1	1	1	1	1	0.9773	1
77912	1	0.9996	1	1	1	1	0.9778	0.7899	0.0218	0.9948	0.9999	0.9973	1	0.9999	0.9837	0.9753	0.999	1	0.9995	0.9999	0.1865	0.9989	1	1	0.9997	1	1	0.8707	0.9999	0.9995	1	0.9999	0.9998	0.9991	0.9998	1	0.9999	1	0.998	1	1	0.9957	0.9997	0.9895	0.9999	0.9996	0.995	0.9825	0.9989
77916	1	1	1	1	1	1	0.9755	0.8041	1	0.9731	1	0.5926	1	1	1	0.996	1	1	1	1	1	1	1	1	1	1	1	1	1	1	0.9861	1	1	1	1	1	1	1	0.9964	1	1	0.9859	1	1	1	1	1	0.9516	1
77929	1	1	1	1	1	1	0.9983	0.9734	1	0.9964	1	0.9238	1	1	0.9201	1	1	1	1	1	1	1	1	1	1	0.9994	1	1	1	1	0.9993	1	1	1	1	1	1	1	1	1	1	0.9982	1	1	1	1	1	0.9974	1
77932	1	1	1	1	1	0.9998	0.9984	0.9735	1	0.9965	1	0.9257	1	1	0.9193	1	1	1	1	1	1	1	1	1	1	0.9991	1	1	1	1	0.9996	1	1	1	1	1	1	1	1	1	1	0.9983	1	1	1	1	1	0.999	1
77953	1	1	1	1	1	1	0.9983	0.9763	1	0.9966	1	0.9344	1	1	1	1	1	1	1	1	1	1	1	1	1	1	1	1	1	1	0.9996	1	1	1	1	1	1	1	0.9998	1	1	0.9987	1	1	1	1	1	0.9986	1
77970	0.9989	0.9984	1	1	1	1	1	1	0.0184	1	0.9981	0.0545	1	0.9995	1	1	0.9853	1	0.9994	0.5405	0.1863	0.999	1	1	0.9997	1	1	0.8431	1	1	1	0.9997	0.9995	0.9998	1	1	1	1	1	1	1	1	0.9998	1	1	0.9994	0.9937	1	0.9989
77975	0.9996	0.9996	1	1	1	1	1	1	0.0183	1	0.9981	0.0553	1	0.9998	1	1	0.9861	1	0.9995	0.5335	0.1876	0.9995	1	1	0.9998	1	1	0.8402	1	1	1	0.9998	0.9999	0.9998	0.9996	1	1	1	1	1	1	1	0.9997	1	1	1	0.994	1	0.9988
77980	0.9987	0.9992	1	1	1	1	1	1	0.0184	1	0.9982	0.0549	1	1	1	1	0.986	1	0.9998	0.5334	0.1851	0.9998	1	1	0.9995	1	1	0.8355	1	1	1	0.9997	0.9998	0.9998	0.9998	0.9997	1	1	1	1	1	1	0.9995	1	1	0.9997	0.9928	1	0.9988
77992	0.9998	1	1	0.9992	1	1	1	1	0.0164	1	0.9983	0.0565	1	0.9998	1	1	0.9828	1	0.9993	0.4962	0.173	0.9994	1	1	0.9998	1	1	0.8191	1	1	1	0.9998	0.9998	1	0.9996	1	1	1	1	1	1	1	0.9993	1	1	0.9998	0.9915	1	0.9961
77998	0.9995	1	1	1	1	1	1	1	0.0157	1	0.9976	0.0589	1	0.9995	1	1	0.9811	1	0.9998	0.477	0.1647	0.9989	1	1	0.9998	1	1	0.8108	1	1	1	1	0.9998	1	1	0.9996	1	1	1	1	1	1	0.9998	1	1	0.9996	0.9914	1	0.9972
78004	1	1	1	1	1	1	0.7692	0.3261	1	0.9722	0.9123	0.8485	1	0.9667	1	1	0.4561	1	0.8971	0.0196	1	0.9894	1	1	0.9836	1	1	1	1	1	0.9667	1	1	1	1	0.8689	1	1	0.9583	1	1	0.8718	0.9623	1	1	1	1	0.9929	1
78008	1	1	1	1	1	1	1	1	1	1	1	1	1	1	1	1	1	1	1	1	1	1	1	1	1	1	1	1	1	1	1	1	1	1	1	1	1	1	1	1	1	1	1	1	1	1	1	1	1
78011	1	1	1	1	1	1	1	1	1	1	1	1	1	1	0.9849	1	1	1	1	1	1	1	1	1	1	0.9997	1	1	1	0.9998	1	1	1	1	1	1	0.9996	0.9991	1	1	1	0.9286	1	0.9895	0.9997	1	1	1	1
78016	1	1	1	1	1	0.9998	1	1	1	1	1	1	1	1	0.9845	1	1	1	1	1	1	1	1	1	1	0.9999	1	1	0.9996	0.9997	1	1	1	1	1	1	1	0.9995	1	1	1	0.9286	1	0.9895	0.9999	1	1	1	1
78025	1	1	1	1	1	1	1	1	1	1	1	1	1	1	1	1	1	1	1	1	1	1	1	1	1	1	1	1	1	1	1	1	1	1	1	1	1	1	1	1	1	1	1	1	1	1	1	1	1
78031	1	1	1	1	1	1	1	1	1	1	1	1	1	1	1	1	1	1	1	1	1	1	1	1	1	1	1	1	1	1	1	1	1	1	1	1	1	1	1	1	1	1	1	1	1	1	1	1	1
78034	1	1	1	1	1	1	1	1	1	1	1	1	1	1	1	1	1	1	1	1	1	1	1	1	1	1	1	1	1	1	1	1	1	1	1	1	1	1	1	1	1	1	1	1	1	1	1	1	1
78037	1	1	1	1	1	1	1	1	1	1	1	1	1	1	1	1	1	1	1	1	1	1	1	1	1	1	1	1	1	1	1	1	1	1	1	1	1	1	1	1	1	1	1	1	1	1	1	1	1
78040	1	1	1	1	1	1	1	1	1	1	1	1	1	1	1	1	1	1	1	1	1	1	1	1	1	1	1	1	1	1	1	1	1	1	1	1	1	1	1	1	1	1	1	1	1	1	1	1	1
78041	1	1	1	1	1	1	1	1	1	1	1	1	1	1	1	1	1	1	1	1	1	1	1	1	1	1	1	1	1	1	1	1	1	1	1	1	1	1	1	1	1	1	1	1	1	1	1	1	1
78044	1	1	1	1	1	1	1	1	1	1	1	1	1	1	1	1	1	1	1	1	1	1	1	1	1	1	1	1	1	1	1	1	1	1	1	1	1	1	1	1	1	1	1	1	1	1	1	1	1
78049	1	1	1	1	1	1	1	1	1	1	1	1	1	1	1	1	1	1	1	1	1	1	1	1	1	1	1	1	1	1	1	1	1	1	1	1	1	1	1	1	1	1	1	1	1	1	1	1	1
78052	1	1	1	1	1	1	1	1	1	1	1	1	1	1	1	1	1	1	1	1	1	1	1	1	1	1	1	1	1	1	1	1	1	1	1	1	1	1	1	1	1	1	1	1	1	1	1	1	1
78055	1	1	1	1	0.9991	0.9998	1	1	0.9996	1	1	1	0.9999	1	0.9997	1	1	1	1	1	0.9999	1	0.9993	1	1	0.9996	0.9997	1	0.9996	0.9998	1	1	1	1	1	1	0.9999	0.9996	1	0.9997	0.9997	1	1	0.991	1	1	1	1	1
78059	1	1	1	1	1	1	1	1	1	1	1	1	1	1	1	1	1	1	1	1	1	1	1	1	1	1	1	1	1	1	1	1	1	1	1	1	1	1	1	1	1	1	1	1	1	1	1	1	1
78064	1	1	1	1	1	1	1	1	1	1	1	1	1	1	1	1	1	1	1	1	1	1	1	1	1	1	1	1	1	1	1	1	1	1	1	1	1	1	1	1	1	1	1	1	1	1	1	1	1
78067	1	1	1	1	1	1	1	1	1	1	1	1	1	1	1	1	1	1	1	1	1	1	1	1	1	1	1	1	1	1	1	1	1	1	1	1	1	1	1	1	1	1	1	1	1	1	1	1	1
78070	1	1	1	1	1	1	1	1	1	1	1	1	1	1	1	1	1	1	1	1	1	1	1	1	1	1	1	1	1	1	1	1	1	1	1	1	1	1	1	1	1	1	1	1	1	1	1	1	1
78073	1	1	1	1	1	1	1	1	1	1	1	1	1	1	1	1	1	1	1	1	1	1	1	1	1	1	1	1	1	1	1	1	1	1	1	1	1	1	1	1	1	1	1	1	1	1	1	1	1
78079	1	1	1	1	1	1	1	1	1	1	1	1	1	1	1	1	1	1	1	1	1	1	1	1	1	1	1	1	1	1	1	1	1	1	1	1	1	1	1	1	1	1	1	1	1	1	1	1	1
78080	1	1	1	1	1	1	1	1	1	1	1	1	1	1	1	1	1	1	1	1	1	1	1	1	1	1	1	1	1	1	1	1	1	1	1	1	1	1	1	1	1	1	1	1	1	1	1	1	1
78085	1	1	1	1	1	1	1	1	1	1	1	1	1	1	1	1	1	1	1	1	1	1	1	1	1	1	1	1	1	1	1	1	1	1	1	1	1	1	1	1	1	1	1	1	1	1	1	1	1
78091	1	1	1	1	1	1	1	1	1	1	1	1	1	1	1	1	1	1	1	1	1	1	1	1	1	1	1	1	1	1	1	1	1	1	1	1	1	1	1	1	1	1	1	1	1	1	1	1	1
78093	1	1	1	1	1	1	1	1	1	1	1	1	1	1	1	1	1	1	1	1	1	1	1	1	1	1	1	1	1	1	1	1	1	1	1	1	1	1	1	1	1	1	1	1	1	1	1	1	1
78094	1	1	1	1	1	1	1	1	1	1	1	1	1	1	0.0255	1	1	1	1	1	1	1	1	1	1	0.9167	1	1	1	1	1	1	1	1	1	1	1	1	1	1	1	1	1	1	1	1	1	1	1
78096	1	1	1	1	1	1	1	1	1	1	1	1	1	1	1	1	1	1	1	1	1	1	1	1	1	1	1	1	1	1	1	1	1	1	1	1	1	1	1	1	1	1	1	1	1	1	1	1	1
78100	1	1	1	1	1	1	1	1	1	1	1	1	1	1	1	1	1	1	1	1	1	1	1	1	1	1	1	1	1	1	1	1	1	1	1	1	1	1	1	1	1	1	1	1	1	1	1	1	1
78103	1	1	1	1	1	1	1	1	1	1	1	1	1	1	1	1	1	1	1	1	1	1	1	1	1	1	1	1	1	1	1	1	1	1	1	1	1	1	1	1	1	1	1	1	1	1	1	1	1
78108	1	1	1	1	1	1	1	1	1	1	1	1	1	1	1	1	1	1	1	1	1	1	1	1	1	1	1	1	1	1	0.95	1	1	1	1	1	1	1	1	1	1	0.52	1	1	1	1	1	1	1
78124	0.9987	1	1	0.9997	1	1	1	1	1	1	0.999	0.0681	1	0.9999	0.9178	1	0.981	1	0.9996	1	0.0256	0.9993	1	1	0.9993	0.9956	1	1	1	1	1	0.9996	0.9999	1	0.9995	0.9996	1	1	1	1	1	1	1	1	1	1	0.9933	1	0.9963
78137	0.9993	0.9997	1	1	1	1	1	1	1	1	0.9999	0.0671	1	1	1	0.9995	0.9829	1	0.9999	1	1	0.9993	1	1	0.9997	1	1	1	1	1	1	0.9996	0.9997	0.9998	0.9998	0.9999	1	1	1	1	1	1	0.9996	1	1	0.9996	0.9932	1	0.997
78142	0.9997	0.9994	1	1	1	1	1	1	1	1	0.9997	0.0705	1	1	1	0.9996	0.9827	1	0.999	1	1	0.9991	1	1	0.9993	1	1	1	1	1	1	1	1	0.9997	1	1	1	1	1	1	1	1	0.9993	1	1	0.9988	0.9912	1	0.9965
78221	0.9978	1	1	1	1	1	1	1	1	1	1	0.931	1	0.9979	1	1	1	1	1	1	1	1	1	1	1	1	1	1	1	1	1	1	1	1	1	1	1	1	1	1	1	1	1	1	1	1	1	1	0.9964
78256	1	0.9997	1	0.9998	0.9994	0.9998	0.9969	0.9993	0.9996	0.997	1	0.0712	0.9999	1	0.9997	1	0.999	1	0.9999	0.9997	0.809	1	0.9997	0.9994	0.9996	0.9984	0.9998	0.9997	0.9997	0.9994	1	1	1	0.7772	1	0.9997	0.9999	0.9995	1	0.9989	0.9997	0.9997	1	1	0.9999	1	0.9994	0.9978	1
78394	0.999	1	1	1	1	1	1	1	0.9723	1	1	0.9339	0.9907	0.9975	0.0559	0.9996	0.014	1	1	0.4148	0.5469	0.9976	1	1	1	1	1	1	0.9995	0.9997	1	1	1	0.2236	1	1	1	0.9992	1	1	0.9992	1	1	0.9995	0.9974	1	1	1	0.9968
78418	1	0.9996	1	1	1	1	1	1	0.0192	1	1	0.0415	1	1	0.896	1	0.9771	0.9997	1	0.4792	1	1	1	1	1	1	1	1	1	1	0.9998	1	1	1	1	0.9998	1	1	1	1	1	1	0.9994	1	1	1	0.9905	1	1
78646	0.9997	1	1	1	1	1	1	1	1	1	1	1	1	0.9983	1	1	1	1	1	1	1	1	1	1	1	1	1	1	1	1	1	1	1	1	1	1	1	1	1	1	1	1	1	1	1	1	1	1	0.9986
78673	1	1	1	1	1	1	1	0.0192	0.0244	1	1	1	1	1	0.9993	1	0.0197	1	1	0.31	0.7549	1	0.9997	1	1	0.9984	0.9989	0.1041	0.9996	0.9997	1	1	1	1	1	0.9993	0.9999	1	1	0.9995	0.9993	1	1	0.9994	0.9957	1	0.0111	1	1
78675	0.9991	1	0.9994	1	0.9994	1	1	0.0196	0.0244	1	1	0.9405	1	0.9976	0.9999	1	0.021	0.9998	1	0.3033	0.7474	1	0.9995	0.9996	1	0.9982	0.9983	0.1028	0.9985	0.9989	1	1	1	1	1	0.999	0.9993	1	1	0.9993	0.9996	1	1	0.999	0.9952	1	0.0115	1	0.9991
78694	0.9971	1	0.999	1	1	1	1	1	1	1	1	1	1	0.9971	1	1	1	1	1	1	1	1	1	1	1	1	1	1	1	1	1	1	1	1	1	1	1	1	1	1	1	1	1	1	1	1	1	1	0.9986
78709	1	1	1	1	1	1	1	1	0.0233	1	1	1	1	1	0.0424	1	0.0229	1	1	0.3106	0.4921	1	1	1	1	0.999	1	1	0.9989	0.9991	0.9996	1	1	1	1	0.9991	0.9999	0.9996	1	1	1	1	1	0.999	0.9957	1	1	1	1
78718	1	1	1	1	1	1	1	1	0.0243	1	1	1	1	1	0.0457	1	0.0238	1	1	0.3225	0.5093	1	1	1	1	0.999	1	1	0.9996	0.9997	1	1	1	1	1	1	0.9999	0.9999	1	1	1	1	1	0.9993	0.9959	1	1	1	1
78733	1	1	1	1	1	1	1	1	0.024	1	1	1	1	1	0.0444	1	0.0242	1	1	0.3172	0.4975	1	1	1	1	0.999	1	1	0.9995	0.9996	1	1	1	1	1	0.9999	0.9999	0.9997	1	1	1	1	1	0.9993	0.996	1	1	1	1
78745	1	1	1	1	1	1	1	1	0.0233	1	1	1	1	1	0.0461	1	0.0225	1	1	0.3234	0.5012	1	1	1	1	0.9999	1	1	0.9996	1	0.9997	1	1	1	1	0.9999	0.9999	0.9993	1	1	1	1	1	0.9992	0.9956	1	1	1	1
78799	0.9996	0.9995	1	0.9997	1	0.9998	0.9998	0.9992	0.9995	0.999	1	0.9993	0.9994	0.9994	0.9992	0.9999	0.9995	0.999	1	0.9999	0.761	0.9988	1	0.9997	0.9997	0.9994	1	0.8807	0.9997	0.9997	0.9995	1	1	0.9997	0.9994	1	1	1	1	1	0.9993	1	0.9999	1	0.9999	1	0.9991	0.9988	1
78895	0.9988	0.9997	1	0.9993	0.9991	0.9998	0.9998	0.9982	0.9991	0.9986	1	0.9993	0.999	0.9993	0.999	0.999	0.9995	1	0.9994	0.9997	0.7534	0.998	0.9995	0.9985	0.9996	0.999	1	0.9997	0.9996	0.9998	0.9991	0.9992	1	1	1	0.9996	0.9996	0.9991	0.9994	0.9994	0.9996	1	1	0.9996	0.9996	0.9994	0.9943	0.998	0.9995
78953	1	0.9966	1	0.999	0.9742	1	1	1	1	1	1	0.4762	0.9817	1	0.9657	0.9978	0.8664	0.9974	1	0.7556	0.1103	0.9979	0.9982	1	0.9998	1	0.9964	0.9979	1	1	1	0.9994	1	0.9986	1	1	1	1	1	0.9971	0.9999	1	0.999	1	1	0.9957	0.9888	1	1
78954	1	0.9966	1	1	0.9805	1	1	0.011	1	1	0.995	0.9474	0.9812	1	0.9633	0.9975	0.8545	0.9993	1	0.7523	0.359	0.998	0.9988	1	0.9996	1	0.9948	0.9996	1	1	1	0.9989	0.9962	0.9994	1	1	1	1	1	0.9995	0.9999	1	0.9994	1	1	0.9971	0.9929	1	1
79108	1	0.9994	1	1	1	1	1	1	0.0196	1	1	0.0475	0.9996	1	0.0625	1	1	1	0.9994	0.9999	0.4729	1	1	0.9996	0.9998	0.9982	1	0.8704	0.9999	1	1	0.9999	1	0.7795	0.9997	0.9993	0.9997	0.9992	1	1	1	1	0.9997	0.9987	0.9999	0.9999	0.9916	1	1
79111	1	0.9998	1	0.9998	1	0.9998	1	1	0.0205	1	1	0.0475	0.9994	1	0.9991	0.9997	0.9984	0.9989	0.9996	0.9997	0.7318	1	1	0.9991	0.9999	0.9991	1	0.8718	0.9993	1	0.9996	0.9991	0.9999	0.7791	1	0.9999	0.9997	0.9988	1	1	0.9996	0.9991	0.9999	0.9986	0.9993	0.9999	0.9942	1	1
79129	1	0.9998	1	0.9995	1	1	1	1	0.0215	1	0.9989	0.0515	0.9993	1	0.9993	1	0.9985	1	0.9994	0.9999	0.7306	0.997	1	0.9994	1	0.9994	1	0.8797	1	1	0.9993	0.9993	0.9999	0.7801	1	0.9997	1	0.9991	1	1	0.9996	0.9996	0.9997	0.9994	1	0.9996	0.9956	1	1
79141	0.9992	1	1	1	1	0.9995	0.9975	0.9975	0.022	0.9993	1	1	0.9996	1	0.9877	0.9999	0.0228	1	0.9994	0.3133	0.7389	0.9984	0.9996	1	0.9997	0.9994	0.9993	0.9999	1	1	0.9997	0.9998	1	0.7826	1	1	0.9999	1	0.9995	0.9991	0.9993	1	1	0.9999	0.9996	1	0.9912	0.9998	0.9988
79142	1	1	1	1	0.9989	0.9997	0.998	0.998	0.022	0.9994	1	1	0.9999	1	0.9878	1	0.0217	1	1	0.3111	0.7396	0.9978	0.9996	1	0.9997	0.9994	0.9998	0.9999	0.9997	1	0.9997	0.9998	1	0.7814	0.9998	0.9999	0.9997	0.9989	1	0.9991	0.9999	1	1	0.9999	0.9999	1	0.9914	0.9992	0.9993
79162	1	1	1	1	1	1	1	1	0.0235	1	1	1	0.9999	1	0.9881	1	0.0239	1	1	0.3094	0.4876	0.9985	1	1	0.9999	1	1	0.8798	1	1	1	0.9997	1	0.7806	1	1	0.9997	0.9997	1	1	0.9996	0.9999	1	0.9996	0.9997	1	0.9918	1	1
79201	0.9982	0.9995	1	0.9998	0.9957	1	1	0.9767	1	0.9973	1	0.9979	1	0.9982	0.012	0.9999	0.9748	0.9998	1	0.6845	1	1	1	1	1	0.9987	0.9981	0.1128	1	1	1	1	1	0.2096	1	1	1	1	1	0.9999	1	1	0.9999	1	1	0.9995	1	0.9946	0.9991
79235	1	1	1	1	1	0.9996	1	0.0207	0.0228	1	1	1	1	1	0.9878	1	0.0215	1	0.9997	0.4923	0.4851	1	0.9994	1	0.9992	1	1	0.8776	0.9999	1	1	0.9999	1	0.7805	1	1	0.9989	0.9996	1	1	0.9994	1	1	0.9997	0.9997	1	0.995	1	1
79242	1	1	1	1	1	1	1	0.0199	0.0227	1	1	1	1	1	0.0461	1	0.0207	1	0.9991	0.4811	0.4748	1	0.9979	1	0.9993	1	1	0.8704	0.9995	1	1	0.9997	1	0.7738	1	1	0.9987	0.9988	1	1	0.999	1	1	0.9997	0.9981	1	0.9899	1	1
79257	0.9985	0.999	1	1	0.9925	0.9996	1	1	1	1	1	0.9977	1	0.998	0.9504	0.9993	0.9763	0.9998	1	0.4763	0.2443	1	1	0.9984	1	0.9974	0.9963	0.1098	1	1	1	1	1	1	1	1	1	1	1	0.9994	1	1	0.9994	1	1	0.9994	1	1	0.9995
79943	0.9972	1	0.9994	1	0.9945	1	0.9979	0.9995	0.9724	0.9982	1	0.9987	1	0.9985	0.0124	0.9999	0.9719	1	1	0.4599	0.5299	1	0.9996	0.9993	1	0.9999	0.9978	1	1	1	0.9999	1	0.9997	1	0.9997	1	1	1	0.9998	0.9996	1	0.9999	1	0.9891	1	1	1	0.997	0.9991
79960	0.9963	1	0.9992	0.9998	0.9936	1	0.998	0.9996	0.9722	0.998	0.9997	0.9979	1	0.9983	0.0127	0.9996	0.9713	1	1	0.4544	0.5292	1	0.9991	0.9995	1	0.9992	0.9964	1	1	0.9986	0.9996	1	0.9996	1	1	1	1	1	0.9994	0.9996	1	1	1	0.9882	1	1	1	0.9967	0.9992
79963	1	0.9995	1	1	1	1	1	1	0.0262	1	1	1	0.9991	1	0.9872	1	0.0248	1	0.9991	0.533	0.4589	0.9978	1	1	0.9995	1	1	0.9995	1	1	1	0.9999	1	0.9999	1	0.9991	0.9993	0.9994	1	1	0.9989	1	0.9993	0.0114	0.9993	0.9999	0.9989	1	1
80080	0.9989	0.9992	1	1	0.9894	0.9997	1	1	0.9708	1	0.9996	0.9975	1	0.999	0.9988	0.9996	0.9663	1	0.9997	0.4444	0.269	1	1	0.9988	1	0.9996	0.9997	0.1521	0.9996	0.9991	0.9997	1	0.9999	0.2184	0.9999	1	1	1	1	0.9999	0.9993	0.9979	1	1	0.9949	1	1	0.9964	0.9995
80123	0.9985	0.9965	0.9986	0.9998	0.9981	1	0.9999	1	0.9997	0.9993	0.9996	0.9995	0.9997	0.9997	0.9994	0.9999	0.9995	0.9992	0.9994	0.9992	0.9994	0.9962	0.9999	0.9996	0.9997	0.9997	0.9995	0.9994	0.9997	0.9994	0.9997	1	0.9999	0.9993	0.9997	0.9997	0.9997	0.9994	0.9997	0.9996	0.9994	0.9994	0.9994	0.9999	0.9999	0.9996	1	1	1
80128	1	0.9994	1	1	1	1	0.999	0.9808	1	0.9986	0.9993	1	0.9896	1	1	1	1	0.9993	1	1	0.2633	1	1	1	0.9999	1	1	0.8361	1	1	0.9995	1	0.9999	0.7723	1	1	1	1	1	1	1	1	1	1	1	0.9999	0.9949	1	1
80607	0.9967	0.9998	1	1	1	1	0.9997	0.9806	0.0249	0.9999	0.9997	0.9577	0.9999	0.9997	0.0922	0.9999	0.0345	0.9998	0.9997	0.559	0.7076	0.9981	1	0.9996	0.9999	0.9997	0.9976	0.9997	1	1	0.9999	0.9999	1	0.9997	1	0.9997	0.9999	0.9996	1	0.9997	1	1	1	1	1	0.9999	0.9965	1	0.9987
80639	1	0.9998	1	1	1	1	0.999	0.9964	0.0249	0.9993	0.9994	1	0.9995	1	0.9992	0.9997	0.0328	0.9986	0.9997	0.5571	0.9999	0.9978	0.9996	0.9995	0.9999	0.9993	0.9971	0.8232	1	1	0.9999	0.9999	0.9996	0.9997	1	0.9999	0.9993	0.9996	1	0.9989	1	1	0.9999	0.9996	1	0.9997	0.9954	1	1
80909	0.997	1	1	0.9998	1	0.9993	1	0.9986	0.9999	0.9997	1	0.9994	1	1	1	0.9997	0.9991	0.9991	0.9999	1	0.407	0.9991	0.9999	1	1	0.9997	0.9966	0.9997	0.9997	1	0.9996	0.9996	1	1	0.9999	0.9999	0.9999	0.9997	1	0.9994	0.9996	0.9997	1	0.9993	1	1	0.9975	0.9992	1
80910	0.9974	1	1	1	1	0.9993	1	0.9988	0.9997	0.9995	1	0.9993	1	1	1	1	0.9996	0.9993	1	0.9994	0.4172	0.9994	0.9996	1	1	0.9996	0.9971	0.9996	0.9997	1	0.9996	1	1	1	1	1	0.9999	0.9999	1	0.9997	0.9997	0.9994	1	0.9994	0.9999	1	0.9988	0.9988	1
81089	1	1	1	1	1	1	0.9978	0.9997	1	0.9999	0.9999	0.9991	0.9964	0.9997	0.9996	1	1	0.9992	0.9999	0.9997	1	0.999	0.9997	0.9999	0.9999	0.9975	0.9994	0.9993	0.9999	0.9996	0.9999	1	0.9997	0.9997	1	0.9992	0.9999	0.9997	0.9994	0.9999	0.9991	0.9995	1	0.9999	0.9997	0.9999	1	0.9992	0.9987
81230	0.9987	0.9998	1	0.9998	0.9996	0.9995	1	0.9996	1	1	1	0.9997	0.9999	0.9997	0.9999	0.9999	0.9995	0.9994	1	0.9997	1	0.9994	0.9997	0.9999	0.9999	1	0.9998	0.9996	1	0.9997	0.9999	1	0.9999	1	1	0.9999	0.9997	0.9993	1	1	0.9999	1	1	0.999	0.9999	0.9997	0.9982	0.9994	0.9976
81486	0.9995	0.9992	0.9994	1	1	1	0.9998	0.9996	0.9997	0.9995	0.9999	1	0.9997	0.9995	0.9998	0.9997	0.9995	1	0.9996	0.9996	0.9999	0.9989	0.9994	1	0.9996	0.9996	1	0.9997	0.9997	0.9999	0.9996	0.9997	0.9999	0.9997	1	0.9996	0.9997	0.9997	0.9998	0.9997	0.9994	1	0.9999	0.9999	1	0.9996	0.9997	0.9989	0.9974
81925	1	1	1	1	1	1	1	1	0.9746	0.9996	1	0.9521	1	1	0.9086	1	0.057	0.9998	1	0.3195	0.6996	0.9966	1	0.9993	1	1	1	1	1	1	0.9992	0.9999	1	1	1	0.6614	0.9999	0.9999	1	1	1	1	1	1	1	1	1	1	1
82090	0.9988	1	1	1	1	0.9996	0.9986	0.9951	1	1	1	1	0.0132	1	0.9875	1	1	1	1	1	0.2647	1	0.9994	1	0.9997	1	1	1	1	0.9997	1	1	1	0.6482	1	1	1	1	1	1	0.9996	0.9991	1	1	1	0.9996	1	1	0.999
82096	0.999	1	1	1	1	0.9994	0.999	0.9969	1	0.9986	1	0.9504	0.0137	0.9977	0.9987	1	0.0523	1	0.9996	0.7518	0.6927	1	0.9997	1	1	1	1	1	1	0.9996	1	0.9997	1	1	1	0.6765	1	1	1	1	1	1	1	0.9996	1	1	1	1	0.9995
82318	0.9985	0.9978	0.9996	1	0.9979	0.9996	1	0.0239	0.9994	0.9996	0.9999	0.9494	0.9994	0.9996	0.9997	0.9999	0.0499	0.9994	0.9997	0.7328	0.9997	0.9982	0.9996	0.9999	0.9994	0.9994	0.9998	0.9999	0.9996	0.9996	0.9994	0.9999	1	0.9996	1	0.6654	0.9996	0.9989	0.9998	0.9999	1	1	0.9996	0.9996	0.9978	0.9996	1	1	1
82321	0.9942	1	1	1	1	1	1	1	1	1	1	1	0.0104	0.9985	0.8961	1	1	1	1	1	0.2636	1	1	1	1	1	1	1	1	1	1	1	1	1	1	1	1	1	1	1	1	1	1	1	1	1	1	1	0.9991
82360	1	0.9985	0.9992	1	0.9938	1	1	0.0223	0.0279	0.9994	0.9997	0.9532	0.9888	1	0.0934	0.9997	0.0591	0.9998	1	0.736	0.7157	0.9984	0.9996	0.9997	1	0.9999	1	1	1	0.9996	0.9994	1	0.9999	1	1	0.6609	1	1	1	0.9999	0.9999	1	0.9997	0.9999	1	1	1	0.9981	1
82424	1	0.9997	1	0.9993	1	0.9996	1	1	0.0274	1	0.9985	0.0401	0.9997	1	1	1	0.9379	0.9979	0.9996	0.2465	0.2901	1	1	1	1	1	1	0.1903	1	1	1	1	0.9999	1	0.9995	1	1	1	0.9997	1	1	1	1	1	1	1	0.9976	1	1
82612	0.9992	0.9998	0.9994	0.9994	1	0.9998	0.9994	1	0.9997	0.9999	1	0.9997	0.9871	0.9997	0.9999	1	0.9992	0.9998	1	0.9995	0.5635	0.9987	0.9999	1	0.9997	0.9999	0.9998	1	0.9999	0.9996	0.9999	0.9999	0.9999	1	0.9999	1	1	1	1	0.9999	1	1	1	0.9996	1	1	0.998	0.9998	0.9988
83273	1	1	1	1	1	1	0.9974	0.9799	1	0.9976	1	0.9555	1	1	0.1245	1	0.07	1	1	0.3463	1	1	1	0.9996	1	1	0.997	1	1	0.9998	0.9999	0.9999	0.9999	0.4483	1	1	1	0.9996	1	1	1	0.9999	0.9993	1	0.9925	1	0.9927	1	1
83501	1	1	1	1	1	1	1	1	1	1	1	1	1	1	1	1	1	1	1	1	1	1	1	1	1	1	1	1	1	1	1	1	1	1	1	1	1	1	1	1	1	1	1	1	1	1	1	1	1
83502	1	1	1	1	1	1	1	1	1	1	1	1	1	1	1	1	1	1	1	1	1	1	1	1	1	1	1	1	1	1	1	1	1	1	1	1	1	1	1	1	1	1	1	1	1	1	1	1	1
83503	1	1	1	1	1	1	1	1	1	1	1	1	1	1	1	1	1	1	1	1	1	1	1	1	1	1	1	1	1	1	1	1	1	1	1	1	1	1	1	1	1	1	1	1	1	1	1	1	1
83504	1	1	1	1	1	1	1	1	1	1	1	1	1	1	1	1	1	1	1	1	1	1	1	1	1	1	1	1	1	1	1	1	1	1	1	1	1	1	1	1	1	1	1	1	1	1	1	1	1
83505	1	1	1	1	1	1	1	1	1	1	1	1	1	1	1	1	1	1	1	1	1	1	1	1	1	1	1	1	1	1	1	1	1	1	1	1	1	1	1	1	1	1	1	1	1	1	1	1	1
83506	1	1	1	1	1	1	1	1	1	1	1	1	1	1	1	1	1	1	1	1	1	1	1	1	1	1	1	1	1	1	1	1	1	1	1	1	1	1	1	1	1	1	1	1	1	1	1	1	1
83507	1	1	1	1	1	1	1	1	1	1	1	1	1	1	1	1	1	1	1	1	1	1	1	1	1	1	1	1	1	1	1	1	1	1	1	1	1	1	1	1	1	1	1	1	1	1	1	1	1
83509	1	1	1	1	1	1	1	1	1	1	1	1	1	1	1	1	1	1	1	1	1	1	1	1	1	1	1	1	1	1	1	1	1	1	1	1	1	1	1	1	1	1	1	1	1	1	1	1	1
83510	1	1	1	1	1	1	1	1	1	1	1	1	1	1	1	1	1	1	1	1	1	1	1	1	1	1	1	1	1	1	1	1	1	1	1	1	1	1	1	1	1	1	1	1	1	1	1	1	1
83511	1	1	1	1	1	1	1	1	1	1	1	1	1	1	1	1	1	1	1	1	1	1	1	1	1	1	1	1	1	1	1	1	1	1	1	1	1	1	1	1	1	1	1	1	1	1	1	1	1
83512	1	1	1	1	1	1	1	1	1	1	1	1	1	1	1	1	1	1	1	1	1	1	1	1	1	1	1	1	1	1	1	1	1	1	1	1	1	1	1	1	1	1	1	1	1	1	1	1	1
83514	1	1	1	1	1	1	1	1	1	1	1	1	1	1	1	1	1	1	1	1	1	1	1	1	1	1	1	1	1	1	1	1	1	1	1	1	1	1	1	1	1	1	1	1	1	1	1	1	1
83516	1	1	1	1	1	1	1	1	1	1	1	1	1	1	1	1	1	1	1	1	1	1	1	1	1	1	1	1	1	1	1	1	1	1	1	1	1	1	1	1	1	1	1	1	1	1	1	1	1
83521	1	1	1	1	1	1	1	1	1	1	1	1	1	1	1	1	1	1	1	1	1	1	1	1	1	1	1	1	1	1	1	1	1	1	1	1	1	1	1	1	1	1	1	1	1	1	1	1	1
83522	1	1	1	1	1	1	1	1	1	1	1	1	1	1	1	1	1	1	1	1	1	1	1	1	1	1	1	1	1	1	1	1	1	1	1	1	1	1	1	1	1	1	1	1	1	1	1	1	1
83523	1	1	1	1	1	1	1	1	1	1	1	1	1	1	1	1	1	1	1	1	1	1	1	1	1	1	1	1	1	1	1	1	1	1	1	1	1	1	1	1	1	1	1	1	1	1	1	1	1
83526	1	1	1	1	1	1	1	1	1	1	1	1	1	1	1	1	1	1	1	1	1	1	1	1	1	1	1	1	1	1	1	1	1	1	1	1	1	1	1	1	1	1	1	1	1	1	1	1	1
83527	1	1	1	1	1	1	1	1	1	1	1	1	1	1	1	1	1	1	1	1	1	1	1	1	1	1	1	1	1	1	1	1	1	1	1	1	1	1	1	1	1	1	1	1	1	1	1	1	1
83529	1	1	1	1	1	1	1	1	1	1	1	1	1	1	1	1	1	1	1	1	1	1	1	1	1	1	1	1	1	1	1	1	1	1	1	1	1	1	1	1	1	1	1	1	1	1	1	1	1
83537	1	1	1	1	1	1	1	1	1	1	1	1	1	1	1	1	1	1	1	1	1	1	1	1	1	1	1	1	1	1	1	1	1	1	1	1	1	1	1	1	1	1	1	1	1	1	1	1	1
83538	1	1	1	1	1	1	1	1	1	1	1	1	1	1	1	1	1	1	1	1	1	1	1	1	1	1	1	1	1	1	1	1	1	1	1	1	1	1	1	1	1	1	1	1	1	1	1	1	1
83539	1	1	1	1	1	1	1	1	1	1	1	1	1	1	1	1	1	1	1	1	1	1	1	1	1	1	1	1	1	1	1	1	1	1	1	1	1	1	1	1	1	1	1	1	1	1	1	1	1
83540	1	1	1	1	1	1	1	1	1	1	1	1	1	1	1	1	1	1	1	1	1	1	1	1	1	1	1	1	1	1	1	1	1	1	1	1	1	1	1	1	1	1	1	1	1	1	1	1	1
83543	1	1	1	1	1	1	1	1	1	1	1	1	1	1	1	1	1	1	1	1	1	1	1	1	1	1	1	1	1	1	1	1	1	1	1	1	1	1	1	1	1	1	1	1	1	1	1	1	1
83551	1	1	1	1	1	1	1	1	1	1	1	1	1	1	1	1	1	1	1	1	1	1	1	1	1	1	1	1	1	1	1	1	1	1	1	1	1	1	1	1	1	1	1	1	1	1	1	1	1
83553	1	1	1	1	1	1	1	1	1	1	1	1	1	1	1	1	1	1	1	1	1	1	1	1	1	1	1	1	1	1	1	1	1	1	1	1	1	1	1	1	1	1	1	1	1	1	1	1	1
83554	1	1	1	1	1	1	1	1	1	1	1	1	1	1	1	1	1	1	1	1	1	1	1	1	1	1	1	1	1	1	1	1	1	1	1	1	1	1	1	1	1	1	1	1	1	1	1	1	1
83555	1	1	1	1	1	1	1	1	1	1	1	1	1	1	1	1	1	1	1	1	1	1	1	1	1	1	1	1	1	1	1	1	1	1	1	1	1	1	1	1	1	1	1	1	1	1	1	1	1
83556	1	1	1	1	1	1	1	1	1	1	1	1	1	1	1	1	1	1	1	1	1	1	0.9333	1	1	1	1	1	1	1	1	1	1	1	1	1	1	1	1	1	1	1	1	1	1	1	1	1	1
83557	1	1	1	1	1	1	1	1	1	1	1	1	1	1	1	1	1	1	1	1	1	1	1	1	1	1	1	1	1	1	1	1	1	1	1	1	1	1	1	1	1	1	1	1	1	1	1	1	1
83558	1	1	1	1	1	1	1	1	1	1	1	1	1	1	1	1	1	1	1	1	1	1	1	1	1	1	1	1	1	1	1	1	1	1	1	1	1	1	1	1	1	1	1	1	1	1	1	1	1
83559	1	1	1	1	1	1	1	1	1	1	1	1	1	1	1	1	1	1	1	1	1	1	1	1	1	1	1	1	1	1	1	1	1	1	1	1	1	1	1	1	1	1	1	1	1	1	1	1	1
83560	1	1	1	1	1	1	1	1	1	1	1	1	1	1	1	1	1	1	1	1	1	1	1	1	1	1	1	1	1	1	1	1	1	1	1	1	1	1	1	1	1	1	1	1	1	1	1	1	1
83722	0.9943	1	1	1	1	1	1	0.9957	1	0.9972	1	0.9453	0.0107	0.9998	0.1133	1	0.0591	0.9994	0.9998	0.6706	1	1	0.9991	0.9996	1	0.9991	0.9992	0.7704	1	0.9998	0.9996	1	0.9996	0.4041	1	1	0.9996	0.9996	1	1	1	0.9977	0.9996	1	0.9989	1	1	1	0.9966
83738	0.9943	1	1	1	1	0.9995	0.9995	0.9962	1	0.9979	1	0.9467	0.0105	0.9998	0.1212	1	0.0625	1	0.9998	0.6792	1	1	0.9998	0.9999	1	0.9989	0.9997	0.7749	1	1	0.9995	1	0.9999	0.4124	1	1	0.9996	0.9993	1	1	1	0.998	0.9997	1	0.9987	0.9997	1	1	0.9957
83764	1	0.9994	1	1	0.9993	1	0.9997	0.9998	0.9994	0.9881	1	1	0.9412	0.9759	0.9996	0.9999	0.9988	1	1	1	0.9992	0.9996	1	1	0.9818	1	0.9997	0.9999	1	0.9998	0.9999	0.9993	1	0.9999	0.9998	1	0.9796	0.9996	1	1	1	0.9999	1	0.9545	0.9999	1	0.9996	1	1
83845	0.9862	1	1	1	1	0.9994	1	0.9971	1	0.998	1	1	0.0109	1	0.1086	0.9995	1	0.9995	0.9996	1	0.3862	1	0.9998	1	1	0.9991	1	1	1	1	1	1	1	1	1	1	1	1	1	1	1	0.9981	1	1	1	1	1	1	0.9958
83996	1	1	1	1	0.9982	0.9998	1	0.0163	1	0.9988	1	0.9995	1	0.9997	0.1422	1	1	1	1	0.9999	1	0.9974	0.9998	0.9994	0.9997	1	0.9994	0.9997	0.9999	0.9994	0.9997	0.9997	0.9997	1	1	0.9954	1	0.9987	1	1	1	1	0.9999	1	0.9996	0.9997	1	1	1
84365	0.9992	0.9997	0.9996	1	0.9995	1	0.9996	0.9954	0.0254	1	0.9996	1	0.9825	0.9982	0.1393	0.9999	1	1	1	0.6835	0.5887	0.9961	0.9998	1	1	1	0.9993	0.2086	1	1	1	1	1	0.5547	0.9999	1	1	0.9994	0.9993	0.9987	1	0.9985	1	1	1	0.9997	1	1	0.999
84425	0.9999	0.9995	0.9997	1	1	1	1	0.9981	0.999	1	1	0.9994	1	0.9999	0.9997	1	0.9995	0.9976	0.9999	0.9999	0.9996	0.9994	1	0.9999	1	0.9992	1	0.9994	0.9997	0.9996	0.9997	1	0.9997	1	0.9999	1	0.9999	0.9997	1	0.9999	0.9998	1	1	0.9996	0.9999	0.9999	0.9994	0.999	0.9991
84493	0.9998	0.9993	0.9997	1	1	0.9996	0.9985	0.9977	0.9988	1	1	0.9994	0.9997	0.9998	0.9997	0.9997	0.9982	0.9978	1	0.9997	0.9999	0.9972	0.9992	0.9999	0.9998	0.9995	0.9992	0.9997	0.9997	0.9998	0.9996	0.9997	0.9997	0.9997	0.9997	1	0.9997	0.999	1	0.9996	0.9992	1	0.9996	0.9999	0.9999	0.9997	0.9995	0.9983	0.998
84513	0.9998	1	1	0.9998	1	0.9995	0.9996	0.9968	0.9993	1	0.9999	0.9997	0.9997	0.9995	1	1	0.9988	0.9981	1	0.9999	0.9999	0.9986	0.9996	0.9997	0.9998	0.9998	0.9985	0.9992	1	1	1	0.9999	0.9995	0.9999	0.9995	0.9997	0.9999	1	0.9998	0.9997	1	0.9999	0.9996	0.9999	1	0.9996	0.9984	0.9989	0.9998
84583	0.9998	1	1	1	1	0.9996	1	0.997	0.999	1	0.9999	0.9994	1	1	1	0.9996	0.9983	0.9997	0.9999	0.9997	0.9999	0.9987	1	0.9996	1	1	1	0.9999	1	0.9996	0.9999	1	0.9999	0.9999	0.9999	1	1	0.9991	1	0.9994	1	0.9994	0.9997	1	0.9981	0.9999	0.9972	0.9981	0.9987
84613	1	1	1	1	1	1	0.9963	0.9954	1	1	1	1	1	1	0.9852	1	1	1	1	1	0.3983	0.9981	1	1	1	0.9991	0.9989	1	0.9999	1	1	1	1	0.5404	1	1	1	1	1	1	1	0.9997	1	0.9994	1	1	1	1	1
84638	1	1	1	1	1	1	1	1	0.0247	1	1	0.9993	0.0131	0.9986	0.0152	1	1	1	0.9998	0.7182	1	1	1	0.9986	0.9994	1	1	1	1	0.9989	0.9997	0.9991	0.9999	0.4434	0.9997	0.9926	1	0.9995	1	1	1	1	0.9996	1	0.9969	0.9988	1	0.9985	1
84671	1	1	1	1	1	1	1	1	1	1	1	0.9509	0.0124	1	0.0162	1	0.0774	1	0.9995	0.3028	1	1	1	0.9996	0.9996	1	1	1	1	0.9993	1	0.9997	1	0.4347	1	0.9941	1	0.9998	1	1	1	1	0.9999	1	0.9942	1	1	0.9986	1
84673	1	1	1	1	1	1	1	1	1	1	1	0.9508	0.0122	1	0.0167	1	0.0795	1	1	0.3042	1	1	1	0.9997	0.9998	1	1	1	1	0.9988	0.9999	1	0.9996	0.4367	1	0.9946	1	0.9998	1	1	1	1	1	1	0.9948	1	1	0.9989	1
84933	0.9997	0.9998	1	0.9996	1	0.9998	1	0.9985	0.9997	0.9998	1	0.9986	1	0.9998	1	0.9997	0.9989	0.9983	0.9998	0.6907	0.9996	0.9977	0.9994	0.9991	0.9998	0.9984	0.9996	1	0.9999	0.9995	0.9996	0.9996	0.9999	0.9994	1	0.9998	1	0.9992	1	1	0.9998	0.9996	0.9997	0.9999	0.9997	1	0.9995	0.9987	0.9993
84934	1	1	1	0.9996	1	0.9997	1	0.9988	1	1	1	0.999	1	0.9998	0.9997	0.9997	0.9989	0.9985	0.9998	0.6885	0.9993	0.9984	0.9998	1	0.9996	0.9986	0.9996	0.9998	1	1	0.9996	1	0.9997	1	1	0.9997	1	0.9992	1	1	0.9998	0.9999	0.9999	0.9999	1	0.9998	0.9985	0.9977	0.9995
85184	1	1	1	0.9995	1	1	1	1	1	1	1	0.9446	1	1	0.0178	1	0.0807	1	0.9996	0.2931	1	1	1	0.999	1	1	1	0.9996	0.9997	0.9995	0.9997	0.9999	0.9994	0.2013	1	0.5997	1	0.9997	1	1	1	1	0.9997	1	0.992	1	1	0.9983	1
85337	0.9993	1	0.9996	1	1	1	1	0.0202	0.9681	0.9976	0.9991	1	0.9893	1	0.1569	1	1	1	1	1	0.3833	1	0.9996	1	1	1	1	1	1	0.9993	0.9999	1	1	0.2437	1	1	1	1	1	1	0.9998	1	1	0.9996	1	1	1	1	0.9991
85448	1	1	1	0.9991	1	1	0.9978	0.9743	1	1	1	0.9975	1	1	0.0181	0.999	0.9987	1	0.9997	0.7005	0.2833	0.9966	1	0.9994	1	0.9957	0.9992	0.999	0.9992	1	1	0.9999	0.9997	0.6079	1	0.6228	1	0.9994	1	1	1	0.9994	0.9993	0.9996	0.9908	1	1	0.9977	1
85474	0.9974	0.9998	0.9994	0.9998	1	1	1	0.9996	0.9995	0.9997	1	0.9996	1	1	0.1789	0.9997	0.998	0.9983	0.9998	0.9997	0.6487	0.9984	0.9996	0.9997	0.9994	0.9987	0.9984	0.9994	0.9999	1	1	0.9997	0.9999	0.9997	1	0.9999	1	0.9995	0.9996	1	0.9995	0.9982	0.9999	0.0111	0.9997	0.9996	0.9987	0.9994	0.9991
85576	1	1	1	0.9996	1	1	0.9989	0.9725	1	1	1	0.9459	0.0114	0.9992	0.017	0.9991	0.0701	1	0.9997	0.5831	0.2839	0.9986	1	0.9996	0.9998	0.9973	0.9985	0.9996	0.9996	1	1	0.9993	0.9999	0.6096	1	0.9997	1	1	0.9998	1	1	0.9985	0.9996	1	0.9917	1	0.9969	1	1
85587	1	1	1	0.9994	1	1	0.9983	0.9719	1	1	1	0.9413	0.0111	1	0.0157	1	0.0674	1	0.9997	0.5783	1	1	1	0.9999	1	1	1	0.9995	0.9996	0.9998	1	0.9996	0.9997	1	1	0.6236	1	1	1	1	1	0.9983	1	1	0.9927	1	1	1	1
85702	1	1	1	1	1	1	0.9971	0.9732	1	1	1	0.9484	0.0101	1	0.0163	1	0.0863	1	0.9996	0.5727	1	1	1	0.9996	1	1	1	0.9997	1	0.9993	1	1	0.9999	1	1	0.6089	1	1	1	1	1	0.998	0.9999	0.0121	0.9924	1	1	1	1
86111	1	1	0.9997	1	1	1	1	0.0201	0.0277	1	0.9986	1	0.9891	1	1	1	1	0.9998	1	0.2822	0.7087	1	0.9995	1	1	0.9999	0.9997	1	1	1	0.9997	1	1	0.5629	1	0.6025	0.9997	0.9999	1	0.9999	1	1	1	1	1	1	1	0.9939	0.9997
86162	0.9994	1	0.9991	0.9996	1	0.9995	1	0.0239	0.9735	1	0.9995	1	0.9885	1	0.9832	0.9997	1	0.9985	1	0.2909	0.9997	1	0.9994	1	1	0.9997	1	1	0.9997	1	0.9996	1	1	0.9994	1	0.6187	0.9997	0.9995	1	0.9992	0.9997	1	1	1	1	1	1	0.9954	0.999
86396	1	1	1	0.9996	1	1	1	0.0217	1	1	1	1	1	0.998	0.8132	0.9983	1	1	1	0.579	0.2687	1	0.9983	1	0.998	1	0.998	1	1	1	1	1	1	0.5813	1	0.6044	0.9993	1	1	1	0.995	1	1	0.9934	1	0.9993	0.9918	0.9971	0.999
86489	1	1	1	0.9998	1	1	1	0.0245	0.9718	1	1	1	1	0.9997	0.8135	0.9999	1	1	1	0.587	0.2612	1	0.9994	1	0.9997	1	0.9979	1	1	1	1	1	1	0.6241	1	0.6073	0.9996	0.9997	1	1	0.9997	1	1	1	1	1	0.9944	0.9987	1
86531	1	1	1	0.9993	1	1	1	0.0218	1	1	1	1	1	0.9993	0.8031	0.9996	1	1	1	0.2799	0.2469	1	0.9989	1	0.9999	1	0.9972	1	1	1	1	1	1	1	1	0.6073	0.9997	1	1	1	0.9999	1	1	1	1	0.9991	0.993	1	0.9989
86603	0.9997	1	1	1	1	0.9998	1	0.0233	0.971	1	0.9981	1	0.9874	0.9993	0.9815	0.9989	1	1	1	0.9993	0.9993	1	0.9993	1	0.9994	0.9994	0.999	1	0.9989	1	0.9995	1	1	0.9999	1	0.6088	0.9986	0.9993	1	0.9995	0.9975	1	1	1	1	0.9983	0.9972	0.9955	0.9975
86928	0.9999	1	1	1	0.9964	0.9996	1	0.0254	0.9729	1	0.9999	0.9492	0.9999	0.9999	0.9805	0.9999	1	0.9996	0.9996	0.9997	0.9996	1	0.9997	1	0.9997	0.9995	0.9992	0.7754	0.9999	1	0.9996	1	1	0.9997	1	0.6229	0.9999	0.9992	0.9998	0.9996	0.9996	1	1	0.9999	0.0111	1	0.9985	0.9951	0.998
87104	0.9998	0.9993	0.9971	0.9998	1	0.9995	1	0.0275	0.9656	1	1	0.9436	0.9893	0.9996	0.9799	0.9995	1	0.9996	1	0.9996	0.6522	1	0.9994	1	0.9997	0.9996	0.9993	0.7689	0.9999	1	0.9997	1	1	0.9997	1	0.6091	0.9993	0.9998	0.9998	0.9997	0.9993	1	1	0.9991	1	0.9995	0.9998	0.9976	0.9992
87294	1	1	1	1	1	1	1	0.0214	1	1	1	0.9403	1	0.9963	1	0.999	1	0.9974	1	0.3808	1	1	0.9984	1	1	0.9983	1	0.7673	0.9993	1	1	1	1	0.6359	0.9997	0.6039	0.9984	0.9986	1	1	0.9993	1	1	0.9988	1	1	1	1	0.999
87766	0.9986	0.9989	1	1	0.444	0.9993	1	0.0261	0.9981	1	0.9988	0.9933	0.9889	0.9999	0.9798	1	0.8787	0.9981	1	0.6959	0.6363	1	0.9996	1	0.999	1	0.9993	1	0.999	1	0.9994	1	1	0.3731	0.9995	0.6114	0.9997	1	0.9998	0.9991	1	0.9997	1	0.9994	0.9992	1	0.9985	0.9968	0.9998
88949	0.9997	1	1	1	1	0.9994	1	1	0.9977	1	0.9997	1	1	1	0.8072	0.9994	1	0.9975	1	1	1	1	1	1	1	0.9977	0.997	0.7816	1	1	1	0.9992	1	1	1	1	0.9997	1	0.9997	0.9997	1	0.9978	1	1	1	1	1	1	1
89035	1	1	1	1	1	1	1	1	0.999	1	1	0.9995	1	1	0.1726	1	0.9994	0.9987	1	1	0.3213	1	1	1	1	1	0.9985	0.7869	0.9999	1	1	1	1	0.2757	1	1	1	0.9997	0.9997	0.9994	0.9999	1	1	1	1	1	1	1	1
89563	1	1	1	1	1	0.9994	1	1	0.9746	1	1	0.0517	1	1	1	1	0.9969	1	1	1	1	1	1	1	1	1	1	1	0.9996	1	1	1	1	1	0.9994	1	1	1	0.9996	1	0.9991	1	1	1	0.9973	1	1	1	1
89743	0.9997	1	1	1	0.68	1	1	1	1	1	1	1	1	1	0.011	1	0.1083	0.9375	1	1	1	1	1	1	1	1	0.7826	1	1	0.8095	1	1	1	1	0.9998	0.9841	1	1	1	1	1	1	1	1	1	1	0.7353	0.6207	1
89909	1	1	1	1	1	0.9996	1	1	0.9762	1	1	0.0485	1	1	1	1	0.9978	1	1	1	1	1	1	1	1	1	0.9981	1	0.9993	1	1	1	1	1	0.9998	0.2847	1	1	0.9998	0.999	0.9987	1	1	1	0.9994	1	1	1	1
90149	0.9997	1	1	1	0.9928	1	1	0.0241	0.9784	1	0.9996	0.9996	1	1	0.9856	0.9997	0.997	0.9992	1	0.6535	0.3348	1	1	1	1	1	0.9997	1	0.9997	1	1	1	1	0.9996	0.9997	0.9996	0.9999	1	1	1	0.9989	1	1	1	0.9999	1	1	0.9962	1
90794	1	0.9996	1	1	1	0.9998	1	0.0188	0.0212	0.9971	0.9995	0.9988	1	1	0.9776	0.9992	0.9979	1	1	0.3739	0.3201	1	0.9996	1	0.9997	0.9982	0.9996	1	0.9992	1	1	1	1	0.9997	1	0.9999	0.9995	1	0.9995	1	1	1	1	1	0.9989	1	1	0.9937	1
90929	0.9944	0.0827	1	1	0.5113	0.07	1	0.0245	0.9989	0.9965	0.9972	0.9943	1	1	0.2717	1	0.8901	0.9987	1	0.2505	1	1	0.9993	1	1	0.9987	0.9976	1	1	1	0.999	1	1	0.5194	0.4895	0.9979	1	0.1121	0.0603	0.1247	0.9988	1	1	1	1	1	1	0.9912	1
91334	0.9992	0.9998	1	1	1	1	1	0.0228	0.998	1	1	1	1	1	1	1	1	1	1	1	0.3209	0.9962	0.9994	1	1	1	0.9999	0.7589	1	0.9996	0.9999	1	1	0.3025	0.9996	1	1	1	1	1	1	1	1	1	1	1	1	0.996	1
91375	0.9999	0.9996	1	1	1	1	1	0.0271	1	1	0.9987	0.9999	1	1	0.9874	1	0.999	0.9998	1	0.6189	1	0.9987	0.9999	1	1	0.9997	0.9994	1	1	1	0.9997	1	1	1	1	0.9999	1	1	1	0.9997	1	0.9997	0.9999	1	1	1	1	0.997	0.9997
92126	0.9947	1	1	1	0.9993	1	1	0.0185	0.9968	1	1	0.0462	1	1	0.7601	1	0.999	0.9994	1	0.6011	0.6176	1	1	1	1	1	1	1	1	1	0.9991	1	1	0.3804	1	1	1	1	1	1	0.9997	1	1	0.9881	1	1	1	1	1
92149	0.9947	1	1	1	1	1	1	0.0197	0.9969	1	1	0.046	1	1	0.7747	0.9997	0.999	0.9983	1	0.6049	0.6214	1	0.9999	1	1	1	1	1	1	1	0.9996	1	1	0.39	1	1	1	1	0.9998	1	0.9999	0.9997	1	0.9885	1	1	1	1	1
92673	0.9958	1	1	1	1	0.9995	1	0.0224	0.9748	1	0.9999	0.9996	1	1	0.987	0.9996	1	1	1	0.619	0.3204	1	0.9994	1	1	0.9996	0.9997	0.766	0.9997	1	0.9997	1	1	1	0.9998	0.7184	1	1	0.9998	1	0.9999	0.9995	1	0.9895	0.9984	0.9997	1	0.9964	1
93324	0.9939	1	1	0.9998	0.997	0.9998	0.997	0.9993	0.9703	0.9967	0.9979	0.993	1	0.9977	0.9874	1	0.8553	1	1	1	0.6142	1	0.9996	1	1	0.9986	1	1	1	1	1	1	1	0.9997	1	0.7034	1	0.9996	1	1	0.9992	1	1	0.0103	1	1	1	1	0.9977
93856	0.9933	1	1	0.9934	0.9954	0.9979	0.9944	0.9967	0.9667	0.9931	0.9973	0.9971	1	0.9943	0.9744	0.9986	1	1	0.999	0.2418	0.6225	1	0.9976	1	1	0.9953	1	0.115	0.9976	1	1	1	1	0.9976	1	0.9986	0.996	1	1	1	0.9969	0.9947	1	1	0.9951	0.9975	1	0.9828	0.9976
93976	0.9973	1	1	0.9993	1	1	0.9966	0.9996	0.9705	0.9996	1	0.9998	1	0.9976	0.9862	0.9997	1	1	0.9536	0.5652	0.6178	1	0.9996	0.9999	1	0.999	1	0.9779	0.9992	0.9398	1	1	1	0.9546	1	0.9995	0.9995	1	0.9996	1	0.9998	0.998	0.9772	1	1	0.9992	1	0.9874	1
93983	0.9971	0.9976	1	0.9973	1	0.998	0.9942	0.9992	0.9587	0.9985	0.9993	0.9994	1	0.9946	0.9763	0.9994	1	1	0.939	0.4705	0.5075	0.9989	0.9986	0.9996	1	0.9986	1	0.9699	0.9998	0.9217	1	1	1	0.9441	1	0.9977	0.9994	1	0.9997	1	0.9991	0.9964	0.9664	1	0.9998	0.9992	0.9832	0.9679	0.9862
93985	0.9971	0.9964	1	0.9946	1	0.9975	0.9944	1	0.9578	0.9988	0.9993	0.9988	1	0.9949	0.9765	1	1	1	0.9391	0.4673	0.5028	0.9998	1	0.9998	1	0.998	1	0.9694	1	0.9233	1	1	1	0.9449	1	0.9982	0.9994	1	1	1	0.998	0.9967	0.9668	1	1	0.9996	0.9856	0.9657	0.987
93986	0.996	0.9937	1	0.9945	1	0.9975	0.9943	0.999	0.9558	0.9992	0.9993	0.9979	1	0.9946	0.9742	0.9998	1	1	0.9378	0.4592	0.4976	0.9979	0.9992	0.9996	1	0.997	1	0.9693	0.9995	0.9189	1	1	1	0.943	1	0.9974	0.9981	1	0.9992	1	0.9984	0.9951	0.9661	1	0.9993	0.9985	0.9844	0.9686	0.9877
93987	0.996	0.9987	1	0.9936	0.9956	0.9959	0.9942	0.9995	0.9573	0.9992	0.9989	0.9985	1	0.9946	0.9755	0.9998	0.999	1	0.9361	0.4597	0.4949	0.9991	0.9977	1	1	0.9975	1	0.9682	0.9995	0.9191	1	1	1	0.9415	1	0.9964	0.9989	1	0.9997	1	0.998	0.9968	0.9661	1	0.9993	0.9992	0.9843	0.9698	0.9878
93990	0.9972	1	1	1	0.9825	1	0.9937	0.9984	0.9581	0.9994	0.9996	0.9979	1	0.9951	0.9755	0.9998	0.9981	1	0.9383	0.4585	0.4989	0.995	0.9983	0.9998	1	0.9982	1	0.9688	0.9995	0.9199	1	1	1	0.9432	1	0.999	0.9991	1	0.9995	1	0.9996	0.9973	0.9664	1	0.9993	0.9987	0.9967	0.9813	1
93996	0.9977	0.991	1	1	0.987	1	0.9956	0.9972	0.9717	0.9997	0.9999	0.9998	1	0.9952	0.9822	0.9994	0.9993	1	0.9533	0.5529	0.608	0.9893	1	1	1	0.9988	1	0.9786	0.9998	0.9398	1	1	1	0.9564	1	0.9984	0.9504	1	1	1	0.9982	0.9691	0.9761	0.0112	0.9978	1	0.9967	0.9687	0.9945
94015	0.9994	0.9918	1	0.9988	0.9969	0.9991	0.9946	0.9964	0.9739	0.9985	0.9994	0.9987	1	0.9961	0.9939	0.999	1	1	0.9968	0.5742	0.6289	0.9899	0.9996	0.9996	1	0.9986	1	0.9986	0.9994	0.9971	1	0.9862	1	0.999	0.9997	0.9984	0.9496	1	0.9998	0.9991	0.9981	0.9695	0.9977	0.9993	0.9969	0.9991	0.998	0.9755	0.995
94106	1	1	1	1	1	1	1	1	1	1	1	1	1	1	1	1	1	1	1	1	1	1	1	1	1	1	1	1	1	1	1	1	1	1	1	1	1	1	1	1	1	1	1	1	1	1	1	1	1
94147	1	1	1	1	1	0.9998	1	1	1	1	1	1	1	1	0.0122	1	0.1256	1	0.9997	1	0.3035	1	1	0.9996	1	1	1	0.2192	0.9996	1	1	1	1	1	1	1	0.9993	1	0.9998	1	1	0.9999	1	1	0.9905	0.9996	1	0.9899	1
94165	1	1	1	1	1	0.9998	1	1	1	1	1	1	1	1	0.0119	1	0.1236	1	0.9986	1	1	1	1	0.9989	1	0.9973	1	0.2215	0.9993	1	1	0.9999	1	1	0.9992	1	1	1	0.9995	1	1	0.9997	1	0.9873	0.9914	0.9994	1	0.9889	1
94255	1	1	1	1	1	1	1	1	1	1	1	1	1	0.9977	0.0105	1	0.1276	1	0.999	0.4655	0.2856	0.5217	1	0.999	1	1	1	0.2157	1	1	1	1	1	1	0.9998	1	0.9996	1	0.9998	1	0.9987	0.9996	1	0.9872	0.9908	0.9997	1	0.991	0.9988
94256	1	1	1	1	1	1	1	1	1	1	1	1	1	0.9725	0.0107	1	0.1248	1	0.9828	0.3626	0.2824	1	1	0.9725	1	1	1	0.2115	0.973	1	1	1	1	1	0.9806	1	0.9714	1	0.9998	1	0.9743	0.9701	1	0.9708	0.9729	0.9742	1	0.9644	0.9779
94329	0.9997	1	1	0.9993	1	0.9994	0.9954	0.9979	0.9786	0.998	0.9999	0.9994	1	0.9976	0.9979	0.9999	0.9977	1	0.9995	0.5849	0.6059	0.9972	0.9994	0.9994	1	0.999	1	0.999	1	0.9995	1	0.9997	1	0.9997	1	0.9999	0.9984	1	1	0.9996	0.9991	0.9967	0.9999	1	0.9934	0.9987	0.9988	0.9676	0.9978
94407	1	1	1	1	1	1	1	1	1	1	0.9989	0.951	1	0.9976	1	1	0.1302	1	0.9999	0.3628	1	1	1	0.9996	1	1	1	0.2289	0.9997	1	1	1	1	0.6199	1	1	0.9997	1	1	1	0.9997	0.9982	1	1	0.9988	0.9996	1	0.9887	0.9984
94549	0.9997	1	1	0.9998	1	0.9994	1	0.0296	0.9996	0.9997	0.9997	0.999	1	0.9963	0.1692	0.9999	0.9985	1	0.9991	0.586	0.6114	0.9985	0.9998	0.9999	1	0.9994	1	0.9997	0.9999	0.9998	1	0.9999	0.9999	0.9999	1	1	0.9999	1	1	0.9999	0.9996	0.9999	0.9999	1	0.9999	1	0.9991	0.994	1
94558	0.9987	0.9984	1	1	0.4593	1	1	0.0292	0.9997	0.9999	1	0.0512	1	1	0.0107	1	0.9995	1	0.9997	0.2207	0.3015	0.9989	0.9995	0.9997	1	0.9989	1	0.2327	0.9997	0.9994	1	1	1	0.3619	1	0.9999	1	1	0.9995	0.9997	1	0.9983	0.9996	1	0.9897	0.9997	0.9994	0.9899	1
94646	1	1	1	1	1	1	1	0.0278	0.9985	0.9993	1	0.9992	1	0.9971	0.1833	0.9999	0.9995	1	0.9998	0.5969	0.6087	0.9991	0.9998	0.9997	1	0.9987	1	0.9999	1	1	1	0.9999	1	1	1	1	1	1	1	0.9997	0.9997	0.9985	0.9995	0.013	0.9999	0.9998	0.9986	0.9959	0.9995
94687	0.9994	0.9998	1	1	0.4846	1	1	0.0303	0.9989	0.9995	1	0.9924	1	0.997	0.1694	0.9997	0.8564	1	1	0.5989	0.3046	0.9985	1	1	1	1	1	1	1	0.9996	1	1	1	0.9999	1	0.9999	1	1	0.9997	0.9999	0.9994	1	1	1	1	1	0.9995	1	0.9992
95115	1	1	1	1	1	1	1	1	1	1	1	1	1	1	0.0104	1	0.1254	1	1	1	1	1	1	0.9993	1	1	1	1	0.9999	1	1	1	1	1	0.9998	0.9999	1	1	0.9998	0.9996	1	1	1	0.988	0.9889	0.9996	0.9991	0.9894	1
95236	1	1	1	0.9998	1	1	1	0.0217	1	1	1	0.952	1	0.9984	0.1622	1	0.1205	0.9982	0.9982	0.3457	0.6747	1	0.9996	0.9988	1	1	1	0.9993	0.9985	1	1	0.9996	0.9993	0.9994	1	0.9988	0.9993	1	1	0.9996	0.9993	0.9986	1	1	0.9852	0.9991	0.9977	0.9886	0.999
95252	1	1	1	0.9992	1	1	1	0.0199	1	1	1	0.9469	1	0.9971	0.1618	1	0.1309	0.9998	0.9993	0.3432	0.6718	1	0.9998	0.9996	1	1	1	0.9996	0.9999	1	1	0.9999	0.9997	0.9994	1	1	1	1	1	0.9994	0.9989	0.9984	1	1	0.9851	0.9997	0.9983	0.9912	0.9994
95259	1	1	1	1	1	0.9672	1	1	0.9565	1	1	1	1	1	0.13	1	0.2371	1	1	0.0501	1	0.9673	1	1	1	1	1	1	1	1	1	1	1	1	0.9997	1	1	1	0.9996	1	1	1	0.9911	0.9999	1	1	1	1	1
96263	1	1	1	1	1	1	1	0.0199	0.0232	1	0.9983	1	0.0101	1	0.9994	1	0.1281	1	0.9998	1	1	1	0.9994	0.9997	1	1	1	0.7399	1	1	1	0.9995	0.9994	0.9994	1	0.6292	1	1	1	1	1	0.9975	1	1	1	1	1	0.9903	1
96507	0.9996	0.9995	1	1	0.5046	1	1	0.025	0.9991	1	0.9999	0.0488	0.9996	0.997	0.9997	1	0.9978	0.998	0.9995	0.575	0.9994	0.9966	1	0.9996	1	0.9994	0.9994	0.7525	0.9999	0.9995	1	0.9993	1	1	1	0.3404	1	1	1	0.9994	0.9996	0.9999	0.9999	0.9997	0.9983	0.9994	1	0.9954	0.9986
96566	0.9927	1	1	1	1	1	1	0.0215	1	1	1	0.0428	1	0.995	0.7712	0.9985	0.8659	0.9989	1	0.5734	0.999	1	0.9992	1	1	0.9987	1	1	1	1	1	1	1	0.1704	1	0.3312	1	1	1	0.9994	0.9947	1	1	1	1	1	1	1	0.9976
96622	1	0.9998	1	1	1	1	1	0.9961	1	0.9995	1	1	0.0109	0.997	0.9993	1	0.1137	0.9987	0.9998	0.5728	0.6837	0.9975	0.9996	0.9996	1	1	0.9976	1	1	0.9997	0.9996	1	0.9996	0.9997	0.9995	1	1	1	0.9998	0.9993	0.9995	0.9997	0.9997	0.9997	0.9961	1	1	1	0.9983
96722	0.9998	0.9995	1	1	1	1	0.9958	0.9969	0.0272	0.9997	0.9982	1	0.9868	0.9982	0.9999	1	0.132	1	1	0.5764	0.3092	0.9996	0.9996	0.9997	1	1	0.9977	1	0.9999	0.9992	1	1	0.9996	0.9997	0.9998	0.3305	0.9997	1	1	1	1	0.9997	0.9997	0.9997	0.9977	1	1	1	0.9993
96812	0.9944	1	1	1	0.4783	1	1	1	0.9733	1	1	0.0446	1	0.9984	0.2043	0.9993	0.8619	1	1	0.5753	0.6342	1	1	1	1	1	0.9983	1	1	1	1	1	0.9999	0.8256	1	0.328	0.9996	1	1	1	0.999	1	1	0.9885	0.9968	1	1	1	0.9998
96819	1	1	1	1	1	1	0.9989	0.997	0.0228	0.9998	0.999	1	1	1	0.7858	1	0.1355	1	1	1	1	0.9978	0.9996	0.9995	1	0.9986	1	1	1	1	0.9999	1	1	0.1693	1	1	1	1	1	1	1	0.9981	0.9999	0.0102	1	1	1	1	1
96959	1	0.9996	1	1	0.4694	1	1	1	1	0.9995	0.9997	0.055	1	0.9974	0.7787	1	0.9995	0.9996	1	0.5678	0.9997	0.9989	0.9994	0.9995	1	0.9998	0.9993	1	1	0.9995	1	1	1	0.3741	0.9997	1	0.9997	1	0.9997	0.9996	0.9993	0.9996	0.9997	0.9997	0.9976	1	1	1	0.9987
96963	0.9995	0.9985	1	1	0.4571	1	1	1	0.9991	0.9997	0.9999	0.0542	0.9852	1	0.7642	0.9997	0.996	0.9972	1	1	0.9994	0.997	0.9996	0.9999	1	0.999	0.9982	1	0.9991	0.9991	0.9992	0.9999	1	0.3665	1	0.3347	0.9997	1	0.9997	0.9991	1	0.9999	1	0.9997	0.9982	1	1	1	1
96974	0.9986	0.9994	1	1	0.4573	1	0.9994	0.9998	0.9994	0.9998	0.9996	0.0538	1	0.9967	0.7779	0.9996	0.9994	0.9994	1	0.5566	0.6704	0.9961	0.9994	0.9997	1	0.9984	1	1	1	0.9991	1	0.9999	1	0.3691	1	0.3358	1	1	1	0.9997	0.9992	0.9975	0.9997	0.0108	1	1	1	1	0.9989
97117	0.9958	1	1	1	1	1	1	1	0.019	1	1	1	1	1	0.2188	1	1	1	1	1	0.2892	1	1	1	1	1	0.9992	1	1	1	0.9997	1	0.9996	0.61	0.9994	0.3417	1	1	1	1	1	1	1	0.9899	0.9975	1	1	1	1
97148	1	0.9998	1	1	0.4579	1	1	0.0214	0.9961	1	1	0.0458	0.9868	1	0.9813	0.9996	0.8589	1	1	1	0.6296	0.9991	0.9996	1	1	0.9996	1	1	0.9999	1	1	1	0.9997	0.6055	0.9996	1	1	1	1	1	1	1	0.9999	0.9897	0.9986	1	1	1	1
97173	1	0.9998	1	1	0.4557	1	1	0.0203	0.9772	1	0.9994	0.0547	0.9872	1	0.7689	0.9999	0.9989	1	1	1	0.3261	0.9971	0.9998	0.9997	1	0.9988	0.9996	1	0.9997	0.9997	0.9994	1	1	1	1	0.6475	1	1	1	1	1	1	0.9997	1	1	1	1	1	1
97241	0.9991	0.9983	1	1	0.4439	0.9993	1	0.021	0.9956	1	0.9998	0.0506	0.9816	0.9984	0.999	0.9998	0.9962	1	1	0.5653	0.6184	0.9941	0.9992	0.9995	1	0.998	0.999	1	0.9993	0.9979	0.9997	1	0.9997	0.9995	0.9998	0.9992	0.9992	1	1	1	0.9993	0.9997	0.9996	0.9878	0.998	1	1	1	0.9992
97681	1	0.9986	1	1	1	1	1	0.0186	0.0198	1	1	0.0513	1	0.998	0.2565	1	0.8463	1	1	0.5578	0.2977	1	0.9995	0.9988	1	0.9996	0.9994	1	1	1	0.9997	1	0.9996	0.9995	0.9994	0.2687	1	1	1	1	1	1	0.9997	0.9885	0.998	1	1	1	0.9986
97700	0.9995	0.9987	1	1	0.5006	1	1	0.0191	0.9965	1	1	1	1	0.9982	0.9857	0.9998	1	1	1	0.5662	0.6352	1	0.9995	1	1	0.9992	0.9994	1	1	1	1	1	1	0.9997	0.9998	0.7178	0.9996	1	1	1	0.9994	1	1	0.9884	0.9977	1	1	1	0.999
97708	0.9984	0.9997	1	1	1	1	1	0.0192	0.0199	1	1	0.0546	1	0.9982	0.2602	1	0.8614	1	1	0.5692	0.3058	1	0.9993	0.9994	1	1	1	1	1	1	1	1	0.9999	0.9997	1	0.9999	0.9994	1	1	1	0.999	1	1	0.9893	0.9975	1	1	1	0.9987
98091	1	0.9978	1	0.9997	1	1	1	0.0164	1	1	0.999	0.0455	1	1	0.2551	1	0.8665	0.9994	0.9998	0.5625	0.3095	1	0.9994	1	1	1	1	1	1	0.9997	0.9999	1	0.9999	0.9996	1	0.2627	0.9997	1	1	1	0.9997	1	1	1	1	1	1	1	1
98101	1	1	1	0.9997	1	1	1	1	1	1	0.9996	0.044	1	1	0.2556	0.9991	0.8621	1	1	1	0.3053	1	1	0.999	1	1	1	1	1	1	1	1	1	0.5948	1	0.2631	0.9996	1	1	1	1	1	1	1	1	1	1	1	1
98104	0.9994	1	1	0.9994	0.4604	1	0.9993	0.9995	0.9754	0.9978	0.9991	0.0433	1	1	0.9987	0.9996	0.8568	0.9989	0.9995	1	0.6052	1	0.9994	0.9999	1	1	1	1	1	1	1	1	0.9994	0.9994	0.9997	0.9997	0.9997	1	1	1	1	1	0.9997	1	1	0.9994	1	1	1
98344	0.9972	1	1	0.9997	0.5063	1	0.9988	0.9811	0.995	0.9986	1	1	0.0128	1	0.9826	0.9999	1	0.9994	0.9998	0.9999	0.6275	1	1	1	1	1	0.9986	1	1	0.9997	1	1	0.9999	1	0.9999	0.9996	0.9994	1	1	1	0.9998	0.9999	0.9997	0.9852	1	1	1	1	1
98862	1	1	1	1	0.4954	1	1	1	1	1	1	0.9514	0.999	1	1	1	0.1212	1	0.9997	1	0.3646	0.9986	1	1	0.9996	1	1	0.9997	1	1	1	0.9996	1	1	1	0.262	1	0.9999	1	1	1	1	1	1	1	1	1	0.996	1
99010	0.9972	0.9992	0.9994	0.9996	0.9992	0.9995	0.9952	0.997	0.9735	0.9963	0.996	0.9947	0.9928	0.9949	0.994	0.9949	0.997	0.9983	0.9965	0.9952	0.9968	0.9946	0.9968	0.997	0.9966	0.9927	0.9962	0.997	0.9956	0.9981	0.9951	0.9969	0.9972	0.9977	0.9968	0.9962	1	0.9957	0.9977	0.9975	0.9951	0.9949	0.9956	1	0.9973	0.9955	0.9957	0.9974	0.9957
99106	1	1	0.9995	1	0.4379	0.9989	1	1	0.9748	1	1	0.9438	0.9976	1	0.7377	0.9989	0.1095	1	0.9994	0.7617	0.686	0.9977	1	0.9991	0.9993	0.9972	0.9996	0.2418	0.9989	1	1	0.9997	1	1	0.9991	0.2643	1	0.9988	1	0.9983	0.9973	1	1	1	0.9977	0.999	0.9961	0.9991	1
99136	0.9936	1	0.9995	0.9997	1	0.9996	1	0.0229	0.976	1	0.9989	0.9974	0.983	1	0.9982	0.9993	0.9979	0.998	1	0.4021	0.9989	0.9974	0.9991	0.9987	0.9991	0.9982	0.998	0.2439	1	1	0.9993	0.9999	0.9983	0.9993	1	0.9993	0.9994	0.999	0.9987	0.9989	0.9972	0.9976	1	1	0.9972	0.9996	1	0.9996	1
99205	1	1	0.9979	1	1	0.9998	1	1	1	1	1	0.9448	0.9843	1	1	0.9999	0.127	1	1	1	0.3604	0.9972	1	1	0.999	0.9981	1	0.2445	1	1	1	0.9997	1	1	1	0.2694	1	0.9988	1	0.9994	1	1	1	1	0.9974	0.9997	1	0.9996	1
99769	1	1	1	1	0.485	0.9998	0.998	0.9997	0.9755	0.9999	1	0.9999	0.9996	0.9997	0.244	0.9999	1	1	0.9997	0.9997	0.9999	0.9987	0.9996	1	1	0.9997	1	0.9999	0.9999	0.9996	0.9997	0.9997	0.9994	0.9997	0.9999	0.9997	1	0.9994	0.9999	0.9999	0.9999	0.9994	1	0.0116	0.9995	0.9999	0.9984	0.9888	0.999
99817	0.9999	0.9998	1	0.9998	0.4758	0.9998	0.9976	0.9997	0.9736	1	0.9999	0.9999	0.9996	0.9999	0.2332	1	0.9986	1	0.9999	0.9999	1	0.9987	0.9999	1	0.9999	0.9993	1	0.9999	0.9996	0.9999	0.9999	0.9997	0.9999	0.9991	0.9999	0.9996	1	0.9994	1	0.9997	0.9997	0.9993	1	0.0109	0.9995	1	0.9984	0.9917	0.9993
100009	0.9993	0.9998	1	1	0.495	0.9997	0.9978	0.9997	0.9789	0.9997	0.9999	0.9998	0.9991	0.9999	0.999	0.9994	1	1	0.9996	1	0.9994	0.9993	0.9998	0.9996	0.9993	0.9988	0.9998	1	0.9996	0.9991	0.9996	0.9997	0.9999	0.9999	1	0.9999	1	0.9996	1	0.9993	0.9996	0.9983	1	0.0113	0.9996	1	1	0.9942	0.9998
100090	0.9929	1	0.9996	1	1	0.9996	1	1	1	1	0.9997	1	0.9982	0.9987	0.2409	0.9997	0.1362	1	0.999	1	0.3744	0.9981	1	1	0.9993	0.9965	1	0.2325	0.9996	0.9997	0.9996	0.9997	1	0.406	1	0.6852	1	0.9995	1	0.9997	1	1	1	1	0.9994	1	1	1	0.9984
100195	0.9947	0.9996	1	1	1	0.9998	1	1	1	1	1	0.0707	0.9993	0.9993	0.2527	0.9999	1	1	0.9997	1	0.3873	0.9984	1	1	0.9997	0.9983	1	0.2375	0.9996	0.9997	0.9999	0.9999	1	0.4138	1	0.6931	1	0.9996	1	0.9993	1	1	1	0.0129	0.9996	1	1	1	0.9995
100357	0.9942	0.9997	0.9997	1	1	1	1	1	1	0.997	0.9996	0.997	0.999	0.9989	0.9978	0.9992	0.9984	1	0.9991	1	0.6795	0.9977	1	0.9982	0.9991	0.9982	1	0.2392	0.9993	0.9984	0.9993	0.9997	0.9997	0.3877	1	0.6741	1	0.9996	0.9997	0.9996	1	0.9971	0.9989	0.0103	0.9992	0.9999	0.9962	0.9977	0.9988
100426	0.9933	0.9993	0.9993	1	1	0.9998	1	0.021	1	1	0.9984	0.0588	0.9957	0.9973	0.2433	0.9974	0.9969	1	0.9973	0.2323	0.9976	0.997	0.997	1	0.9961	0.9959	1	0.2418	0.9982	0.9984	0.9984	0.9997	1	0.3723	1	0.653	1	0.9988	1	0.9985	1	0.9963	1	0.0101	0.9979	1	1	1	0.9957
100552	0.9997	0.9994	1	0.9997	0.4874	1	0.9991	0.9765	0.9791	0.9997	0.9999	0.9998	0.9995	0.9999	0.9996	0.9996	0.9989	1	1	0.4033	0.6887	0.9983	1	0.9999	0.9997	0.9992	0.9993	0.9997	0.9997	0.9998	0.9997	0.9999	0.9999	0.9997	0.9995	1	1	0.9993	0.9998	0.9999	1	0.9983	1	0.0102	0.9997	0.9997	0.9988	0.9987	0.9992
100616	0.9994	0.9994	1	1	0.4898	0.9998	0.9991	0.9996	0.9795	0.9997	1	0.9998	1	0.9996	0.9997	0.9999	1	1	0.9997	0.6567	0.9997	0.9996	0.9996	0.9996	0.9999	0.9993	0.9998	0.9997	0.9999	0.9995	0.9999	1	0.9997	0.9999	1	0.9996	1	0.9994	0.9998	0.9995	0.9996	0.9983	0.9995	0.0108	1	0.9999	0.9997	1	0.9993
100759	0.9941	1	1	1	1	0.9998	1	0.0243	1	0.9997	0.9996	0.9498	0.9991	1	0.2672	1	0.1222	1	0.9994	1	0.6881	0.9986	0.9997	1	0.9993	0.9993	1	0.2402	1	1	1	0.9997	1	0.3648	1	0.6324	1	0.9999	1	0.9997	1	0.9972	1	1	0.9999	1	0.9974	0.9988	1
100888	0.9991	1	1	1	0.4813	0.9998	1	0.0276	0.9769	0.9997	0.9994	0.9998	0.9993	0.9989	0.9997	0.9993	0.9969	1	0.9996	0.6346	0.682	0.9981	0.9991	0.9997	0.9997	0.9991	0.9998	0.9993	0.9995	0.9995	0.9999	0.9996	0.9993	0.9996	0.9998	0.9997	1	0.9993	0.9993	0.9992	0.999	0.9982	0.9996	0.0102	0.0116	0.9994	0.9988	0.999	1
100911	0.9976	1	0.9615	1	0.4072	1	0.9817	0.966	0.9759	0.9965	1	0.9972	0.9919	0.9995	0.9981	1	0.9986	0.9714	0.984	0.5016	0.0652	0.9904	0.9893	0.9997	0.9964	0.9776	1	0.9996	1	0.9957	0.9963	0.9916	1	1	0.9993	0.9991	1	0.9957	0.9908	0.9956	1	0.9633	0.9995	1	1	0.9998	0.9955	0.9969	0.9978
101137	1	1	1	1	0.435	1	1	1	0.9748	1	1	1	1	0.9988	0.0251	1	1	1	1	0.2246	0.6095	1	1	0.9992	1	1	0.9995	1	1	1	0.9994	1	1	1	1	0.335	1	1	1	1	0.9999	1	0.9992	1	1	1	0.9978	0.99	0.9994
101530	1	0.9994	0.9996	1	1	1	1	0.9799	1	1	0.9997	0.9681	0.0139	0.9997	0.0211	0.9997	0.1295	0.998	0.9999	0.9997	0.9996	1	1	0.9997	0.9994	0.9995	0.9993	0.7534	0.9989	0.9993	0.9997	0.9997	1	0.4001	0.9997	0.9993	1	0.9997	0.9998	0.999	0.9997	1	0.9999	0.9996	1	0.9997	1	1	0.9984
101637	0.9997	1	1	1	0.4977	1	0.9997	0.9779	0.9763	1	0.9994	0.9634	0.0116	0.9987	0.0184	0.9994	0.1123	0.9992	0.9993	0.9997	0.9994	1	1	0.9989	0.9996	0.9982	1	0.742	0.9994	0.9997	0.9996	0.9999	1	0.3851	0.9998	0.9997	1	0.9996	0.9997	1	1	1	1	0.9992	1	0.9996	1	1	0.999
101668	0.9922	1	0.9996	1	1	1	1	1	1	1	1	1	1	1	0.0193	0.9999	1	0.9998	1	0.366	0.3759	1	1	1	1	0.9995	1	0.7443	1	0.9996	0.9997	0.9996	1	0.392	1	0.9999	1	0.9999	0.9997	1	1	1	1	1	1	1	1	1	1
101752	0.9928	0.9997	1	1	0.4961	1	1	1	0.973	1	1	1	1	1	1	0.9997	1	1	1	0.3542	1	1	1	1	1	0.9986	0.9986	0.9997	0.9997	0.9992	0.9999	1	1	0.3833	1	0.9996	1	0.9996	1	1	0.9997	1	0.9996	0.9999	1	1	1	0.9918	1
101809	1	1	1	1	1	1	0.9989	0.9764	1	0.9978	1	0.9625	0.0151	1	1	1	0.1248	1	0.9995	0.4157	0.303	1	1	1	1	1	0.9998	1	1	1	1	1	0.9996	0.6064	0.9997	1	1	1	1	1	0.999	1	1	1	1	0.9996	1	0.9826	1
101978	1	1	1	1	0.5514	1	0.9985	0.9801	0.973	1	1	0.9997	0.0168	1	0.0191	0.9999	1	1	1	0.7843	0.6239	1	1	0.9993	1	0.9991	0.9996	1	1	0.9999	0.9996	1	1	0.3973	1	0.6714	1	0.9996	0.9998	1	0.9997	1	0.9999	0.0106	0.0104	0.9996	0.9965	0.9933	1
102106	1	1	1	1	1	1	1	1	1	1	1	0.0391	1	1	1	0.9999	0.8764	0.9996	1	0.3554	1	1	1	1	1	0.9993	1	0.9999	0.9999	0.999	1	0.9997	1	0.9997	1	1	1	0.9994	0.9998	1	1	1	1	0.0102	1	0.9997	0.9976	0.0124	1
102181	1	1	0.9996	1	0.4989	1	0.9978	0.9789	0.9709	1	1	0.0474	0.0176	1	0.0181	0.9999	0.9985	1	0.9999	0.9999	0.6109	1	1	0.9992	1	0.9994	0.9998	0.9999	0.9997	0.9995	1	0.9996	1	0.9997	0.9992	0.347	1	0.9993	0.9995	1	0.999	1	1	0.9999	1	1	0.9985	0.0117	1
102665	1	0.9978	0.9989	0.999	1	1	0.9993	0.9741	1	1	0.9985	0.956	0.015	1	0.2743	1	0.1131	0.9991	0.9996	0.7529	1	1	1	1	0.9995	1	1	0.9997	0.9996	0.9989	0.9999	1	1	1	1	1	0.9997	0.9998	0.9991	1	1	1	0.9997	0.0111	1	0.9996	0.9991	1	1
102670	0.9987	0.9956	0.999	0.9991	1	1	0.9993	0.9756	1	1	0.9981	0.9556	0.0144	1	0.2874	1	0.1143	0.9992	0.9991	0.7488	1	1	1	0.9978	0.9994	1	1	0.9996	0.9997	0.9995	0.9997	0.9994	1	0.9988	1	1	0.9989	0.9997	1	1	1	1	1	0.0109	1	0.9999	0.9986	1	1
102687	0.9997	0.9996	0.9979	0.9994	1	1	1	0.9761	1	1	0.9984	0.9571	0.0151	1	0.2838	1	0.119	0.9992	0.9999	0.7586	0.2781	1	1	1	0.9994	1	1	0.9999	1	0.9993	1	0.9997	1	0.9999	1	1	0.9999	0.9999	1	1	1	1	0.9994	0.0109	1	0.9994	0.9995	1	1
102850	0.9933	0.9997	1	0.9997	1	1	0.9986	0.9762	0.0272	1	0.9996	0.9926	0.0113	0.9996	0.3049	0.999	0.8819	0.9977	0.9997	0.5648	0.6011	1	1	0.9997	0.9994	0.9983	1	0.2452	0.9996	0.9993	0.9994	1	1	0.9999	1	1	0.9999	0.9997	0.9998	1	1	1	1	0.0108	1	1	0.9989	0.9996	0.9983
102953	0.9982	0.9989	0.9996	0.9997	0.5029	1	1	0.9986	0.9989	1	1	0.9983	0.9987	0.9993	0.3068	0.9996	0.9966	0.9977	0.9997	0.9989	0.6011	0.998	0.9992	0.9992	0.9999	0.9973	0.9993	0.9993	0.9996	0.9995	0.9999	1	1	0.9996	1	1	0.9997	0.9991	1	1	0.9975	1	0.9999	1	1	0.9997	0.9988	0.9983	0.9996
103083	0.9945	0.9993	1	1	1	1	0.9982	0.9772	1	1	0.9997	0.9955	0.0149	0.9999	0.3116	0.9999	0.8676	1	0.9997	0.3363	1	1	1	0.9999	0.9999	0.9996	1	0.2704	1	1	1	1	1	1	1	1	1	0.9997	1	1	1	1	0.9997	1	1	1	0.9983	0.9989	0.9993
103257	1	0.9981	0.9994	1	0.4605	0.9987	1	0.0162	1	0.9981	1	1	1	1	0.656	1	0.1318	0.9952	1	0.38	0.653	0.9959	0.9989	1	1	1	1	0.704	0.9984	1	0.9984	1	0.999	0.3628	1	1	0.998	1	0.999	0.9978	1	0.9988	0.9987	0.9884	0.9968	1	1	1	1
103440	1	1	1	1	0.5778	0.9998	1	0.0201	1	0.9993	1	0.051	1	1	0.7397	1	0.8615	1	1	0.4005	0.6992	0.9981	0.9999	1	1	0.9997	1	0.6881	0.9997	1	0.9996	1	1	1	1	0.9999	1	1	1	0.9999	1	0.9996	1	0.9888	0.9972	1	1	1	1
103447	1	1	1	1	0.5706	1	1	0.0195	1	0.9993	1	0.0519	1	1	0.7462	1	0.8643	1	1	0.3946	0.6996	0.9987	0.9999	1	1	0.9979	1	0.7486	0.9999	1	0.9999	1	1	1	1	0.9999	0.9999	1	1	0.9996	1	0.9997	1	0.9887	0.9969	1	1	1	1
103456	1	1	0.9993	1	0.409	1	1	0.0144	1	0.9993	1	1	1	1	0.6616	1	1	1	1	1	0.5082	1	0.9996	1	1	0.9429	1	1	0.9998	1	1	1	0.9998	1	1	1	1	1	1	0.9998	1	0.9998	1	0.9862	0.7105	1	1	1	1
103481	1	1	0.4039	1	0.2245	0.6197	1	0.0103	1	0.6479	1	0.0506	1	1	0.5367	1	0.8556	1	1	1	0.5352	0.9982	0.5058	1	1	0.9993	1	0.4969	0.6401	1	0.9991	1	0.723	1	1	0.5998	0.6168	1	0.9995	0.6916	1	0.6238	1	0.6269	0.5509	1	1	1	1
103483	1	1	1	1	0.5699	0.9995	1	0.02	1	0.9996	1	0.0512	1	1	0.9853	1	0.8621	0.9996	1	1	0.6896	0.9991	0.9997	1	1	0.9999	1	0.4916	1	1	0.9996	1	0.9996	1	1	0.5879	1	1	0.9998	1	1	0.9997	1	0.9897	0.542	1	1	1	1
103512	1	1	1	1	0.3841	1	1	0.0122	1	0.9992	1	0.048	0.9861	1	0.972	1	0.8491	0.9985	1	0.4072	0.5372	0.9978	1	1	1	0.9998	0.9972	0.6495	0.9997	1	0.9995	1	0.9991	1	0.9997	0.9998	0.9998	1	1	1	0.9992	0.9995	1	0.9821	0.0148	1	1	1	1
103517	1	1	1	1	1	1	1	1	1	1	1	1	1	1	1	1	1	1	1	1	1	1	1	1	1	1	1	1	1	1	1	1	1	1	1	1	1	1	1	1	1	1	1	1	1	1	1	1	1
103518	1	1	1	1	1	1	1	1	1	1	1	1	1	1	1	1	1	1	1	1	1	1	1	1	1	0.9091	1	1	1	1	1	1	1	1	1	1	1	1	1	1	1	1	1	1	1	1	1	1	1
103540	1	1	1	1	0.4432	0.9998	1	1	1	0.998	1	0.0544	0.9876	1	0.9781	1	0.8733	0.9998	1	0.0785	0.6507	0.9987	1	1	1	1	0.9967	0.7015	0.9997	1	1	1	0.9997	1	0.9998	1	0.9997	1	0.9998	0.9996	0.9983	0.9997	0.9999	0.9885	0.0113	1	1	1	1
103613	1	0.9994	1	1	0.3985	0.9998	1	1	0.99	0.9997	1	1	1	1	1	1	1	1	1	0.1945	0.1404	0.9968	1	1	1	1	1	0.7337	1	1	1	1	0.9994	0.3755	1	1	1	1	0.9997	1	1	1	0.9999	1	1	1	1	1	1
103614	1	1	1	1	0.3934	1	1	1	0.9899	0.9991	1	1	1	1	1	1	1	1	1	0.1902	0.1387	0.9983	0.8571	1	1	1	1	0.7324	1	1	0.9997	1	0.9997	0.378	1	1	1	1	0.9997	1	1	1	1	1	1	1	1	1	0.9995
103622	1	0.9986	1	1	0.5232	0.9998	1	1	0.9941	0.9986	1	1	1	1	1	1	1	1	1	0.2492	0.2703	0.9975	0.9632	1	1	1	1	0.7303	0.9993	1	0.9999	1	1	0.3789	1	1	1	1	1	1	1	1	0.9994	1	1	1	1	1	1
103649	1	0.9992	1	1	0.537	1	1	1	0.9851	0.9992	1	1	1	1	1	1	1	1	1	0.2507	0.2916	0.9977	1	1	1	1	1	0.7239	0.9994	1	1	1	0.9997	0.3867	1	1	1	1	1	1	1	1	0.9999	1	1	1	1	1	1
103913	1	0.9993	1	1	1	1	0.9987	0.9958	0.0265	1	0.9988	0.9462	0.9997	1	0.0154	1	1	1	0.9996	0.4099	0.3969	1	0.9996	0.9999	1	0.9995	0.9998	0.2496	1	0.9995	0.9996	1	1	0.9997	1	1	0.9994	0.9994	1	0.9995	1	1	0.9995	0.0115	0.9904	0.9999	0.9993	0.0101	1
104891	1	1	0.9996	1	1	0.9994	1	1	1	1	0.9986	0.0547	0.9863	1	0.9811	1	0.9984	0.9976	1	0.2209	0.5968	0.9974	1	1	1	1	1	1	1	1	1	1	1	1	1	0.9996	0.9997	1	1	1	1	1	0.9999	0.9882	1	1	1	0.9959	1
105487	0.9937	1	1	1	1	1	0.9998	0.9727	1	0.9985	1	1	0.9884	1	0.2475	1	1	0.9977	1	0.2274	1	1	1	1	1	1	1	1	1	1	0.9994	1	0.9996	1	1	1	0.9997	1	1	1	1	1	0.9994	0.9883	1	1	0.9977	0.9894	1
105650	1	0.9995	1	0.9998	1	1	1	0.0207	0.0254	1	1	0.9394	1	0.9999	0.0149	1	1	1	1	0.7652	0.694	1	0.9999	0.9995	1	0.9988	0.9988	0.9997	0.9997	1	1	0.9997	1	0.9993	0.9997	1	1	1	1	1	0.9999	0.9986	1	1	1	1	1	1	1
105794	0.9947	1	0.9996	1	0.9946	0.9998	0.9995	0.9757	1	0.9988	0.9997	0.0518	0.0101	0.9971	0.7336	0.9993	0.999	0.9985	0.9999	1	1	1	1	1	1	1	0.9987	0.2689	1	1	0.9997	1	1	0.6032	1	1	1	1	1	0.9997	0.9989	1	0.9995	1	0.0118	1	0.9972	1	0.9974
105902	1	0.9993	0.9996	1	0.9995	0.9998	1	0.0197	0.9988	1	0.9999	1	0.9996	0.9997	0.9992	1	0.9995	1	0.9999	0.6435	0.6922	0.9988	0.9999	1	1	0.9999	0.9994	0.9996	0.9995	0.9998	1	0.9997	1	0.9999	0.9998	0.9999	0.9999	0.9996	0.9997	0.9997	0.9995	0.9991	1	0.0101	1	0.9997	1	0.9997	1
106148	1	1	0.9997	1	1	1	1	0.0221	0.9993	1	0.9999	0.9998	0.9994	1	0.9997	1	0.9995	1	0.9997	0.9997	0.6763	0.9981	0.9996	0.9999	1	0.9999	1	0.7269	0.9997	1	1	0.9999	1	0.9996	1	0.9997	0.9999	0.9997	0.9998	0.9999	1	0.9997	0.9997	1	0.9981	0.9994	1	0.9983	1
106175	1	0.9995	1	1	1	1	1	0.0203	0.0264	1	1	0.9472	0.988	1	0.261	1	1	1	1	0.3368	0.3865	1	0.9999	0.9999	0.9997	0.9993	1	0.7327	1	1	1	0.9997	1	1	1	1	1	0.9996	1	1	1	0.999	1	1	0.9895	0.9996	1	0.9949	1
106346	1	0.9992	1	0.9995	1	1	1	0.0229	0.0227	1	1	0.9916	0.9882	1	0.9985	1	0.877	1	1	1	0.3939	1	0.999	0.9979	0.9982	0.9966	1	0.7199	1	0.9977	1	0.9997	1	0.5971	0.9995	0.999	1	0.9992	0.9996	1	1	0.9966	1	0.0115	0.9862	0.9996	1	0.9923	1
106420	1	1	1	1	1	0.9545	1	1	1	1	1	0.9884	0.9784	0.9839	0.9964	0.997	0.9865	1	0.9881	1	1	0.9858	0.9953	1	0.9846	0.9868	1	0.993	0.9831	1	1	1	0.9972	0.9948	0.9951	0.9917	1	0.9929	1	1	0.9951	1	1	1	0.995	1	1	0.9	0.7619
106537	1	0.9993	1	1	0.9966	0.9998	1	0.0276	0.9989	1	0.9989	0.9998	0.9997	0.9996	0.9999	0.9997	0.9994	0.9998	0.9999	1	0.9997	0.9996	1	0.9996	0.9997	0.9997	1	0.9997	0.9996	1	1	0.9996	1	0.9997	1	0.9997	1	0.9994	1	1	0.9996	0.9997	0.9997	0.9996	1	0.9997	1	0.9986	0.9993
106604	0.9995	0.9997	0.9996	1	1	1	1	0.0259	0.998	1	1	1	0.9994	0.9994	0.999	0.9996	0.9989	0.9988	0.9999	0.9987	0.999	0.9982	0.999	0.9994	0.9993	0.9993	0.9993	0.999	0.9994	0.9994	1	0.9997	1	0.9997	0.9997	0.9999	0.9997	0.9998	1	0.9997	0.9994	0.9997	0.9999	0.9994	0.9997	0.9991	1	0.9983	0.9972
106674	0.9929	0.9988	1	1	1	1	1	0.0251	0.9733	1	0.9989	1	1	0.998	1	1	1	1	1	0.5539	0.251	0.9985	0.9989	1	1	1	0.9987	0.2216	1	1	1	1	1	0.4877	1	1	1	1	1	1	0.9996	1	1	1	1	1	1	1	0.9983
106703	0.9998	0.9997	1	1	1	1	1	0.0233	0.9951	1	1	0.9558	0.9886	0.9999	0.2499	0.9999	0.1238	1	1	0.9996	0.6906	0.9971	0.999	0.9999	0.9997	0.9993	0.9997	0.9993	1	0.9996	1	0.9996	1	0.4846	1	0.9999	0.9999	0.9988	0.9993	1	0.9999	1	1	0.0117	1	0.9993	1	0.9983	0.999
107086	1	1	1	1	1	1	1	1	1	1	1	1	1	1	1	1	1	1	1	1	1	1	1	1	1	1	1	1	1	1	1	1	1	1	1	1	1	1	1	1	1	1	1	1	1	1	1	1	1
107089	1	1	1	1	1	1	1	1	1	1	1	1	1	1	1	1	1	1	1	1	1	1	1	1	1	1	1	1	1	1	1	1	1	1	1	1	1	1	1	1	1	1	1	1	1	1	1	1	1
107119	0.0174	1	1	1	1	1	1	1	1	1	0.9996	0.9472	0.9989	0.9994	0.2196	0.9998	0.111	1	0.9995	0.3911	0.6737	0.9978	1	0.9997	0.9995	0.9991	0.9979	1	1	1	1	0.9997	1	0.4648	1	1	1	0.9999	1	1	0.9993	1	1	1	1	0.9997	1	0.9985	0.9997
109110	1	0.9991	0.9997	1	0.994	0.9994	0.9998	0.9997	0.9995	0.9997	0.9999	1	0.0165	0.9987	0.9843	0.9999	0.1296	0.9994	0.9999	1	0.59	0.9972	0.9999	1	1	0.9997	1	1	1	0.9999	0.9997	1	1	0.9996	1	1	1	0.9997	0.9998	0.9989	0.9997	1	0.9996	1	1	1	1	1	0.999
110269	0.9931	0.9995	0.9988	0.9991	1	0.9989	0.9991	0.999	0.9995	0.9989	1	1	1	0.9966	0.9827	0.9993	0.1353	0.9985	1	0.5169	0.5802	0.9959	0.9988	1	1	0.9995	0.9996	0.9994	1	0.999	1	1	0.9992	0.4753	1	1	0.9992	0.999	0.9997	0.9991	1	1	0.9997	0.999	1	1	0.9988	0.9883	0.9993
110512	0.9997	1	0.9997	1	1	0.9992	0.9992	0.9986	0.9748	0.9992	1	1	1	0.9973	0.7121	0.9997	1	0.999	1	0.5268	0.5777	0.9984	0.999	1	1	1	0.9993	0.7443	1	0.999	1	1	1	0.4777	1	1	1	0.9999	1	0.9996	1	1	0.9999	0.999	1	1	0.9979	1	0.9979
110542	1	1	1	1	0.9995	1	0.9998	0.9974	0.9753	1	1	1	1	0.9976	0.7132	1	1	1	1	0.527	0.5823	0.9997	0.9999	1	1	1	0.9998	0.7437	1	0.999	1	1	1	0.4785	1	1	0.9999	0.9997	1	0.9996	1	1	0.9999	0.9997	1	1	0.998	1	0.9988
110959	1	0.9998	1	1	0.9989	1	1	1	1	1	1	1	1	1	0.9826	1	0.151	0.9994	1	0.2052	1	0.9979	1	1	1	1	0.9998	1	0.9999	1	1	1	1	0.3369	1	1	1	0.9996	1	0.9997	1	1	0.9999	0.9995	1	1	1	1	1
111407	1	1	1	1	1	1	0.9968	0.973	0.0265	0.9996	1	1	1	0.998	0.6804	0.9999	1	1	1	0.2127	0.5563	0.9993	1	1	1	1	0.9971	1	1	1	1	1	1	1	1	1	0.9999	0.9999	1	1	1	1	0.9995	1	1	1	1	1	1
111410	0.9996	1	1	1	1	1	0.9963	0.9728	1	0.9961	1	1	1	0.9969	0.6832	0.9996	1	1	1	1	0.2659	1	1	1	1	1	1	1	1	0.9999	1	1	1	0.5	1	1	1	1	1	1	1	1	1	1	1	1	1	1	1
111437	1	1	1	1	1	1	0.9969	0.9739	1	0.9961	1	1	1	0.9982	0.6688	0.9999	1	1	1	1	0.5652	1	1	1	1	1	1	1	1	0.9997	1	1	1	0.5017	1	1	1	1	1	1	1	1	1	1	1	1	1	1	1
[truncated: 89 more columns]

## Sheet: B
Nucleotide diversity of non-sites among isolates
Isolate name	Non sites π
DH2017071301	0.000103444
DH2017090702	7.45231e-05
DH2017090705	1.20445e-05
DH2017090706	2.81775e-05
DH2017090708	0.000567534
DH2017090709	7.60478e-05
DH2018051203	0.00012737
DH2018051204	0.000242676
DH2018051206	0.000240663
DH2018051207	3.8974e-05
DH2018051208	3.22081e-05
DH2018051209	0.000243277
DH2018051210	9.35645e-05
DH2018051211	5.22413e-05
DH2018051212	0.000754694
DH2018060101	6.83663e-05
DH2018060102	0.000793429
DH2018060104	7.11897e-05
DH2018060105	6.88439e-05
DH2018060106	0.00289149
DH2018060107	0.003513
DH2018060108	0.000121874
DH2018060109	5.42945e-05
DH2018060110	6.43879e-05
DH2018060111	5.89977e-05
DH2018060112	0.000175356
DH2018061301	0.000119118
DH2018061302	0.000734741
DH2018061303	4.32589e-05
DH2018061304	6.35986e-05
DH2018061305	6.07187e-05
DH2018061306	4.96229e-05
DH2018061307	2.74955e-05
DH2018061308	0.000966397
DH2018061309	3.73623e-05
DH2018061310	0.000524498
DH2018070610	7.4894e-05
DH2018070615	1.83497e-05
DH2018070625	4.35961e-05
DH2018070628	3.61034e-05
DH2018070642	6.8742e-05
DH2018070643	4.52414e-05
DH2018070649	4.1442e-05
DH2018070652	8.19948e-05
DH2018070653	8.00716e-05
DH2018070654	4.41326e-05
DH2018091301	6.54822e-05
DH2018091302	0.000101866
DH2018091303	6.69407e-05
DH2018091304	6.18443e-05
DH2018091305	0.000134475
DH2018091306	0.000944573
DH2018091307	8.6047e-05
DH2018091308	0.000109712
DH2018100907	1.78485e-05
DH2018100908	0.000523135
DH2018100909	9.57002e-05
DH2018100953	3.54778e-05
DH2018100955	0.000281289
DH2018100956	9.15893e-05
DH2018100963	0.000621557
DH2018100972	0.00114461
DH2018100974	7.05575e-05
DH2018100975	3.41031e-05
DH2018110211	0.000596247
DH2018110212	5.94194e-05
DH2018110213	0.000442877
DH2018110214	2.48039e-05
DH2018110215	1.34587e-05
DH2018110216	5.02258e-05
DH2018110217	4.1468e-05
DH2018110218	0.000845807
DH2018110219	0.00125434
DH2019050602	3.18977e-05
DH2019050604	0.00116776
DH2019050605	0.000184515
DH2019050606	0.000546975
DH2019050607	0.00156819
DH2019050608	3.81872e-05
DH2019050615	0.000981541
DH2019050616	0.000808896
DH2019050619	0.00174305
DH2019050620	0.00114931
DH2019060207	0.00046028
DH2019060208	4.03701e-05
DH2019060209	0.000426301
DH2019060216	6.05431e-05
DH2019060222	0.000139507
DH2019060223	0.000184682
DH2019060225	5.70725e-05
DH2019060226	6.34205e-05
DH2019060228	6.90133e-05
DH2019060233	0.000313657
DH2019070101	0.00078473
DH2019070102	0.000823555
DH2019070103	8.42712e-05
DH2019070104	6.70215e-05
DH2019070105	9.83316e-05
DH2019070106	0.000893788
DH2019070107	6.41044e-05
DH2019082801	0.00171916
DH2019082802	3.12951e-05
DH2019082803	5.39547e-05
DH2019082830	6.57216e-05
DH2019082831	0.000319833
DH2019082833	0.000149777
DH2019082834	4.98424e-05
DH2019082835	0.00090657
DH2019082836	0.000172778
DH2019093006	5.28976e-05
DH2019093009	7.65871e-05
DH2019093014	0.000752501
DH2019093016	0.000985977
DH2019093017	5.57277e-05
DH2019093019	0.00091039
DH2019093020	6.44276e-05
DH2019093022	7.30966e-05
DH2019093023	7.89924e-05
DH2019101603	0.000101129
DH2019101605	0.00123797
DH2019101606	6.0264e-05
DH2019101607	5.13678e-05
DH2019101608	8.49385e-05
DH2019101609	0.000486302
DH2019101610	0.000363689
DH2019101612	5.89106e-05
DH2019101613	0.000727901
DH2019101614	6.70488e-05
DH2021101402	4.67033e-05
DH2021101403	6.94404e-05
DH2021101404	5.31479e-05
DH2021101405	0.000877216
DH2021101406	8.01053e-05
DH2021101407	6.33636e-05
DH2021101408	4.71425e-05
DH2021101409	0.00104316
DH2021101410	0.000216572
DH2021101412	4.46324e-05

## Sheet: C
Between-host nucleotide diversity
Locus	Frequency	π
321	0.606739	0.522786
387	0.366739	0.535517
909	0.345	0.54805
1023	0.234348	0.641142
1070	0.0694203	0.870798
1092	0.137029	0.763496
1422	0.37587	0.530817
1545	0.165072	0.724353
2146	0.20558	0.673367
2167	0.125362	0.780707
2413	0.172246	0.714845
2426	0.732971	0.608551
2467	0.732971	0.608551
4126	0.193986	0.68729
4192	0.21558	0.66179
4375	0.115942	0.795001
5891	0.546594	0.504342
6149	0.850217	0.745304
6182	0.703551	0.582866
6929	0.942029	0.890779
6952	0.103841	0.813885
6960	0.830725	0.718758
7010	0.702754	0.582218
7388	0.371522	0.533013
7412	0.352319	0.543619
7421	0.352319	0.543619
7493	0.137246	0.76318
7772	0.752826	0.627842
7839	0.57413	0.510991
8367	1	1
8545	0.257391	0.617718
8585	1	1
8597	0.909783	0.835844
8651	0.337174	0.553025
8750	0.346884	0.546889
8918	0.146304	0.750201
8922	0.262246	0.613054
9163	0.366232	0.535788
9892	0.144928	0.752153
9911	0.0875362	0.840253
10231	0.392101	0.523284
10572	0.191232	0.690675
10729	0.0754348	0.860511
10752	0.0754348	0.860511
10761	0.0754348	0.860511
10770	0.0754348	0.860511
10869	0.173333	0.713422
10875	0.144928	0.752153
10884	0.13971	0.759618
11020	0.0965942	0.825472
11368	0.136884	0.763706
12765	0.116957	0.793445
12852	0.0957971	0.82676
12882	0.155362	0.73755
13098	0.107899	0.807487
14152	0.0805072	0.851948
14207	0.0773188	0.857319
14637	0.277826	0.598722
14810	0.536594	0.502678
15419	0.608333	0.523472
15420	0.477971	0.500971
15533	0.0755072	0.860388
15534	0.0755072	0.860388
15559	0.0755072	0.860388
15564	0.0755072	0.860388
15791	0.390435	0.524009
15951	0.0835507	0.84686
16174	0.0755072	0.860388
17932	0.260435	0.614783
18420	0.0862319	0.842408
18425	0.082971	0.847826
18426	0.106304	0.809993
19002	0.388986	0.524648
19018	0.103261	0.814804
19282	0.482971	0.50058
20204	0.110652	0.803183
20225	0.241739	0.633397
20264	0.0744203	0.862236
20752	0.102609	0.81584
20782	0.155	0.73805
21582	0.205507	0.673452
21689	0.0660145	0.876687
22368	0.221812	0.654778
22729	0.20587	0.673025
22791	0.529275	0.501714
22884	1	1
24022	0.0917391	0.833354
24153	0.287029	0.590713
24177	0.144928	0.752153
24434	0.312681	0.570177
24523	0.0886232	0.838462
24598	0.0869565	0.84121
24836	0.100652	0.818957
25457	0.248043	0.626964
25698	0.120797	0.78759
27161	0.631884	0.534787
27598	0.327754	0.559338
28315	0.72029	0.597055
28682	0.44587	0.50586
29540	1	1
30101	0.517971	0.500646
31821	0.744203	0.61927
31833	0.712609	0.590405
32049	0.872391	0.777351
32082	0.807174	0.688712
32181	0.12558	0.780381
32187	1	1
32310	1	1
32335	0.693623	0.57498
32340	0.693623	0.57498
32345	0.693623	0.57498
32444	0.643551	0.541214
32501	0.0724638	0.865574
32898	0.242681	0.632426
33123	0.404493	0.518243
33124	0.404493	0.518243
33255	0.501304	0.500003
33258	0.508551	0.500146
33379	0.383551	0.527121
34404	0.627464	0.532494
34647	0.858261	0.756702
34786	0.899928	0.819884
34962	0.127971	0.776811
34973	0.408478	0.516752
35773	0.864928	0.766344
35797	0.736159	0.611543
35938	0.0563768	0.893603
35959	0.770145	0.645957
36509	0.848986	0.743582
37175	0.917464	0.848552
37193	0.885217	0.796785
37538	0.323116	0.562576
38024	0.318478	0.5659
38030	0.0795652	0.853531
38071	0.325725	0.560744
38184	0.524565	0.501207
38322	0.496449	0.500025
38417	0.173188	0.713612
38508	0.166667	0.722222
38612	0.15942	0.731989
38716	0.0688406	0.871797
39293	0.823696	0.709558
39333	0.576739	0.511778
39551	0.128841	0.775519
39835	0.957101	0.917883
39871	0.224638	0.651649
40045	0.344058	0.548636
40426	0.753333	0.628356
40440	0.880072	0.78891
40639	0.0886232	0.838462
40744	0.990942	0.982048
40852	0.978841	0.958577
41281	0.990942	0.982048
41390	0.970797	0.9433
41408	0.458986	0.503364
41517	0.902029	0.823255
41599	0.610145	0.524264
41603	0.554565	0.505955
41715	0.0936232	0.830284
41726	0.105725	0.810906
42062	0.826449	0.713138
42074	0.826449	0.713138
42077	0.826449	0.713138
42101	0.780145	0.656962
42194	0.0704348	0.869053
42301	0.807391	0.688979
42303	0.842826	0.735059
42790	0.447319	0.505551
43078	0.562246	0.507749
43298	0.115145	0.796227
43300	0.115145	0.796227
43303	0.115145	0.796227
43341	0.390797	0.523851
43453	0.0869565	0.84121
43469	0.108696	0.806238
43506	0.0942029	0.829343
43508	0.0942029	0.829343
43517	0.0942029	0.829343
43558	0.636522	0.537276
43563	0.627464	0.532494
43582	0.627464	0.532494
43609	0.641957	0.540303
43622	0.651014	0.545611
43648	0.651014	0.545611
43668	0.921667	0.855606
43677	0.651014	0.545611
43687	0.642971	0.540881
43698	0.642971	0.540881
43718	0.642971	0.540881
43747	0.396739	0.521326
43751	0.0966667	0.825356
43755	0.314058	0.569149
43756	0.357536	0.540592
43759	0.28442	0.592949
43760	0.551594	0.505324
43762	0.536304	0.502636
43763	0.275362	0.600924
43764	0.260942	0.614297
43765	0.260942	0.614297
43766	0.275362	0.600924
43767	0.128043	0.776703
43768	0.395362	0.521898
43769	0.503043	0.500019
43770	0.424348	0.511447
43776	0.961739	0.926406
43784	0.629493	0.533537
43787	0.629493	0.533537
43792	0.59	0.5162
43793	0.602319	0.520938
43799	0.638551	0.538393
43806	0.645797	0.542514
43809	0.674203	0.560693
43816	0.645797	0.542514
43817	0.666957	0.555749
43818	0.666957	0.555749
43824	0.653043	0.546845
43839	0.647609	0.543577
43845	0.699565	0.579653
43909	0.593623	0.517531
43963	0.671159	0.558591
43970	0.704565	0.583694
43990	0.76558	0.641065
44329	0.982899	0.966382
44398	0.565435	0.508563
44989	1	1
45197	1	1
45203	0.307609	0.574029
45340	0.0749275	0.861373
45341	1	1
45556	1	1
45652	0.308188	0.573583
45655	0.315435	0.568129
45659	0.279203	0.597503
45661	0.279203	0.597503
45668	0.279203	0.597503
45725	1	1
45753	0.41087	0.515888
45769	0.403623	0.518577
45805	0.41087	0.515888
45828	1	1
46070	0.796304	0.675593
46263	1	1
46377	0.639348	0.538836
46416	0.498623	0.500004
46728	0.147754	0.748155
46806	0.0694928	0.870673
46923	0.205145	0.673879
47130	0.947246	0.900059
47623	0.415725	0.514205
47731	0.881232	0.790675
47744	0.646594	0.54298
48058	0.264275	0.611132
48168	0.342246	0.549772
48270	0.591594	0.516779
48584	0.576812	0.5118
48664	0.652246	0.546358
48676	0.679855	0.564696
48705	0.476449	0.501109
48724	0.636087	0.537039
48978	0.862899	0.763391
49099	0.816449	0.70028
49216	0.56029	0.50727
49217	0.64558	0.542387
49253	0.747246	0.622262
49622	0.302029	0.578385
49628	0.647174	0.54332
49823	0.1	0.82
49841	0.593696	0.517558
49856	0.678768	0.563916
49949	0.582391	0.513577
49997	0.607754	0.523222
50057	0.583623	0.513986
50156	0.21029	0.667864
50168	0.224783	0.651489
50424	0.120797	0.78759
51075	0.971812	0.945212
51185	0.213333	0.664356
51242	0.305145	0.575937
51252	0.347826	0.546314
51253	0.347826	0.546314
51255	0.347826	0.546314
51274	0.504275	0.500037
51295	0.38413	0.526852
51307	0.723841	0.600209
51319	0.723841	0.600209
51358	0.819638	0.704336
51494	0.747609	0.62262
51793	0.311594	0.570993
51948	0.120797	0.78759
52036	0.70942	0.587714
52076	0.0845652	0.845172
52083	0.0765217	0.858668
52117	0.126377	0.779189
52330	0.105507	0.811249
52339	0.190072	0.69211
52425	0.711232	0.589238
52453	0.703986	0.58322
52480	0.700145	0.580116
52572	0.213333	0.664356
52579	0.235072	0.640373
52583	0.212536	0.665271
52604	0.166594	0.722319
52610	0.190797	0.691213
52910	0.135652	0.765499
53141	0.890725	0.805331
53180	0.0780435	0.856095
53186	0.164855	0.724644
53336	0.102681	0.815725
53426	0.140072	0.759096
53446	0.069472	0.870709
53498	0.698696	0.57896
53502	0.944275	0.894761
53510	0.965362	0.933124
53528	0.12558	0.780381
53555	0.953333	0.911022
53564	0.935217	0.878828
53567	0.918913	0.850976
53570	0.918116	0.849642
53573	0.939203	0.885798
53579	0.655435	0.54832
53583	0.590797	0.516488
53587	0.608913	0.523724
53612	0.63913	0.538715
53615	0.63913	0.538715
53623	0.63913	0.538715
53630	0.655435	0.54832
53638	0.590797	0.516488
53645	0.598043	0.519225
53651	0.598043	0.519225
53654	0.590797	0.516488
53662	0.599855	0.519942
53678	0.607101	0.522941
53690	0.598043	0.519225
53702	0.590797	0.516488
53708	0.590797	0.516488
53711	0.598043	0.519225
53716	0.599855	0.519942
53717	0.598043	0.519225
53723	0.599855	0.519942
53732	0.590797	0.516488
53738	0.561812	0.507641
53741	0.561812	0.507641
53756	0.571667	0.510272
53761	0.629058	0.533312
53768	0.578913	0.512455
53774	0.616957	0.527358
53783	0.578913	0.512455
53789	0.571667	0.510272
53792	0.571667	0.510272
53798	0.578913	0.512455
53845	0.636304	0.537158
53849	0.591812	0.516859
53894	0.0604348	0.886435
53908	0.411232	0.51576
53914	0.0604348	0.886435
53921	0.747754	0.622764
53938	0.402174	0.51914
53942	0.100725	0.818842
53945	0.163478	0.726494
53948	0.411232	0.51576
53951	0.402174	0.51914
53958	0.0684783	0.872422
53961	0.411232	0.51576
53966	0.402174	0.51914
53969	0.442464	0.506621
53975	0.442464	0.506621
53978	0.442464	0.506621
53984	0.442464	0.506621
53987	0.451522	0.5047
54014	0.516304	0.500532
54035	0.477464	0.501016
54040	0.499203	0.500001
54043	0.499203	0.500001
54056	0.499203	0.500001
54097	0.126812	0.778539
54245	0.215	0.66245
54246	0.215	0.66245
54247	0.142536	0.755561
54248	0.154565	0.73865
54249	0.142536	0.755561
54250	0.142536	0.755561
54251	0.142536	0.755561
54260	0.0547826	0.896437
54263	0.0684058	0.872547
54266	0.0587681	0.889371
54267	0.095	0.82805
54270	0.0644203	0.879459
54274	0.0660145	0.876687
54275	0.0886232	0.838462
54277	0.0707971	0.86843
54278	0.0587681	0.889371
54279	0.0684058	0.872547
54280	0.078913	0.854628
54281	0.0644203	0.879459
54282	0.0925362	0.832053
54296	0.11913	0.790123
54297	0.0619565	0.883764
54298	0.0989855	0.821625
54300	0.0603623	0.886563
54301	0.0547101	0.896566
54303	0.0805072	0.851948
54305	0.103043	0.815149
54308	0.107899	0.807487
54309	0.0805072	0.851948
54325	0.112754	0.79992
54338	0.0821014	0.849278
54367	0.0821014	0.849278
54369	0.0668116	0.875304
54380	0.0901449	0.835962
54631	0.153768	0.739753
55154	0.38087	0.528384
55301	0.348116	0.546138
55344	0.678696	0.563864
56225	0.61971	0.528661
56501	0.491739	0.500136
56504	0.498986	0.500002
56525	0.898913	0.818263
56545	0.157029	0.735258
56549	0.120797	0.78759
56621	0.89087	0.805558
56885	0.692101	0.573806
57410	0.198261	0.682093
57492	0.259058	0.616106
57757	0.111087	0.802507
58200	0.503333	0.500022
58207	0.987899	0.97609
58506	0.0483333	0.908006
58545	0.761232	0.636484
58744	0.0628261	0.882242
58800	1	1
58813	0.324565	0.561555
58932	0.453406	0.504342
58956	0.0563768	0.893603
59199	0.479565	0.500835
59244	0.549203	0.504842
59274	1	1
59508	0.161014	0.729822
59664	0.133623	0.768464
59943	0.709565	0.587835
60097	0.407826	0.516992
60120	0.120725	0.7877
60741	0.530507	0.501861
60841	0.257174	0.617929
60880	0.11471	0.796897
61456	0.833478	0.722416
61600	0.979855	0.960522
61635	0.979855	0.960522
61787	0.928913	0.867933
61864	0.79087	0.66921
61942	0.0744203	0.862236
62038	0.0986232	0.822207
62151	0.103913	0.81377
62166	0.0925362	0.832053
62663	0.987899	0.97609
62995	0.0936232	0.830284
63045	0.752681	0.627696
64373	0.655217	0.548185
64907	0.719275	0.596163
65480	0.707609	0.586203
65483	0.538116	0.502906
65624	0.184203	0.699456
65651	0.0966667	0.825356
65666	0.0845652	0.845172
65672	0.0845652	0.845172
65711	0.175145	0.711062
65855	0.0676087	0.873924
65984	0.241739	0.633397
66071	0.108696	0.806238
66176	0.628768	0.533162
66660	0.0845652	0.845172
67017	0.158043	0.733869
67032	0.117754	0.792225
67140	0.907391	0.831935
67188	0.583623	0.513986
67804	0.951449	0.907613
67953	0.0976812	0.823721
68310	0.322536	0.562987
68572	0.791014	0.669379
68625	0.305072	0.575993
68703	0.588406	0.515631
69191	0.721304	0.597951
69281	0.267681	0.607944
69344	0.0724638	0.865574
69450	0.78	0.6568
69719	0.151957	0.742269
69808	0.181957	0.702303
69851	0.52058	0.500847
70031	0.765072	0.640527
70590	0.288478	0.589483
70603	0.202101	0.677487
70606	0.231087	0.644628
70621	0.231087	0.644628
70627	0.231087	0.644628
70639	0.231087	0.644628
70645	0.231087	0.644628
70723	0.516522	0.500546
70747	0.708623	0.587047
70762	0.708623	0.587047
70783	0.70058	0.580464
70789	0.595435	0.518216
70795	0.595435	0.518216
70801	0.595435	0.518216
70810	0.691522	0.573361
70822	0.691522	0.573361
70867	0.0942029	0.829343
70921	0.0869565	0.84121
70924	0.0869565	0.84121
70957	0.0869565	0.84121
71038	0.142464	0.755664
71227	0.0821014	0.849278
71248	0.878406	0.786382
71257	0.878406	0.786382
71266	0.878406	0.786382
71296	0.892899	0.808739
71360	0.892899	0.808739
71453	0.866957	0.769314
71455	0.808986	0.690944
71457	0.821087	0.706194
71468	0.883841	0.794667
71486	0.93942	0.88618
71495	0.93942	0.88618
71498	0.93942	0.88618
71525	0.909203	0.834894
71549	0.909203	0.834894
71553	0.855072	0.752153
71594	0.862319	0.76255
71600	0.862319	0.76255
71606	0.862319	0.76255
71633	0.862319	0.76255
71642	0.862319	0.76255
71645	0.862319	0.76255
71675	0.105507	0.811249
71684	0.176304	0.709558
71906	0.80029	0.680348
71921	0.802754	0.68332
71957	0.901957	0.823138
72191	0.519855	0.500788
72201	0.563333	0.508022
72433	0.866957	0.769314
72448	0.181159	0.703319
72589	0.722899	0.599368
73468	0.280435	0.596418
73501	0.992754	0.985612
73521	0.241159	0.633997
73720	0.30558	0.575598
73970	0.992754	0.985612
74315	0.499928	0.5
74469	0.132029	0.770805
74508	0.636087	0.537039
74568	0.0885507	0.838581
74634	0.868768	0.77198
74640	0.868768	0.77198
74650	0.84942	0.744189
74661	0.84942	0.744189
74787	0.177101	0.708527
74790	0.177101	0.708527
74804	0.971594	0.944802
74877	0.495797	0.500035
74895	0.571304	0.510169
74925	0.234928	0.640527
74985	0.163043	0.727079
75095	0.948261	0.901876
75116	0.926522	0.863842
75131	0.926522	0.863842
75151	0.564493	0.508319
75178	0.886087	0.798126
75204	0.0724638	0.865574
75241	0.794565	0.673537
75300	0.310362	0.571925
75314	0.272971	0.603084
75342	0.145725	0.751022
75360	0.080942	0.851219
75550	0.0930435	0.831227
75574	1	1
75762	0.732174	0.607809
75795	0.978841	0.958577
75891	0.0936232	0.830284
76147	0.195725	0.685167
76221	0.109493	0.804992
76226	0.109493	0.804992
76388	0.902536	0.824071
76720	0.880652	0.789792
76933	0.198116	0.682268
76945	0.379058	0.529254
77027	0.397971	0.52082
77035	0.728116	0.604074
77041	0.665507	0.554785
77043	0.609928	0.524168
77047	0.336377	0.553545
77062	0.762899	0.638231
77063	0.428768	0.510148
77064	0.28442	0.592949
77065	0.232899	0.642686
77067	0.887101	0.799695
77071	0.778986	0.655666
77073	0.154565	0.73865
77074	0.352899	0.543278
77075	0.447101	0.505597
77076	0.838768	0.729528
77104	0.153841	0.739653
77175	0.451739	0.504658
77185	0.127391	0.777674
77375	0.105652	0.81102
77377	0.105652	0.81102
77404	0.817826	0.702027
77482	0.34058	0.55083
77543	0.600072	0.520029
77602	0.249058	0.625944
77605	0.365217	0.536333
77620	0.365217	0.536333
77627	0.293333	0.585422
77645	0.170145	0.717609
77659	0.374275	0.531613
77661	0.374275	0.531613
77665	0.231739	0.643928
77676	0.122609	0.784848
77680	0.0694203	0.870798
77682	0.166667	0.722222
77685	0.0694203	0.870798
77689	0.0694203	0.870798
77692	0.236087	0.6393
77693	0.226304	0.649819
77700	0.451884	0.50463
77704	0.171522	0.715796
77722	0.192246	0.689425
77726	0.164275	0.725422
77731	0.204565	0.674563
77734	0.204565	0.674563
77737	0.218551	0.658427
77740	0.0694203	0.870798
77752	0.208188	0.670308
77755	0.0815217	0.850248
77756	0.208188	0.670308
77787	0.134783	0.766767
77794	0.146884	0.749382
77799	0.910652	0.83727
77812	0.153841	0.739653
77815	0.153841	0.739653
77843	0.0694203	0.870798
77851	0.226304	0.649819
77864	0.33471	0.554641
77904	0.0815217	0.850248
77912	0.74442	0.619483
77916	0.0694203	0.870798
77929	0.0815217	0.850248
77932	0.0815217	0.850248
77953	0.0694203	0.870798
77970	0.281884	0.595149
77975	0.281884	0.595149
77980	0.281884	0.595149
77992	0.274638	0.601576
77998	0.274638	0.601576
78004	0.51413	0.500399
78008	0.188406	0.694182
78011	0.696449	0.577185
78016	0.550217	0.505044
78025	0.492971	0.500099
78031	0.129638	0.774336
78034	0.129638	0.774336
78037	0.476884	0.501069
78040	0.0694203	0.870798
78041	0.236739	0.638613
78044	0.407464	0.517126
78049	0.236739	0.638613
78052	0.476884	0.501069
78055	0.889493	0.803409
78059	0.0694203	0.870798
78064	0.476884	0.501069
78067	0.476884	0.501069
78070	0.0694203	0.870798
78073	0.100652	0.818957
78079	0.469638	0.501844
78080	0.100652	0.818957
78085	0.100652	0.818957
78091	0.388116	0.525036
78093	0.105507	0.811249
78094	0.0845652	0.845172
78096	0.115942	0.795001
78100	0.101449	0.817685
78103	0.0742754	0.862483
78108	0.257826	0.617296
78124	0.337464	0.552836
78137	0.235362	0.640066
78142	0.235362	0.640066
78221	0.0571739	0.89219
78256	0.682971	0.566957
78394	0.20587	0.673025
78418	0.12	0.7888
78646	0.0563768	0.893603
78673	0.120725	0.7877
78675	0.245725	0.629312
78694	0.0563768	0.893603
78709	0.102609	0.81584
78718	0.0875362	0.840253
78733	0.0754348	0.860511
78745	0.108623	0.806352
78799	0.829058	0.716558
78895	0.885217	0.796785
78953	0.18058	0.704059
78954	0.163623	0.726299
79108	0.559058	0.506976
79111	0.757464	0.632575
79129	0.722899	0.599368
79141	0.693043	0.574532
79142	0.693043	0.574532
79162	0.471449	0.50163
79201	0.183623	0.700189
79235	0.202101	0.677487
79242	0.204493	0.674649
79257	0.057971	0.890779
79943	0.331739	0.556623
79960	0.300362	0.57971
79963	0.44529	0.505986
80080	0.353913	0.542683
80123	0.979855	0.960522
80128	0.108696	0.806238
80607	0.600652	0.520262
80639	0.561014	0.507446
80909	0.679783	0.564644
80910	0.679783	0.564644
81089	1	1
81230	1	1
81486	1	1
81925	0.120797	0.78759
82090	0.126594	0.778864
82096	0.340652	0.550783
82318	0.802536	0.683056
82321	0.0611594	0.885162
82360	0.45	0.505
82424	0.218623	0.658346
82612	0.922899	0.857686
83273	0.232246	0.643384
83501	0.479855	0.500812
83502	0.487899	0.500293
83503	0.415435	0.514303
83504	0.0724638	0.865574
83505	0.0724638	0.865574
83506	0.0724638	0.865574
83507	0.0724638	0.865574
83509	0.0724638	0.865574
83510	0.0724638	0.865574
83511	0.0724638	0.865574
83512	0.0724638	0.865574
83514	0.0724638	0.865574
83516	0.0724638	0.865574
83521	0.0724638	0.865574
83522	0.0724638	0.865574
83523	0.0724638	0.865574
83526	0.0724638	0.865574
83527	0.0644203	0.879459
83529	0.0724638	0.865574
83537	0.0644203	0.879459
83538	0.0724638	0.865574
83539	0.0724638	0.865574
83540	0.0724638	0.865574
83543	0.0724638	0.865574
83551	0.0724638	0.865574
83553	0.0724638	0.865574
83554	0.0724638	0.865574
83555	0.0724638	0.865574
83556	0.0724638	0.865574
83557	0.0724638	0.865574
83558	0.0724638	0.865574
83559	0.0724638	0.865574
83560	0.0724638	0.865574
83722	0.506522	0.500085
83738	0.491377	0.500149
83764	0.667029	0.555797
83845	0.09	0.8362
83996	0.395797	0.521716
84365	0.285	0.59245
84425	0.979855	0.960522
84493	0.979855	0.960522
84513	0.979855	0.960522
84583	0.970797	0.9433
84613	0.0794928	0.853653
84638	0.214928	0.662533
84671	0.178696	0.706473
84673	0.178696	0.706473
84933	0.781812	0.658836
84934	0.781812	0.658836
85184	0.248188	0.626818
85337	0.0844928	0.845293
85448	0.353261	0.543065
85474	0.775362	0.651649
85576	0.52442	0.501193
85587	0.193841	0.687467
85702	0.181812	0.702488
86111	0.0836957	0.846619
86162	0.305217	0.575881
86396	0.148551	0.747033
86489	0.181594	0.702765
86531	0.099058	0.821509
86603	0.460435	0.503131
86928	0.743261	0.618352
87104	0.62971	0.533649
87294	0.127246	0.777891
87766	0.672101	0.559238
88949	0.116739	0.793778
89035	0.128043	0.776703
89563	0.0628261	0.882242
89743	0.124783	0.781576
89909	0.082971	0.847826
90149	0.343406	0.549043
90794	0.369855	0.533875
90929	0.0563768	0.893603
91334	0.0603623	0.886563
91375	0.754275	0.629312
92126	0.148986	0.746422
92149	0.165072	0.724353
92673	0.477101	0.501049
93324	0.148188	0.747543
93856	0.391957	0.523347
93976	0.625435	0.531468
93983	0.625435	0.531468
93985	0.625435	0.531468
93986	0.625435	0.531468
93987	0.625435	0.531468
93990	0.625435	0.531468
93996	0.642536	0.540633
94015	0.772101	0.648078
94106	0.250072	0.624928
94147	0.0724638	0.865574
94165	0.128841	0.775519
94255	0.333986	0.555122
94256	0.305797	0.57543
94329	0.478478	0.500926
94407	0.168043	0.72039
94549	0.766957	0.642532
94558	0.41029	0.516096
94646	0.696087	0.5769
94687	0.209565	0.668705
95115	0.17029	0.717418
95236	0.418333	0.513339
95252	0.411087	0.515811
95259	0.0644203	0.879459
96263	0.0724638	0.865574
96507	0.671522	0.558839
96566	0.101812	0.817108
96622	0.505362	0.500058
96722	0.548406	0.504686
96812	0.112754	0.79992
96819	0.0845652	0.845172
96959	0.499855	0.5
96963	0.588696	0.515734
96974	0.332609	0.55604
97117	0.0603623	0.886563
97148	0.262681	0.61264
97173	0.175725	0.710309
97241	0.534275	0.50235
97681	0.216667	0.660556
97700	0.160217	0.730904
97708	0.223913	0.652448
98091	0.233551	0.64199
98101	0.0692754	0.871047
98104	0.311667	0.570939
98344	0.278623	0.598015
98862	0.0619565	0.883764
99010	0.948261	0.901876
99106	0.371594	0.532976
99136	0.648841	0.544307
99205	0.128841	0.775519
99769	0.90942	0.83525
99817	0.90942	0.83525
100009	0.950072	0.90513
100090	0.214203	0.66336
100195	0.209348	0.668957
100357	0.521304	0.500908
100426	0.363478	0.537276
100552	0.912826	0.840851
100616	0.941232	0.889371
100759	0.432391	0.509142
100888	0.778333	0.654939
100911	0.389493	0.524424
101137	0.106304	0.809993
101530	0.611377	0.52481
101637	0.603551	0.521446
101668	0.153986	0.739452
101752	0.212536	0.665271
101809	0.0808696	0.851341
101978	0.512754	0.500325
102106	0.127899	0.776919
102181	0.613188	0.525623
102665	0.281087	0.595846
102670	0.353551	0.542895
102687	0.284275	0.593074
102850	0.293551	0.585243
102953	0.689493	0.571815
103083	0.0936232	0.830284
103257	0.302971	0.577641
103440	0.222391	0.654133
103447	0.222391	0.654133
103456	0.181522	0.702857
103481	0.142899	0.755043
103483	0.271739	0.604206
103512	0.563116	0.507967
103517	0.177101	0.708527
103518	0.177101	0.708527
103540	0.502319	0.500011
103613	0.167101	0.721643
103614	0.203333	0.676022
103622	0.194275	0.686935
103649	0.136884	0.763706
103913	0.317464	0.566639
104891	0.211304	0.66669
105487	0.122754	0.78463
105650	0.256667	0.618422
105794	0.407029	0.517287
105902	0.816087	0.699822
106148	0.728261	0.604206
106175	0.414493	0.514623
106346	0.432029	0.50924
106420	0.902971	0.824771
106537	0.879638	0.78825
106604	0.855435	0.752668
106674	0.0584058	0.890011
106703	0.519203	0.500738
107086	0.226812	0.649264
107089	0.208696	0.669716
107119	0.178623	0.706566
109110	0.540507	0.503282
110269	0.576957	0.511845
110512	0.409783	0.516278
110542	0.224638	0.651649
110959	0.112754	0.79992
111407	0.366594	0.535594
111410	0.124855	0.781467
111437	0.124855	0.781467
Nucleotide diversity		0.308876

## Sheet: D
Nucleotide diversity across 928 segregating sites in individual isolates
Sample ID	Isolate name	Nucleotide Diversity
1	DH2017071301	0.006578
2	DH2017090702	0.002732
3	DH2017090705	0.001497
4	DH2017090706	0.001633
5	DH2017090708	0.093741
6	DH2017090709	0.005258
7	DH2018051203	0.01053
8	DH2018051204	0.02775
9	DH2018051206	0.026444
10	DH2018051207	0.005513
11	DH2018051208	0.003219
12	DH2018051209	0.040103
13	DH2018051210	0.010819
14	DH2018051211	0.007638
15	DH2018051212	0.102081
16	DH2018060101	0.001504
17	DH2018060102	0.051662
18	DH2018060104	0.003482
19	DH2018060105	0.002446
20	DH2018060106	0.189541
21	DH2018060107	0.205449
22	DH2018060108	0.003833
23	DH2018060109	0.002813
24	DH2018060110	0.003626
25	DH2018060111	0.00198
26	DH2018060112	0.007131
27	DH2018061301	0.005577
28	DH2018061302	0.089457
29	DH2018061303	0.002789
30	DH2018061304	0.003605
31	DH2018061305	0.004205
32	DH2018061306	0.001881
33	DH2018061307	0.001518
34	DH2018061308	0.103972
35	DH2018061309	0.002508
36	DH2018061310	0.068057
37	DH2018070610	0.005594
38	DH2018070615	0.002216
39	DH2018070625	0.006283
40	DH2018070628	0.003687
41	DH2018070642	0.002965
42	DH2018070643	0.009847
43	DH2018070649	0.002509
44	DH2018070652	0.004327
45	DH2018070653	0.008918
46	DH2018070654	0.002054
47	DH2018091301	0.009
48	DH2018091302	0.010842
49	DH2018091303	0.006852
50	DH2018091304	0.003852
51	DH2018091305	0.00386
52	DH2018091306	0.130175
53	DH2018091307	0.011518
54	DH2018091308	0.006861
55	DH2018100907	0.002236
56	DH2018100908	0.073518
57	DH2018100909	0.004932
58	DH2018100953	0.002783
59	DH2018100955	0.032502
60	DH2018100956	0.016059
61	DH2018100963	0.084008
62	DH2018100972	0.164727
63	DH2018100974	0.01046
64	DH2018100975	0.004271
65	DH2018110211	0.099928
66	DH2018110212	0.004426
67	DH2018110213	0.064534
68	DH2018110214	0.00524
69	DH2018110215	0.000539
70	DH2018110216	0.00228
71	DH2018110217	0.003169
72	DH2018110218	0.102239
73	DH2018110219	0.194352
74	DH2019050602	0.003521
75	DH2019050604	0.183468
76	DH2019050605	0.021431
77	DH2019050606	0.06922
78	DH2019050607	0.224527
79	DH2019050608	0.005243
80	DH2019050615	0.128878
81	DH2019050616	0.108223
82	DH2019050619	0.206423
83	DH2019050620	0.144801
84	DH2019060207	0.076785
85	DH2019060208	0.00488
86	DH2019060209	0.159295
87	DH2019060216	0.003006
88	DH2019060222	0.029317
89	DH2019060223	0.024881
90	DH2019060225	0.002823
91	DH2019060226	0.005724
92	DH2019060228	0.010945
93	DH2019060233	0.052718
94	DH2019070101	0.123595
95	DH2019070102	0.153803
96	DH2019070103	0.017148
97	DH2019070104	0.004017
98	DH2019070105	0.004752
99	DH2019070106	0.134247
100	DH2019070107	0.007085
101	DH2019082801	0.205868
102	DH2019082802	0.004568
103	DH2019082803	0.006982
104	DH2019082830	0.00522
105	DH2019082831	0.039488
106	DH2019082833	0.02119
107	DH2019082834	0.002886
108	DH2019082835	0.117943
109	DH2019082836	0.025425
110	DH2019093006	0.009243
111	DH2019093009	0.00491
112	DH2019093014	0.133263
113	DH2019093016	0.162453
114	DH2019093017	0.004016
115	DH2019093019	0.126614
116	DH2019093020	0.007513
117	DH2019093022	0.011192
118	DH2019093023	0.004129
119	DH2019101603	0.005506
120	DH2019101605	0.181153
121	DH2019101606	0.007581
122	DH2019101607	0.008958
123	DH2019101608	0.013361
124	DH2019101609	0.068376
125	DH2019101610	0.060569
126	DH2019101612	0.001625
127	DH2019101613	0.104724
128	DH2019101614	0.0054022
129	DH2021101402	0.004942
130	DH2021101403	0.008635
131	DH2021101404	0.00738
132	DH2021101405	0.128483
133	DH2021101406	0.004094
134	DH2021101407	0.003903
135	DH2021101408	0.003386
136	DH2021101409	0.124344
137	DH2021101410	0.03082
138	DH2021101412	0.008375

## Sheet: E
Nucleotide diversity of isolates belonging to Pattern A
Isolates	Nucleotide diversity
DH2017071301	0.006578
DH2017090702	0.002732
DH2017090705	0.001497
DH2017090706	0.001633
DH2017090709	0.005258
DH2018051203	0.01053
DH2018051207	0.005513
DH2018051208	0.003219
DH2018051211	0.007638
DH2018060101	0.001504
DH2018060104	0.003482
DH2018060105	0.002446
DH2018060108	0.003833
DH2018060109	0.002813
DH2018060110	0.003626
DH2018060111	0.00198
DH2018060112	0.007131
DH2018061301	0.005577
DH2018061303	0.002789
DH2018061304	0.003605
DH2018061305	0.004205
DH2018061306	0.001881
DH2018061307	0.001518
DH2018061309	0.002508
DH2018070610	0.005594
DH2018070615	0.002216
DH2018070625	0.006283
DH2018070628	0.003687
DH2018070642	0.002965
DH2018070643	0.009847
DH2018070649	0.002509
DH2018070652	0.004327
DH2018070653	0.008918
DH2018070654	0.002054
DH2018091301	0.009
DH2018091302	0.010842
DH2018091303	0.006852
DH2018091304	0.003852
DH2018091305	0.00386
DH2018091307	0.011518
DH2018091308	0.006861
DH2018100907	0.002236
DH2018100909	0.004932
DH2018100953	0.002783
DH2018100974	0.01046
DH2018100975	0.004271
DH2018110212	0.004426
DH2018110214	0.00524
DH2018110215	0.000539
DH2018110216	0.00228
DH2018110217	0.003169
DH2019050602	0.003521
DH2019050608	0.005243
DH2019060208	0.00488
DH2019060216	0.003006
DH2019060225	0.002823
DH2019060226	0.005724
DH2019060228	0.010945
DH2019070104	0.004017
DH2019070105	0.004752
DH2019070107	0.007085
DH2019082802	0.004568
DH2019082803	0.006982
DH2019082830	0.00522
DH2019082834	0.002886
DH2019093006	0.009243
DH2019093009	0.00491
DH2019093017	0.004016
DH2019093020	0.007513
DH2019093022	0.011192
DH2019093023	0.004129
DH2019101603	0.005506
DH2019101606	0.007581
DH2019101607	0.008958
DH2019101608	0.013361
DH2019101612	0.001625
DH2019101614	0.0054022
DH2021101402	0.004942
DH2021101403	0.008635
DH2021101404	0.00738
DH2021101406	0.004094
DH2021101407	0.003903
DH2021101408	0.003386
DH2021101412	0.008375

## Sheet: F
Nucleotide diversity of isolates belonging to Pattern B
Isolates	Nucleotide diversity
DH2017090708	0.093741
DH2018051204	0.02775
DH2018051206	0.026444
DH2018051209	0.040103
DH2018051210	0.010819
DH2018100956	0.016059
DH2018100963	0.084008
DH2019050605	0.021431
DH2019050615	0.128878
DH2019050616	0.108223
DH2019060222	0.029317
DH2019060223	0.024881
DH2019060233	0.052718
DH2019070103	0.017148
DH2019082831	0.039488
DH2019082833	0.02119
DH2019082835	0.117943
DH2019082836	0.025425
DH2021101410	0.03082

## Sheet: G
Nucleotide diversity of isolates belonging to Pattern C
Isolates	Nucleotide diversity
DH2018051212	0.102081
DH2018060102	0.051662
DH2018060106	0.189541
DH2018060107	0.205449
DH2018061302	0.089457
DH2018061308	0.103972
DH2018061310	0.068057
DH2018091306	0.130175
DH2018100908	0.073518
DH2018100955	0.032502
DH2018100972	0.164727
DH2018110211	0.099928
DH2018110213	0.064534
DH2018110218	0.102239
DH2018110219	0.194352
DH2019050604	0.183468
DH2019050606	0.06922
DH2019050607	0.224527
DH2019050619	0.206423
DH2019050620	0.144801
DH2019060207	0.076785
DH2019060209	0.159295
DH2019070101	0.123595
DH2019070102	0.153803
DH2019070106	0.134247
DH2019082801	0.205868
DH2019093014	0.133263
DH2019093016	0.162453
DH2019093019	0.126614
DH2019101605	0.181153
DH2019101609	0.068376
DH2019101610	0.060569
DH2019101613	0.104724
DH2021101405	0.128483
DH2021101409	0.124344
