# Supplementary material for: Revealing the potential transmission route of Cnaphalocrocis medinalis granulovirus capable of persistently causing granulosis epidemics
Source: Virus Evol. 2025 Jul 25;11(1):veaf055. doi: 10.1093/ve/veaf055 (PMC12371407; doi:10.1093/ve/veaf055)
Supplement: Supplementary_Data_5_veaf055 [file supplementary_data_5_veaf055.xlsx]

## Sheet: A
Allele frequencies of 898 SNP loci of CnmeGV in soil
Position	Base	Frequency
231	A	0.242
321	C	0.832
387	G	0.624
414	A	0.045
438	T	0.139
528	C	0.22
889	A	0.111
909	C	0.661
937	G	0.163
1023	G	0.105
1070	T	0.077
1092	G	0.443
1476	T	0.486
1545	G	0.368
2124	T	0.15
2146	G	0.758
2330	C	0.216
2346	T	0.109
2426	A	0.739
2467	G	0.861
2565	T	0.473
3658	T	0.355
4066	A	0.483
4126	C	0.38
4192	G	0.594
4931	C	0.303
5013	A	0.383
5042	A	0.135
5323	G	0.259
5891	C	0.322
6149	T	0.158
6182	T	0.32
6929	T	0.456
6934	A	0.094
6952	G	0.593
6960	C	0.591
6962	C	0.446
6966	C	0.529
6970	G	0.119
6971	T	0.119
7010	T	0.466
7395	T	0.128
7478	T	0.574
7481	A	0.519
7493	T	0.694
7499	A	0.131
7748	C	0.295
7757	T	0.316
7772	G	0.33
7790	G	0.314
7827	C	0.438
7830	C	0.486
7836	C	0.479
7839	G	0.5
8198	C	0.195
8351	A	0.104
8367	C	0.391
8545	T	0.522
8585	T	0.143
8597	G	0.143
8922	A	0.5
8926	A	0.357
9169	A	0.373
9220	T	0.339
9664	G	0.471
9892	C	0.627
9911	A	0.657
10201	C	0.286
10231	G	0.468
10752	A	0.102
10761	C	0.091
10770	T	0.1
10869	G	0.619
10875	T	0.576
10884	A	0.552
10919	A	0.455
10992	A	0.121
11020	T	0.492
11148	A	0.534
11368	A	0.53
11598	A	0.274
12216	T	0.146
12765	T	0.632
12852	T	0.548
12882	A	0.588
13098	A	0.37
13099	A	0.37
13102	C	0.37
14027	T	0.293
14183	C	0.261
14382	A	0.333
14547	T	0.113
14637	T	0.255
15248	G	0.125
15419	T	0.431
15420	A	0.077
15420	G	0.354
15533	T	0.2
15534	G	0.2
15791	A	0.101
15791	C	0.291
15936	G	0.365
16138	T	0.32
16525	C	0.036
17148	C	0.286
17444	T	0.24
17548	A	0.171
17932	A	0.612
19002	G	0.536
19017	G	0.483
19259	A	0.447
19282	C	0.484
20225	A	0.071
20484	A	0.377
20752	T	0.623
20785	T	0.557
21235	G	0.409
22368	C	0.35
22650	A	0.44
22659	C	0.213
22729	G	0.522
22783	G	0.192
22884	C	0.641
23143	A	0.586
23904	T	0.368
23976	G	0.257
24022	G	0.379
24153	C	0.773
24177	T	0.75
24287	C	0.34
24687	T	0.419
25025	T	0.103
25108	A	0.068
25172	G	0.151
25444	T	0.296
25457	C	0.457
25638	T	0.19
25698	T	0.469
26419	A	0.356
26857	T	0.259
27049	A	0.143
27427	T	0.167
27598	G	0.406
27661	A	0.088
27667	T	0.079
27883	T	0.329
28315	T	0.559
28335	A	0.172
28682	C	0.513
29237	C	0.269
29540	C	0.582
29678	A	0.298
29698	T	0.286
29856	A	0.408
30101	C	0.532
30155	G	0.116
30157	G	0.213
31334	C	0.426
31399	C	0.146
31611	G	0.278
31620	C	0.275
31647	C	0.46
31700	C	0.443
31706	A	0.449
31833	A	0.065
31869	C	0.403
32049	A	0.446
32082	A	0.375
32133	T	0.391
32181	T	0.597
32187	C	0.606
32310	C	0.623
32335	G	0.198
32340	T	0.244
32345	A	0.253
32439	C	0.4
32501	C	0.714
32535	T	0.15
32603	G	0.167
32630	C	0.091
32898	T	0.097
32917	T	0.426
33177	A	0.278
33191	T	0.113
33255	C	0.327
33258	T	0.327
33544	C	0.177
34354	C	0.609
34378	T	0.375
34404	G	0.761
34647	C	0.513
34786	A	0.231
34962	G	0.39
34973	A	0.15
35047	G	0.206
35050	A	0.206
35320	G	0.21
35326	A	0.237
35503	C	0.431
35510	A	0.309
35731	C	0.424
35761	T	0.39
35773	T	0.345
35797	T	0.217
35938	T	0.688
35959	C	0.371
36469	T	0.195
36475	T	0.192
36509	G	0.653
36565	A	0.431
36731	C	0.447
37175	C	0.25
37193	A	0.255
37316	C	0.076
37456	A	0.324
38024	G	0.119
38322	T	0.429
38417	C	0.553
38508	G	0.385
38612	A	0.169
38903	C	0.073
38906	C	0.179
38909	C	0.167
38922	T	0.141
38924	T	0.141
39110	C	0.046
39293	C	0.579
39333	C	0.512
39835	C	0.591
39979	A	0.287
40045	C	0.682
40159	T	0.286
40276	G	0.071
40426	A	0.438
40440	A	0.283
40476	A	0.443
40510	C	0.231
40666	G	0.1
40744	C	0.475
40852	G	0.533
41281	C	0.515
41480	G	0.5
41517	C	0.32
41715	T	0.154
41726	G	0.12
41945	A	0.14
42044	A	0.277
42062	C	0.228
42074	C	0.239
42077	G	0.233
42101	A	0.265
42194	C	0.197
42301	C	0.133
42303	C	0.133
42491	A	0.383
43019	T	0.409
43312	A	0.357
43341	C	0.544
43558	A	0.684
43563	A	0.684
43582	T	0.641
43609	G	0.6
43622	C	0.621
43648	C	0.296
43668	C	0.308
43677	C	0.231
43679	A	0.2
43687	G	0.258
43694	T	0.2
43698	C	0.333
43718	G	0.29
43741	C	0.3
43755	A	0.286
43756	T	0.25
43845	T	0.455
43909	A	0.484
43963	A	0.59
43970	G	0.553
43990	C	0.611
44278	C	0.464
44329	C	0.54
44644	T	0.229
44884	A	0.141
44989	A	0.292
45110	A	0.343
45123	T	0.524
45197	T	0.844
45203	G	0.813
45556	G	0.523
45725	C	0.634
45828	A	0.768
46070	C	0.479
46263	G	0.395
46377	T	0.605
46416	C	0.114
46481	T	0.5
46851	C	0.446
47130	G	0.603
47479	A	0.103
47731	C	0.551
47744	T	0.56
48029	A	0.412
48058	A	0.242
48270	C	0.395
48341	A	0.242
48664	G	0.615
48676	A	0.594
48724	C	0.563
48938	A	0.077
48978	T	0.637
49099	A	0.432
49216	C	0.152
49217	C	0.152
49253	G	0.165
49628	C	0.476
49628	C	0.476
49823	G	0.244
49856	T	0.394
49898	T	0.125
49949	A	0.435
49997	C	0.431
50156	T	0.155
50168	G	0.136
50198	A	0.125
50342	A	0.506
50402	G	0.433
50424	T	0.169
51053	A	0.265
51075	G	0.246
51242	T	0.68
51251	A	0.2
51252	A	0.4
51253	T	0.48
51255	A	0.471
51274	A	0.726
51295	G	0.155
51307	G	0.765
51319	A	0.771
51358	C	0.619
51388	C	0.435
51494	C	0.617
51762	A	0.235
51766	T	0.277
51793	A	0.261
51933	T	0.4
52036	A	0.176
52117	G	0.455
52130	A	0.209
52425	C	0.488
52453	C	0.5
52480	C	0.886
52567	A	0.132
52604	T	0.065
52610	G	0.065
53141	C	1
53336	A	0.659
53359	T	0.324
53446	A	0.976
53498	A	0.967
53502	A	0.967
53510	C	0.966
53555	A	0.966
53564	T	0.96
53567	A	0.96
53570	T	0.958
53573	T	0.957
53579	T	0.368
53583	A	0.353
53702	T	1
53708	T	1
53711	A	1
53716	T	1
53717	G	0.889
53723	T	1
53732	T	0.917
53738	T	0.6
53741	A	0.6
53921	T	0.685
53945	C	1
54071	T	0.761
54074	G	0.75
54082	G	0.759
54097	G	0.771
54631	G	0.344
54886	T	0.131
55154	A	0.636
55301	A	0.222
55344	T	0.126
55560	G	0.122
55585	A	0.372
55599	C	0.282
55853	T	0.222
56075	A	0.085
56225	A	0.369
56501	G	0.109
56504	G	0.111
56525	C	0.517
56545	A	0.175
56621	C	0.403
56708	T	0.138
56755	A	0.138
56885	G	0.419
56924	T	0.128
57492	C	0.121
57527	A	0.219
57547	A	0.218
58086	T	0.515
58200	A	0.159
58207	G	0.515
58545	A	0.571
58744	A	0.098
58800	C	0.574
58872	T	0.324
58932	A	0.227
58956	A	0.264
59199	T	0.076
59244	G	0.352
59274	C	0.641
59508	C	0.49
59844	T	0.234
59943	A	0.14
60037	T	0.474
60097	C	0.333
60142	T	0.432
60741	T	0.257
60979	T	0.342
61005	G	0.319
61258	A	0.098
61291	T	0.163
61339	A	0.269
61456	G	0.481
61600	C	0.571
61635	T	0.5
61635	T	0.5
61787	C	0.672
61864	A	0.657
61942	C	0.54
62038	T	0.546
62663	G	0.66
62807	A	0.253
63322	A	0.094
63810	G	0.194
64373	G	0.618
64412	T	0.455
64556	A	0.456
64568	T	0.482
64618	A	0.6
64907	T	0.213
65480	G	0.491
65483	A	0.5
65624	A	0.6
65651	C	0.097
65666	T	0.082
65672	T	0.071
65711	C	0.476
65855	T	0.44
65984	A	0.537
66071	C	0.091
66176	C	0.769
66660	T	0.39
67140	G	0.231
67188	T	0.455
67215	G	0.147
67347	C	0.304
67350	C	0.304
67447	C	0.484
67804	C	0.731
67941	C	0.259
67953	G	0.48
67954	A	0.32
68025	T	0.373
68310	C	0.234
68572	C	0.571
68625	C	0.069
68703	C	0.574
69191	C	0.434
69281	T	0.532
69344	A	0.3
69450	G	0.625
69719	G	0.312
69765	G	0.167
69808	G	0.239
69851	G	0.162
70031	C	0.493
70193	A	0.346
70597	T	0.478
70723	T	0.149
70747	T	0.531
70762	C	0.444
70783	C	0.389
70789	T	0.362
70795	A	0.367
70801	G	0.357
70810	G	0.415
70822	A	0.37
71084	C	0.075
71248	C	0.597
71257	G	0.594
71266	G	0.574
71296	A	0.538
71360	A	0.567
71453	G	0.905
71455	G	0.905
71457	G	0.905
71468	T	0.833
71471	T	0.204
71486	C	0.93
71495	T	0.929
71498	T	0.945
71525	C	0.833
71549	A	0.714
71553	C	0.731
71594	A	0.767
71600	G	0.783
71606	T	0.754
71633	A	0.623
71642	T	0.594
71645	A	0.627
71675	C	0.631
71906	C	0.538
71921	T	0.5
71957	C	0.545
72057	A	0.418
72191	C	0.621
72201	C	0.702
72433	A	0.5
72477	G	0.136
72589	A	0.571
72955	A	0.551
73468	T	0.317
73501	A	0.27
73521	A	0.2
73651	T	0.163
73720	G	0.31
73970	C	0.913
74315	G	0.584
74508	C	0.605
74568	T	0.277
74634	G	0.25
74640	G	0.204
74650	C	0.19
74661	A	0.25
74769	C	0.074
74773	T	0.062
74787	T	0.072
74790	C	0.092
74804	G	0.5
74877	A	0.547
74882	A	0.138
74895	T	0.535
74925	T	0.239
74985	G	0.145
75095	T	0.523
75116	G	0.55
75131	A	0.6
75151	T	0.184
75151	G	0.395
75153	G	0.211
75178	A	0.5
75204	T	0.122
75232	A	0.118
75300	A	0.297
75314	G	0.302
75342	T	0.273
75438	T	0.079
75442	G	0.077
75453	C	0.373
75460	C	0.313
75574	C	0.532
75795	G	0.38
76147	C	0.5
76221	C	0.745
76226	G	0.176
76245	A	0.275
76388	A	0.769
76601	A	0.36
76685	A	0.221
76696	T	0.188
76720	C	0.611
76933	A	0.241
76945	T	0.661
76949	A	0.315
77027	G	0.379
77035	G	0.375
77041	A	0.267
77043	G	0.276
77062	G	0.25
77065	T	0.375
77067	G	0.742
77069	T	0.387
77071	C	0.452
77073	A	0.387
77075	G	0.387
77076	C	0.485
77081	A	0.147
77082	T	0.222
77086	G	0.222
77104	G	0.17
77111	T	0.327
77162	T	0.444
77175	A	0.56
77178	C	0.5
77185	T	0.076
77338	A	0.192
77377	C	0.143
77404	G	0.485
77418	T	0.205
77482	T	0.5
77543	G	0.754
77582	A	0.131
77602	T	0.755
77605	T	0.714
77608	C	0.381
77620	C	0.756
77627	A	0.762
77645	A	0.333
77653	C	0.4
77659	A	0.756
77661	G	0.762
77680	A	0.567
77689	T	0.559
77692	G	0.588
77700	C	0.194
77704	G	0.548
77752	T	0.244
77756	A	0.25
77787	A	0.102
77794	C	0.367
77799	C	0.449
77806	G	0.104
77843	T	0.292
77864	A	0.368
77895	A	0.143
77897	C	0.143
77904	G	0.31
77912	C	0.511
77916	T	0.333
77929	C	0.348
77932	A	0.388
77953	T	0.362
78004	T	0.4
78011	T	1
78025	T	1
78037	A	1
78040	C	1
78052	A	1
78055	T	1
78059	A	1
78064	T	1
78067	A	1
78070	C	1
78079	A	1
78098	C	1
78103	T	1
78108	C	0.909
78166	T	0.273
78221	T	0.2
78256	T	0.422
78394	C	0.464
78625	T	0.415
78646	C	0.4
78675	A	0.21
78788	T	0.206
78799	C	0.323
78942	G	0.128
78949	C	0.238
78954	C	0.182
78969	T	0.106
79111	C	0.105
79129	G	0.169
79200	T	0.152
79201	A	0.256
79258	A	0.294
79314	A	0.257
79524	A	0.187
79557	T	0.359
79700	T	0.18
79766	T	0.4
79943	A	0.154
79960	C	0.133
79963	C	0.096
80044	G	0.149
80080	A	0.538
80083	A	0.363
80123	T	0.288
80128	A	0.114
80150	A	0.413
80477	T	0.23
80639	C	0.093
80909	G	0.531
80910	G	0.531
81089	C	0.517
81230	G	0.536
81486	T	0.543
81871	T	0.571
81925	T	0.446
82090	A	0.41
82096	A	0.405
82114	T	0.089
82123	T	0.16
82318	T	0.096
82360	A	0.094
82424	C	0.414
82612	A	0.582
82973	A	0.419
83048	T	0.473
83106	A	0.432
83143	A	0.135
83144	A	0.135
83320	A	0.191
83386	A	0.596
83441	A	0.185
83674	A	1
83678	T	1
83682	A	1
83683	C	1
83704	C	0.778
83722	C	0.517
83873	G	0.5
83996	T	0.433
84097	A	0.24
84425	G	0.595
84493	C	0.537
84513	C	0.549
84543	A	0.452
84565	A	0.543
84583	G	0.769
84613	A	0.515
84638	G	0.194
84912	A	0.081
84933	G	0.529
84934	G	0.535
84981	T	0.363
85192	A	0.412
85337	T	0.556
85474	C	0.242
86111	T	0.396
86162	C	0.487
86396	C	0.161
86531	T	0.133
86557	T	0.355
86603	C	0.728
86894	T	0.184
86928	G	0.467
87018	A	0.059
87104	T	0.505
87766	C	0.558
87898	A	0.091
88577	A	0.067
88920	A	0.23
88949	C	0.233
89128	A	0.185
89149	A	0.246
89474	T	0.634
89500	G	0.149
89743	A	0.242
90149	C	0.75
90386	A	0.17
90416	T	0.163
90542	T	0.091
90704	T	0.059
90794	G	0.146
90929	T	0.306
91334	G	0.439
91375	C	0.764
92093	A	0.25
92126	G	0.295
92149	C	0.324
92210	A	0.139
92589	A	0.302
92673	T	0.441
92916	C	0.133
92991	A	0.094
93324	T	0.2
93591	A	0.262
93894	G	0.921
93923	G	0.938
93928	G	0.965
93930	T	0.953
94015	A	0.241
94106	G	0.302
94165	G	0.383
94255	A	0.524
94256	T	0.524
94290	C	0.442
94311	A	0.348
94349	A	0.149
94549	C	0.343
94646	C	0.1
95115	C	0.321
95236	C	0.262
95252	A	0.213
95703	A	0.333
95900	T	0.587
96263	G	0.146
96507	G	0.711
96531	A	0.25
96566	G	0.102
96570	T	0.103
96622	C	0.564
96722	A	0.622
96812	A	0.508
96935	C	0.141
96959	T	0.597
96963	G	0.597
96974	G	0.253
97117	C	0.472
97148	A	0.468
97241	C	0.6
97412	T	0.167
97681	C	0.682
97700	A	0.712
97708	A	0.673
97787	A	0.143
97828	G	0.161
97893	T	0.348
98104	G	0.321
98344	C	0.783
98822	C	0.205
99010	A	0.25
99136	G	0.232
99200	C	0.28
99334	G	0.074
99769	C	0.278
99916	T	0.08
100009	T	0.195
100133	A	0.149
100192	G	0.098
100194	T	0.096
100357	C	0.114
100426	G	0.363
100552	C	0.652
100616	T	0.716
100759	T	0.4
100888	C	0.753
100911	C	0.085
101050	A	0.138
101137	C	0.367
101314	A	0.404
101530	G	0.455
101572	A	0.094
101668	A	0.097
101752	G	0.348
101809	A	0.44
101836	A	0.204
101978	T	0.485
102106	T	0.274
102181	G	0.352
102665	A	0.182
102670	T	0.092
102687	A	0.095
102953	G	0.7
103483	A	0.25
103512	C	0.651
103517	T	0.125
103518	G	0.13
103540	T	0.683
103544	T	0.147
103622	A	0.215
103649	A	0.197
103913	C	0.4
103985	A	0.358
104069	C	0.348
104579	A	0.191
104737	G	0.189
105650	A	0.571
105794	C	0.455
105836	G	0.421
105902	A	0.49
106127	T	0.153
106148	G	0.208
106420	C	0.603
106537	T	0.511
106604	G	0.571
106632	A	0.127
106658	A	0.091
106674	T	0.571
106697	T	0.333
106703	G	0.622
106910	C	0.321
107161	T	0.387
107191	A	0.436
107200	A	0.429
107401	T	0.322
108066	C	0.327
108825	T	0.124
108825	T	0.124
109110	G	0.412
109317	A	0.494
110269	C	0.564
110512	G	0.488
110542	T	0.544
110783	T	0.361
111407	C	0.474
111437	T	0.429
111482	T	0.449
111636	T	0.196
111644	A	0.154

## Sheet: B
Nucleotide diversity of CnmeGV in soil
Position	Base	Frequency
321	C	0.832	0.720448
387	G	0.624	0.530752
909	C	0.661	0.551842
1023	G	0.105	0.81205
1070	T	0.077	0.857858
1092	G	0.443	0.506498
1545	G	0.368	0.534848
2146	G	0.758	0.633128
2426	A	0.739	0.614242
2467	G	0.861	0.760642
4126	C	0.38	0.5288
4192	G	0.594	0.517672
5891	C	0.322	0.563368
6149	T	0.158	0.733928
6182	T	0.32	0.5648
6929	T	0.456	0.503872
6952	G	0.593	0.517298
6960	C	0.591	0.516562
7010	T	0.466	0.502312
7493	T	0.694	0.575272
7772	G	0.33	0.5578
7839	G	0.5	0.5
8367	C	0.391	0.523762
8545	T	0.522	0.500968
8585	T	0.143	0.754898
8597	G	0.143	0.754898
8922	A	0.5	0.5
9892	C	0.627	0.532258
9911	A	0.657	0.549298
10231	G	0.468	0.502048
10752	A	0.102	0.816808
10761	C	0.091	0.834562
10770	T	0.1	0.82
10869	G	0.619	0.528322
10875	T	0.576	0.511552
10884	A	0.552	0.505408
11020	T	0.492	0.500128
11368	A	0.53	0.5018
12765	T	0.632	0.534848
12852	T	0.548	0.504608
12882	A	0.588	0.515488
13098	A	0.37	0.5338
14637	T	0.255	0.62005
15419	T	0.431	0.509522
15420	A	0.077	0.857858
15420	G	0.354	0.542632
15533	T	0.2	0.68
15534	G	0.2	0.68
15791	A	0.101	0.818402
15791	C	0.291	0.587362
17932	A	0.612	0.525088
19002	G	0.536	0.502592
19282	C	0.484	0.500512
20225	A	0.071	0.868082
20752	T	0.623	0.530258
22368	C	0.35	0.545
22729	G	0.522	0.500968
22884	C	0.641	0.539762
24022	G	0.379	0.529282
24153	C	0.773	0.649058
24177	T	0.75	0.625
25457	C	0.457	0.503698
25698	T	0.469	0.501922
27598	G	0.406	0.517672
28315	T	0.559	0.506962
28682	C	0.513	0.500338
29540	C	0.582	0.513448
30101	C	0.532	0.502048
31833	A	0.065	0.87845
32049	A	0.446	0.505832
32082	A	0.375	0.53125
32181	T	0.597	0.518818
32187	C	0.606	0.522472
32310	C	0.623	0.530258
32335	G	0.198	0.682408
32340	T	0.244	0.631072
32345	A	0.253	0.622018
32501	C	0.714	0.591592
32898	T	0.097	0.824818
33255	C	0.327	0.559858
33258	T	0.327	0.559858
34404	G	0.761	0.636242
34647	C	0.513	0.500338
34786	A	0.231	0.644722
34962	G	0.39	0.5242
34973	A	0.15	0.745
35773	T	0.345	0.54805
35797	T	0.217	0.660178
35938	T	0.688	0.570688
35959	C	0.371	0.533282
36509	G	0.653	0.546818
37175	C	0.25	0.625
37193	A	0.255	0.62005
38024	G	0.119	0.790322
38322	T	0.429	0.510082
38417	C	0.553	0.505618
38508	G	0.385	0.52645
38612	A	0.169	0.719122
39293	C	0.579	0.512482
39333	C	0.512	0.500288
39835	C	0.591	0.516562
40045	C	0.682	0.566248
40426	A	0.438	0.507688
40440	A	0.283	0.594178
40744	C	0.475	0.50125
40852	G	0.533	0.502178
41281	C	0.515	0.50045
41517	C	0.32	0.5648
41715	T	0.154	0.739432
41726	G	0.12	0.7888
42062	C	0.228	0.647968
42074	C	0.239	0.636242
42077	G	0.233	0.642578
42101	A	0.265	0.61045
42194	C	0.197	0.683618
42301	C	0.133	0.769378
42303	C	0.133	0.769378
43341	C	0.544	0.503872
43558	A	0.684	0.567712
43563	A	0.684	0.567712
43582	T	0.641	0.539762
43609	G	0.6	0.52
43622	C	0.621	0.529282
43648	C	0.296	0.583232
43668	C	0.308	0.573728
43677	C	0.231	0.644722
43687	G	0.258	0.617128
43698	C	0.333	0.555778
43718	G	0.29	0.5882
43755	A	0.286	0.591592
43756	T	0.25	0.625
43845	T	0.455	0.50405
43909	A	0.484	0.500512
43963	A	0.59	0.5162
43970	G	0.553	0.505618
43990	C	0.611	0.524642
44329	C	0.54	0.5032
44989	A	0.292	0.586528
45197	T	0.844	0.736672
45203	G	0.813	0.695938
45556	G	0.523	0.501058
45725	C	0.634	0.535912
45828	A	0.768	0.643648
46070	C	0.479	0.500882
46263	G	0.395	0.52205
46377	T	0.605	0.52205
46416	C	0.114	0.797992
47130	G	0.603	0.521218
47731	C	0.551	0.505202
47744	T	0.56	0.5072
48058	A	0.242	0.633128
48270	C	0.395	0.52205
48664	G	0.615	0.52645
48676	A	0.594	0.517672
48724	C	0.563	0.507938
48978	T	0.637	0.537538
49099	A	0.432	0.509248
49216	C	0.152	0.742208
49217	C	0.152	0.742208
49253	G	0.165	0.72445
49628	C	0.476	0.501152
49628	C	0.476	0.501152
49823	G	0.244	0.631072
49856	T	0.394	0.522472
49949	A	0.435	0.50845
49997	C	0.431	0.509522
50156	T	0.155	0.73805
50168	G	0.136	0.764992
50424	T	0.169	0.719122
51075	G	0.246	0.629032
51242	T	0.68	0.5648
51252	A	0.4	0.52
51253	T	0.48	0.5008
51255	A	0.471	0.501682
51274	A	0.726	0.602152
51295	G	0.155	0.73805
51307	G	0.765	0.64045
51319	A	0.771	0.646882
51358	C	0.619	0.528322
51494	C	0.617	0.527378
51793	A	0.261	0.614242
52036	A	0.176	0.709952
52117	G	0.455	0.50405
52425	C	0.488	0.500288
52453	C	0.5	0.5
52480	C	0.886	0.797992
52604	T	0.065	0.87845
52610	G	0.065	0.87845
53141	C	1	1
53336	A	0.659	0.550562
53446	A	0.976	0.953152
53498	A	0.967	0.936178
53502	A	0.967	0.936178
53510	C	0.966	0.934312
53555	A	0.966	0.934312
53564	T	0.96	0.9232
53567	A	0.96	0.9232
53570	T	0.958	0.919528
53573	T	0.957	0.917698
53579	T	0.368	0.534848
53583	A	0.353	0.543218
53702	T	1	1
53708	T	1	1
53711	A	1	1
53716	T	1	1
53717	G	0.889	0.802642
53723	T	1	1
53732	T	0.917	0.847778
53738	T	0.6	0.52
53741	A	0.6	0.52
53921	T	0.685	0.56845
53945	C	1	1
54097	G	0.771	0.646882
54631	G	0.344	0.548672
55154	A	0.636	0.536992
55301	A	0.222	0.654568
55344	T	0.126	0.779752
56225	A	0.369	0.534322
56501	G	0.109	0.805762
56504	G	0.111	0.802642
56525	C	0.517	0.500578
56545	A	0.175	0.71125
56621	C	0.403	0.518818
56885	G	0.419	0.513122
57492	C	0.121	0.787282
58200	A	0.159	0.732562
58207	G	0.515	0.50045
58545	A	0.571	0.510082
58744	A	0.098	0.823208
58800	C	0.574	0.510952
58932	A	0.227	0.649058
58956	A	0.264	0.611392
59199	T	0.076	0.859552
59244	G	0.352	0.543808
59274	C	0.641	0.539762
59508	C	0.49	0.5002
59943	A	0.14	0.7592
60097	C	0.333	0.555778
60741	T	0.257	0.618098
61456	G	0.481	0.500722
61600	C	0.571	0.510082
61635	T	0.5	0.5
61635	T	0.5	0.5
61787	C	0.672	0.559168
61864	A	0.657	0.549298
61942	C	0.54	0.5032
62038	T	0.546	0.504232
62663	G	0.66	0.5512
64373	G	0.618	0.527848
64907	T	0.213	0.664738
65480	G	0.491	0.500162
65483	A	0.5	0.5
65624	A	0.6	0.52
65651	C	0.097	0.824818
65666	T	0.082	0.849448
65672	T	0.071	0.868082
65711	C	0.476	0.501152
65855	T	0.44	0.5072
65984	A	0.537	0.502738
66071	C	0.091	0.834562
66176	C	0.769	0.644722
66660	T	0.39	0.5242
67140	G	0.231	0.644722
67188	T	0.455	0.50405
67804	C	0.731	0.606722
67953	G	0.48	0.5008
68310	C	0.234	0.641512
68572	C	0.571	0.510082
68625	C	0.069	0.871522
68703	C	0.574	0.510952
69191	C	0.434	0.508712
69281	T	0.532	0.502048
69344	A	0.3	0.58
69450	G	0.625	0.53125
69719	G	0.312	0.570688
69808	G	0.239	0.636242
69851	G	0.162	0.728488
70031	C	0.493	0.500098
70723	T	0.149	0.746402
70747	T	0.531	0.501922
70762	C	0.444	0.506272
70783	C	0.389	0.524642
70789	T	0.362	0.538088
70795	A	0.367	0.535378
70801	G	0.357	0.540898
70810	G	0.415	0.51445
70822	A	0.37	0.5338
71248	C	0.597	0.518818
71257	G	0.594	0.517672
71266	G	0.574	0.510952
71296	A	0.538	0.502888
71360	A	0.567	0.508978
71453	G	0.905	0.82805
71455	G	0.905	0.82805
71457	G	0.905	0.82805
71468	T	0.833	0.721778
71486	C	0.93	0.8698
71495	T	0.929	0.868082
71498	T	0.945	0.89605
71525	C	0.833	0.721778
71549	A	0.714	0.591592
71553	C	0.731	0.606722
71594	A	0.767	0.642578
71600	G	0.783	0.660178
71606	T	0.754	0.629032
71633	A	0.623	0.530258
71642	T	0.594	0.517672
71645	A	0.627	0.532258
71675	C	0.631	0.534322
71906	C	0.538	0.502888
71921	T	0.5	0.5
71957	C	0.545	0.50405
72191	C	0.621	0.529282
72201	C	0.702	0.581608
72433	A	0.5	0.5
72589	A	0.571	0.510082
73468	T	0.317	0.566978
73501	A	0.27	0.6058
73521	A	0.2	0.68
73720	G	0.31	0.5722
73970	C	0.913	0.841138
74315	G	0.584	0.514112
74508	C	0.605	0.52205
74568	T	0.277	0.599458
74634	G	0.25	0.625
74640	G	0.204	0.675232
74650	C	0.19	0.6922
74661	A	0.25	0.625
74787	T	0.072	0.866368
74790	C	0.092	0.832928
74804	G	0.5	0.5
74877	A	0.547	0.504418
74895	T	0.535	0.50245
74925	T	0.239	0.636242
74985	G	0.145	0.75205
75095	T	0.523	0.501058
75116	G	0.55	0.505
75131	A	0.6	0.52
75151	T	0.184	0.699712
75151	G	0.395	0.52205
75178	A	0.5	0.5
75204	T	0.122	0.785768
75300	A	0.297	0.582418
75314	G	0.302	0.578408
75342	T	0.273	0.603058
75574	C	0.532	0.502048
75795	G	0.38	0.5288
76147	C	0.5	0.5
76221	C	0.745	0.62005
76226	G	0.176	0.709952
76388	A	0.769	0.644722
76720	C	0.611	0.524642
76933	A	0.241	0.634162
76945	T	0.661	0.551842
77027	G	0.379	0.529282
77035	G	0.375	0.53125
77041	A	0.267	0.608578
77043	G	0.276	0.600352
77062	G	0.25	0.625
77065	T	0.375	0.53125
77067	G	0.742	0.617128
77071	C	0.452	0.504608
77073	A	0.387	0.525538
77075	G	0.387	0.525538
77076	C	0.485	0.50045
77104	G	0.17	0.7178
77175	A	0.56	0.5072
77185	T	0.076	0.859552
77377	C	0.143	0.754898
77404	G	0.485	0.50045
77482	T	0.5	0.5
77543	G	0.754	0.629032
77602	T	0.755	0.63005
77605	T	0.714	0.591592
77620	C	0.756	0.631072
77627	A	0.762	0.637288
77645	A	0.333	0.555778
77659	A	0.756	0.631072
77661	G	0.762	0.637288
77680	A	0.567	0.508978
77689	T	0.559	0.506962
77692	G	0.588	0.515488
77700	C	0.194	0.687272
77704	G	0.548	0.504608
77752	T	0.244	0.631072
77756	A	0.25	0.625
77787	A	0.102	0.816808
77794	C	0.367	0.535378
77799	C	0.449	0.505202
77843	T	0.292	0.586528
77864	A	0.368	0.534848
77904	G	0.31	0.5722
77912	C	0.511	0.500242
77916	T	0.333	0.555778
77929	C	0.348	0.546208
77932	A	0.388	0.525088
77953	T	0.362	0.538088
78004	T	0.4	0.52
78011	T	1	1
78025	T	1	1
78037	A	1	1
78040	C	1	1
78052	A	1	1
78055	T	1	1
78059	A	1	1
78064	T	1	1
78067	A	1	1
78070	C	1	1
78079	A	1	1
78103	T	1	1
78108	C	0.909	0.834562
78221	T	0.2	0.68
78256	T	0.422	0.512168
78394	C	0.464	0.502592
78646	C	0.4	0.52
78675	A	0.21	0.6682
78799	C	0.323	0.562658
78954	C	0.182	0.702248
79111	C	0.105	0.81205
79129	G	0.169	0.719122
79201	A	0.256	0.619072
79943	A	0.154	0.739432
79960	C	0.133	0.769378
79963	C	0.096	0.826432
80080	A	0.538	0.502888
80123	T	0.288	0.589888
80128	A	0.114	0.797992
80639	C	0.093	0.831298
80909	G	0.531	0.501922
80910	G	0.531	0.501922
81089	C	0.517	0.500578
81230	G	0.536	0.502592
81486	T	0.543	0.503698
81925	T	0.446	0.505832
82090	A	0.41	0.5162
82096	A	0.405	0.51805
82318	T	0.096	0.826432
82360	A	0.094	0.829672
82424	C	0.414	0.514792
82612	A	0.582	0.513448
83722	C	0.517	0.500578
83996	T	0.433	0.508978
84425	G	0.595	0.51805
84493	C	0.537	0.502738
84513	C	0.549	0.504802
84583	G	0.769	0.644722
84613	A	0.515	0.50045
84638	G	0.194	0.687272
84933	G	0.529	0.501682
84934	G	0.535	0.50245
85337	T	0.556	0.506272
85474	C	0.242	0.633128
86111	T	0.396	0.521632
86162	C	0.487	0.500338
86396	C	0.161	0.729842
86531	T	0.133	0.769378
86603	C	0.728	0.603968
86928	G	0.467	0.502178
87104	T	0.505	0.50005
87766	C	0.558	0.506728
88949	C	0.233	0.642578
89743	A	0.242	0.633128
90149	C	0.75	0.625
90794	G	0.146	0.750632
90929	T	0.306	0.575272
91334	G	0.439	0.507442
91375	C	0.764	0.639392
92126	G	0.295	0.58405
92149	C	0.324	0.561952
92673	T	0.441	0.506962
93324	T	0.2	0.68
94015	A	0.241	0.634162
94106	G	0.302	0.578408
94165	G	0.383	0.527378
94255	A	0.524	0.501152
94256	T	0.524	0.501152
94549	C	0.343	0.549298
94646	C	0.1	0.82
95115	C	0.321	0.564082
95236	C	0.262	0.613288
95252	A	0.213	0.664738
96263	G	0.146	0.750632
96507	G	0.711	0.589042
96566	G	0.102	0.816808
96622	C	0.564	0.508192
96722	A	0.622	0.529768
96812	A	0.508	0.500128
96959	T	0.597	0.518818
96963	G	0.597	0.518818
96974	G	0.253	0.622018
97117	C	0.472	0.501568
97148	A	0.468	0.502048
97241	C	0.6	0.52
97681	C	0.682	0.566248
97700	A	0.712	0.589888
97708	A	0.673	0.559858
98104	G	0.321	0.564082
98344	C	0.783	0.660178
99010	A	0.25	0.625
99136	G	0.232	0.643648
99769	C	0.278	0.598568
100009	T	0.195	0.68605
100357	C	0.114	0.797992
100426	G	0.363	0.537538
100552	C	0.652	0.546208
100616	T	0.716	0.593312
100759	T	0.4	0.52
100888	C	0.753	0.628018
100911	C	0.085	0.84445
101137	C	0.367	0.535378
101530	G	0.455	0.50405
101668	A	0.097	0.824818
101752	G	0.348	0.546208
101809	A	0.44	0.5072
101978	T	0.485	0.50045
102106	T	0.274	0.602152
102181	G	0.352	0.543808
102665	A	0.182	0.702248
102670	T	0.092	0.832928
102687	A	0.095	0.82805
102953	G	0.7	0.58
103483	A	0.25	0.625
103512	C	0.651	0.545602
103517	T	0.125	0.78125
103518	G	0.13	0.7738
103540	T	0.683	0.566978
103622	A	0.215	0.66245
103649	A	0.197	0.683618
103913	C	0.4	0.52
105650	A	0.571	0.510082
105794	C	0.455	0.50405
105902	A	0.49	0.5002
106148	G	0.208	0.670528
106420	C	0.603	0.521218
106537	T	0.511	0.500242
106604	G	0.571	0.510082
106674	T	0.571	0.510082
106703	G	0.622	0.529768
109110	G	0.412	0.515488
110269	C	0.564	0.508192
110512	G	0.488	0.500288
110542	T	0.544	0.503872
111407	C	0.474	0.501352
111437	T	0.429	0.510082
Nucleotide diversity			0.383653

## Sheet: C
RLF larval incidence and positive rate at each sampling stage
Collection date (y-m-d)	Incidence(%)	Positive Rate(%)
2017-07-13	4.8	36.6
2017-09-07	25.6	96.6
2018-05-12	3.3	60
2018-06-01	48.1	50
2018-06-13	19.6	70
2018-07-06	31.2	33.4
2018-09-13	36.3	76.7
2018-10-09	46.6	93.3
2018-11-02	85.3	60
2019-05-06	20.1	87
2019-06-02	30.5	56.7
2019-07-01	53.8	50
2019-08-29	40.8	23.4
2019-09-30	47.1	93.4
2019-10-16	66.7	86.7
2021-10-14	21.1	40
Mean	36.3	63.4
